# Supplementary material for: A Degradation Motif in STAU1 Defines a Novel Family of Proteins Involved in Inflammation
Source: Int J Mol Sci. 2022 Sep 30;23(19):11588. doi: 10.3390/ijms231911588 (PMC9569955; doi:10.3390/ijms231911588)
Supplement: Supplementary file 1 [file ijms-23-11588-s001.zip]

Archive with 3 entries (3 files):
- Supp FIgures IJMS.pdf
- Supp Table S7 IJMS.pdf
- Supp Tables S1-S6 IJMS.xlsx
