# Supplementary material for: A Degradation Motif in STAU1 Defines a Novel Family of Proteins Involved in Inflammation
Source: Int J Mol Sci. 2022 Sep 30;23(19):11588. doi: 10.3390/ijms231911588 (PMC9569955; doi:10.3390/ijms231911588)
Supplement: Supplementary file 1 [file ijms-23-11588-s001.zip › Supp Tables S1-S6 IJMS.xlsx]

## Sheet: Supp Table S1
Supplementary Table S1
List of proteins in proximity to STAU155 in the BioID2 assay
		Total Spectrum Count	Total Spectrum Count
		05-RPE-sfi	07-RPE-NT
Identified Proteins (1692/1714)	Accession Number	05-RPE-sfi	07-RPE-NT
Cluster of p180/ribosome receptor OS=Homo sapiens GN=RRBP1 PE=2 SV=2 (A7BI36_HUMAN)	A7BI36_HUMAN [7]	505	13
Cluster of cDNA FLJ75871, highly similar to Homo sapiens staufen, RNA binding protein (STAU), transcript variant T3, mRNA OS=Homo sapiens PE=2 SV=1 (A8K622_HUMAN)	A8K622_HUMAN [7]	447	6
Cluster of sp|ALBU_BOVIN|	sp|ALBU_BOVIN| [7]	366	531
Cluster of Neuroblast differentiation-associated protein AHNAK OS=Homo sapiens GN=AHNAK PE=1 SV=2 (AHNK_HUMAN)	AHNK_HUMAN [2]	351	14
Cluster of Filamin-A OS=Homo sapiens GN=FLNA PE=1 SV=4 (FLNA_HUMAN)	FLNA_HUMAN [5]	304	53
Cluster of Keratin 1 OS=Homo sapiens GN=KRT1 PE=3 SV=1 (H6VRF8_HUMAN)	H6VRF8_HUMAN [45]	287	366
Cluster of Myosin-9 OS=Homo sapiens GN=MYH9 PE=1 SV=4 (MYH9_HUMAN)	MYH9_HUMAN [9]	187	184
Cluster of Keratin, type I cytoskeletal 9 OS=Homo sapiens GN=KRT9 PE=1 SV=3 (K1C9_HUMAN)	K1C9_HUMAN [2]	122	218
Cluster of Keratin, type I cytoskeletal 10 OS=Homo sapiens GN=KRT10 PE=1 SV=6 (K1C10_HUMAN)	K1C10_HUMAN [18]	121	185
Annexin A2 OS=Homo sapiens GN=ANXA2 PE=1 SV=2	ANXA2_HUMAN (+1)	69	37
Cluster of Serine/threonine-protein phosphatase OS=Homo sapiens GN=PPP1CC PE=1 SV=1 (F8VR82_HUMAN)	F8VR82_HUMAN [3]	69	4
Cluster of Tubulin beta chain OS=Homo sapiens GN=TUBB PE=1 SV=2 (TBB5_HUMAN)	TBB5_HUMAN [10]	67	59
Cluster of cDNA FLJ52761, highly similar to Actin, aortic smooth muscle OS=Homo sapiens PE=2 SV=1 (B4DUI8_HUMAN)	B4DUI8_HUMAN [11]	66	62
Cluster of Talin-1 OS=Homo sapiens GN=TLN1 PE=1 SV=3 (TLN1_HUMAN)	TLN1_HUMAN [2]	65	14
sp|TRYP_PIG|	sp|TRYP_PIG|	62	117
Cluster of Tubulin alpha-1C chain OS=Homo sapiens GN=TUBA1C PE=1 SV=1 (TBA1C_HUMAN)	TBA1C_HUMAN [3]	58	58
Cluster of Plectin OS=Homo sapiens GN=PLEC PE=1 SV=3 (PLEC_HUMAN)	PLEC_HUMAN [3]	53	12
Eukaryotic translation initiation factor 4 gamma 3 OS=Homo sapiens GN=EIF4G3 PE=1 SV=1	A0A0U1RQK7_HUMAN (+1)	53	2
Elongation factor 1-alpha 1 OS=Homo sapiens GN=EEF1A1 PE=1 SV=1	EF1A1_HUMAN (+3)	53	42
Nucleolin OS=Homo sapiens GN=NCL PE=1 SV=3	NUCL_HUMAN	52	29
Cluster of Clathrin heavy chain OS=Homo sapiens GN=CLTC PE=1 SV=1 (A0A087WVQ6_HUMAN)	A0A087WVQ6_HUMAN [3]	50	65
High density lipoprotein binding protein (Vigilin), isoform CRA_a OS=Homo sapiens GN=HDLBP PE=1 SV=1	A0A024R4E5_HUMAN	46	7
Cluster of Histone H1.4 OS=Homo sapiens GN=HIST1H1E PE=1 SV=2 (H14_HUMAN)	H14_HUMAN [4]	46	19
Microtubule-associated protein 1B, isoform CRA_b OS=Homo sapiens GN=MAP1B PE=4 SV=1	A0A024RAM4_HUMAN (+1)	45	1
Cluster of Protein LYRIC OS=Homo sapiens GN=MTDH PE=1 SV=2 (LYRIC_HUMAN)	LYRIC_HUMAN [3]	45	5
Cluster of Plasminogen activator inhibitor 1 RNA-binding protein OS=Homo sapiens GN=SERBP1 PE=1 SV=2 (PAIRB_HUMAN)	PAIRB_HUMAN [3]	44	10
Pyruvate kinase PKM OS=Homo sapiens GN=PKM PE=1 SV=4	KPYM_HUMAN	43	52
Filamin-B OS=Homo sapiens GN=FLNB PE=1 SV=2	FLNB_HUMAN	43	22
Cluster of Moesin OS=Homo sapiens GN=MSN PE=1 SV=3 (MOES_HUMAN)	MOES_HUMAN [7]	42	36
Filamin-C OS=Homo sapiens GN=FLNC PE=1 SV=3	FLNC_HUMAN	41	8
Eukaryotic translation initiation factor 4 gamma 1 OS=Homo sapiens GN=EIF4G1 PE=1 SV=1	E9PGM1_HUMAN	39	4
(S.avidinii)	Streptavidin (+1)	37	140
Double-stranded RNA-binding protein Staufen homolog 2 OS=Homo sapiens GN=STAU2 PE=1 SV=1	A0A0A0MTC5_HUMAN (+2)	37	0
Cytoplasmic dynein 1 heavy chain 1 OS=Homo sapiens GN=DYNC1H1 PE=1 SV=5	DYHC1_HUMAN	36	54
Cortactin isoform a variant (Fragment) OS=Homo sapiens PE=2 SV=1	Q53HG7_HUMAN (+1)	36	3
Cluster of Heat shock protein HSP 90-alpha OS=Homo sapiens GN=HSP90AA1 PE=1 SV=5 (HS90A_HUMAN)	HS90A_HUMAN [3]	35	54
Cluster of Propionyl-CoA carboxylase alpha chain, mitochondrial OS=Homo sapiens GN=PCCA PE=1 SV=4 (PCCA_HUMAN)	PCCA_HUMAN [2]	33	139
DNA-dependent protein kinase catalytic subunit OS=Homo sapiens GN=PRKDC PE=1 SV=3	PRKDC_HUMAN	33	51
Nucleophosmin OS=Homo sapiens GN=NPM1 PE=1 SV=2	NPM_HUMAN	33	23
Cluster of Prelamin-A/C OS=Homo sapiens GN=LMNA PE=1 SV=1 (LMNA_HUMAN)	LMNA_HUMAN [5]	33	39
Cluster of Kinectin OS=Homo sapiens GN=KTN1 PE=1 SV=1 (KTN1_HUMAN)	KTN1_HUMAN [3]	32	0
Poly(rC)-binding protein 1 OS=Homo sapiens GN=PCBP1 PE=1 SV=2	PCBP1_HUMAN	31	6
Cluster of cDNA FLJ53193, highly similar to Homo sapiens caldesmon 1 (CALD1), transcript variant 5, mRNA OS=Homo sapiens PE=2 SV=1 (B7Z6G4_HUMAN)	B7Z6G4_HUMAN [2]	30	11
Cluster of Protein bicaudal D homolog 2 OS=Homo sapiens GN=BICD2 PE=1 SV=1 (BICD2_HUMAN)	BICD2_HUMAN [4]	30	0
Histone H1.5 OS=Homo sapiens GN=HIST1H1B PE=1 SV=3	H15_HUMAN	30	16
Proliferation marker protein Ki-67 OS=Homo sapiens GN=MKI67 PE=1 SV=2	KI67_HUMAN	29	3
Elongation factor 2 OS=Homo sapiens GN=EEF2 PE=1 SV=4	EF2_HUMAN	29	20
Cluster of Histone H2B OS=Homo sapiens PE=2 SV=1 (A8K9J7_HUMAN)	A8K9J7_HUMAN [16]	29	17
Heterogeneous nuclear ribonucleoprotein K, isoform CRA_d OS=Homo sapiens GN=HNRPK PE=4 SV=1	A0A024R228_HUMAN (+3)	28	19
cDNA, FLJ94136, highly similar to Homo sapiens synaptotagmin binding, cytoplasmic RNA interacting protein (SYNCRIP), mRNA OS=Homo sapiens PE=2 SV=1	B2R8Z8_HUMAN (+1)	28	12
ATP-dependent RNA helicase A OS=Homo sapiens GN=DHX9 PE=1 SV=4	DHX9_HUMAN	27	26
Cluster of Spectrin beta chain OS=Homo sapiens GN=SPTBN1 PE=3 SV=1 (D6W5C0_HUMAN)	D6W5C0_HUMAN [3]	27	11
Cluster of Polyadenylate-binding protein 1 OS=Homo sapiens GN=PABPC1 PE=1 SV=2 (PABP1_HUMAN)	PABP1_HUMAN [8]	27	14
Regulator of nonsense transcripts 1 OS=Homo sapiens GN=UPF1 PE=1 SV=2	RENT1_HUMAN	26	1
Heterogeneous nuclear ribonucleoprotein U OS=Homo sapiens GN=HNRNPU PE=1 SV=6	HNRPU_HUMAN	26	28
Fatty acid synthase OS=Homo sapiens GN=FASN PE=1 SV=1	A0A0U1RQF0_HUMAN (+1)	26	27
Cluster of Tight junction protein 1 (Zona occludens 1), isoform CRA_a OS=Homo sapiens GN=TJP1 PE=1 SV=1 (G3V1L9_HUMAN)	G3V1L9_HUMAN [3]	25	2
Myoferlin OS=Homo sapiens GN=MYOF PE=1 SV=1	MYOF_HUMAN	25	32
Eukaryotic translation initiation factor 5B OS=Homo sapiens GN=EIF5B PE=1 SV=1	A0A087WUT6_HUMAN (+1)	25	5
Ribosomal protein L4 variant (Fragment) OS=Homo sapiens PE=2 SV=1	Q59GY2_HUMAN (+1)	25	21
Cytoskeleton-associated protein 4 OS=Homo sapiens GN=CKAP4 PE=1 SV=2	CKAP4_HUMAN	25	2
Spectrin alpha chain, non-erythrocytic 1 OS=Homo sapiens GN=SPTAN1 PE=1 SV=3	SPTN1_HUMAN	25	0
Cluster of (Bos taurus) 121 kDa protein (ENSEMBL:ENSBTAP00000031900)	ENSEMBL:ENSBTAP00000031900 [5]	24	44
Cluster of Interleukin enhancer-binding factor 3 OS=Homo sapiens GN=ILF3 PE=1 SV=3 (ILF3_HUMAN)	ILF3_HUMAN [4]	24	15
cDNA FLJ54492, highly similar to Eukaryotic translation initiation factor 4B OS=Homo sapiens PE=2 SV=1	B4DRM3_HUMAN (+2)	23	0
Nucleolar RNA helicase 2 OS=Homo sapiens GN=DDX21 PE=1 SV=5	DDX21_HUMAN	23	16
Cluster of ADP/ATP translocase 2 OS=Homo sapiens GN=SLC25A5 PE=1 SV=7 (ADT2_HUMAN)	ADT2_HUMAN [5]	23	24
Cluster of Alpha-actinin-4 OS=Homo sapiens GN=ACTN4 PE=1 SV=2 (ACTN4_HUMAN)	ACTN4_HUMAN [4]	23	21
Nuclear fragile X mental retardation-interacting protein 2 OS=Homo sapiens GN=NUFIP2 PE=1 SV=1	NUFP2_HUMAN	23	0
Cluster of ATP-dependent RNA helicase DDX3X OS=Homo sapiens GN=DDX3X PE=1 SV=1 (A0A0D9SF53_HUMAN)	A0A0D9SF53_HUMAN [2]	22	13
Ras GTPase-activating protein-binding protein 1 OS=Homo sapiens GN=G3BP1 PE=1 SV=1	G3BP1_HUMAN	22	2
Eukaryotic translation initiation factor 3 subunit A OS=Homo sapiens GN=EIF3A PE=1 SV=1	EIF3A_HUMAN (+2)	22	11
Cluster of Stathmin OS=Homo sapiens GN=STMN1 PE=2 SV=1 (B5BU83_HUMAN)	B5BU83_HUMAN [3]	22	1
Annexin A1 OS=Homo sapiens GN=ANXA1 PE=1 SV=2	ANXA1_HUMAN (+1)	22	11
Poly(rC)-binding protein 2 (Fragment) OS=Homo sapiens GN=PCBP2 PE=1 SV=1	H3BRU6_HUMAN (+1)	22	5
60S ribosomal protein L6 OS=Homo sapiens GN=RPL6 PE=2 SV=1	Q8TBK5_HUMAN	21	18
Cluster of Alpha-enolase OS=Homo sapiens GN=ENO1 PE=1 SV=2 (ENOA_HUMAN)	ENOA_HUMAN [3]	21	26
Heat shock cognate 71 kDa protein OS=Homo sapiens GN=HSPA8 PE=1 SV=1	HSP7C_HUMAN	21	17
Transgelin-2 OS=Homo sapiens GN=TAGLN2 PE=1 SV=3	TAGL2_HUMAN	21	1
Cluster of Adenosine deaminase, RNA-specific isoform ADAR-a variant (Fragment) OS=Homo sapiens PE=2 SV=1 (Q59EC0_HUMAN)	Q59EC0_HUMAN [2]	20	0
Protein AHNAK2 OS=Homo sapiens GN=AHNAK2 PE=1 SV=2	AHNK2_HUMAN	20	0
Hornerin OS=Homo sapiens GN=HRNR PE=1 SV=2	HORN_HUMAN	20	27
Dihydropyrimidinase-related protein 2 OS=Homo sapiens GN=DPYSL2 PE=1 SV=1	A0A1C7CYX9_HUMAN	20	2
Gamma-taxilin OS=Homo sapiens GN=TXLNG PE=1 SV=2	TXLNG_HUMAN	20	0
Probable ATP-dependent RNA helicase DDX5 OS=Homo sapiens GN=DDX5 PE=1 SV=1	DDX5_HUMAN (+1)	20	14
IQ motif containing GTPase activating protein 1 OS=Homo sapiens GN=IQGAP1 PE=1 SV=1	A4QPB0_HUMAN (+1)	19	24
60S ribosomal protein L3 OS=Homo sapiens GN=RPL3 PE=1 SV=2	RL3_HUMAN	19	15
Transgelin OS=Homo sapiens GN=TAGLN PE=1 SV=4	TAGL_HUMAN	19	0
Tubulin beta-6 chain OS=Homo sapiens GN=TUBB6 PE=1 SV=1	TBB6_HUMAN	19	19
Cluster of Protein PRRC2C OS=Homo sapiens GN=PRRC2C PE=1 SV=1 (E7EPN9_HUMAN)	E7EPN9_HUMAN [4]	18	0
Ubiquitin-associated protein 2-like OS=Homo sapiens GN=UBAP2L PE=1 SV=2	UBP2L_HUMAN	18	1
Desmoplakin OS=Homo sapiens GN=DSP PE=1 SV=3	DESP_HUMAN	18	34
Protein-glutamine gamma-glutamyltransferase 2 OS=Homo sapiens GN=TGM2 PE=1 SV=2	TGM2_HUMAN	18	18
Cluster of cDNA, FLJ94640, highly similar to Homo sapiens keratin 18 (KRT18), mRNA OS=Homo sapiens PE=2 SV=1 (B2RA03_HUMAN)	B2RA03_HUMAN [3]	18	7
Cluster of Ras-related protein Rab-8A OS=Homo sapiens GN=RAB8A PE=1 SV=1 (RAB8A_HUMAN)	RAB8A_HUMAN [20]	17	13
Ribosomal L1 domain-containing protein 1 OS=Homo sapiens GN=RSL1D1 PE=1 SV=3	RL1D1_HUMAN	17	3
Cluster of Ubiquitin-associated protein 2 OS=Homo sapiens GN=UBAP2 PE=1 SV=1 (UBAP2_HUMAN)	UBAP2_HUMAN [3]	17	0
Zyxin OS=Homo sapiens GN=ZYX PE=1 SV=1	ZYX_HUMAN	17	2
Cluster of Thyroid hormone receptor-associated protein 3 OS=Homo sapiens GN=THRAP3 PE=1 SV=2 (TR150_HUMAN)	TR150_HUMAN [5]	17	11
Cluster of Heterogeneous nuclear ribonucleoprotein M OS=Homo sapiens GN=HNRNPM PE=1 SV=3 (HNRPM_HUMAN)	HNRPM_HUMAN [3]	17	13
Cluster of Hexokinase 1, isoform CRA_c OS=Homo sapiens GN=HK1 PE=3 SV=1 (A0A024QZK7_HUMAN)	A0A024QZK7_HUMAN [11]	17	14
Cluster of Transcription factor BTF3 OS=Homo sapiens GN=BTF3 PE=1 SV=1 (BTF3_HUMAN)	BTF3_HUMAN [2]	17	3
Vinculin, isoform CRA_c OS=Homo sapiens GN=VCL PE=4 SV=1	A0A024QZN4_HUMAN (+1)	17	1
Cluster of Polypyrimidine tract-binding protein 1 OS=Homo sapiens GN=PTBP1 PE=1 SV=1 (PTBP1_HUMAN)	PTBP1_HUMAN [2]	16	11
60S ribosomal protein L7a OS=Homo sapiens GN=RPL7A PE=1 SV=2	RL7A_HUMAN	16	12
Ribosomal protein S4, X-linked X isoform variant (Fragment) OS=Homo sapiens PE=2 SV=1	Q53HV1_HUMAN (+2)	16	15
Heterogeneous nuclear ribonucleoproteins A2/B1 OS=Homo sapiens GN=HNRNPA2B1 PE=1 SV=2	ROA2_HUMAN	16	12
Cluster of LIM domain only 7 protein OS=Homo sapiens GN=LMO7 PE=2 SV=1 (F8J2B5_HUMAN)	F8J2B5_HUMAN [5]	16	1
SFPQ protein (Fragment) OS=Homo sapiens GN=SFPQ PE=2 SV=2	Q9BSV4_HUMAN	16	14
Leucine-rich repeat-containing protein 59 OS=Homo sapiens GN=LRRC59 PE=1 SV=1	LRC59_HUMAN	16	2
Alpha-taxilin OS=Homo sapiens GN=TXLNA PE=1 SV=3	TXLNA_HUMAN	16	0
40S ribosomal protein SA OS=Homo sapiens GN=RPSA PE=1 SV=1	A0A0C4DG17_HUMAN (+2)	16	6
Cluster of Sodium/potassium-transporting ATPase subunit alpha-1 OS=Homo sapiens GN=ATP1A1 PE=1 SV=1 (AT1A1_HUMAN)	AT1A1_HUMAN [4]	15	15
X-ray repair cross-complementing protein 6 OS=Homo sapiens GN=XRCC6 PE=1 SV=2	XRCC6_HUMAN	15	19
Splicing factor 3B subunit 2 OS=Homo sapiens GN=SF3B2 PE=1 SV=2	SF3B2_HUMAN	15	4
Matrin-3 OS=Homo sapiens GN=MATR3 PE=1 SV=1	A8MXP9_HUMAN	15	10
Cluster of Annexin A6 OS=Homo sapiens GN=ANXA6 PE=1 SV=3 (ANXA6_HUMAN)	ANXA6_HUMAN [3]	15	11
Ataxin-2-like protein OS=Homo sapiens GN=ATXN2L PE=1 SV=2	ATX2L_HUMAN	14	1
DNA topoisomerase 2-alpha OS=Homo sapiens GN=TOP2A PE=1 SV=3	TOP2A_HUMAN	14	9
Heterogeneous nuclear ribonucleoprotein A1, isoform CRA_a OS=Homo sapiens GN=HNRPA1 PE=4 SV=1	A0A024RB53_HUMAN (+2)	14	7
ATP-dependent RNA helicase DHX29 OS=Homo sapiens GN=DHX29 PE=1 SV=1	A0A087WYN9_HUMAN (+1)	13	0
Cluster of Microtubule-associated protein OS=Homo sapiens GN=MAP4 PE=1 SV=1 (E7EVA0_HUMAN)	E7EVA0_HUMAN [2]	13	0
Cluster of 40S ribosomal protein S2 OS=Homo sapiens GN=RPS2 PE=1 SV=2 (RS2_HUMAN)	RS2_HUMAN [5]	13	16
40S ribosomal protein S3 OS=Homo sapiens GN=RPS3 PE=1 SV=2	RS3_HUMAN	13	17
Bifunctional glutamate/proline--tRNA ligase OS=Homo sapiens GN=EPRS PE=1 SV=5	SYEP_HUMAN	13	16
ATP synthase subunit alpha, mitochondrial OS=Homo sapiens GN=ATP5A1 PE=1 SV=1	ATPA_HUMAN	13	19
Cluster of Heterogeneous nuclear ribonucleoprotein L OS=Homo sapiens GN=HNRNPL PE=1 SV=2 (HNRPL_HUMAN)	HNRPL_HUMAN [3]	13	12
Endoplasmin OS=Homo sapiens GN=HSP90B1 PE=1 SV=1	ENPL_HUMAN (+1)	13	28
Dolichyl-diphosphooligosaccharide--protein glycosyltransferase subunit 1 (Fragment) OS=Homo sapiens PE=2 SV=1	Q53EP4_HUMAN (+3)	13	16
78 kDa glucose-regulated protein OS=Homo sapiens GN=HSPA5 PE=1 SV=2	GRP78_HUMAN	13	14
Nascent polypeptide-associated complex subunit alpha, muscle-specific form OS=Homo sapiens GN=NACA PE=1 SV=1	NACAM_HUMAN	13	5
ATP synthase subunit beta, mitochondrial OS=Homo sapiens GN=ATP5B PE=1 SV=3	ATPB_HUMAN (+1)	13	13
Probable ATP-dependent RNA helicase DDX17 OS=Homo sapiens GN=DDX17 PE=1 SV=2	DDX17_HUMAN (+2)	13	11
Palladin OS=Homo sapiens GN=PALLD PE=1 SV=3	PALLD_HUMAN	12	2
Coatomer subunit alpha OS=Homo sapiens GN=COPA PE=1 SV=2	COPA_HUMAN	12	18
Ribosomal protein L5, isoform CRA_b OS=Homo sapiens GN=RPL5 PE=2 SV=1	B3KTM6_HUMAN (+1)	12	13
Splicing factor 3B subunit 1 OS=Homo sapiens GN=SF3B1 PE=1 SV=3	SF3B1_HUMAN	12	11
Myb-binding protein 1A OS=Homo sapiens GN=MYBBP1A PE=1 SV=2	MBB1A_HUMAN	12	5
Dolichyl-diphosphooligosaccharide--protein glycosyltransferase subunit 2 OS=Homo sapiens GN=RPN2 PE=1 SV=3	RPN2_HUMAN	12	11
40S ribosomal protein S8 OS=Homo sapiens GN=RPS8 PE=1 SV=2	RS8_HUMAN	12	8
Cluster of Histone H3.1 OS=Homo sapiens GN=HIST1H3A PE=1 SV=2 (H31_HUMAN)	H31_HUMAN [4]	12	11
60S ribosomal protein L17 (Fragment) OS=Homo sapiens GN=RPL17 PE=3 SV=1	A0A087WXM6_HUMAN (+4)	12	16
Elongation factor 1-gamma OS=Homo sapiens GN=EEF1G PE=1 SV=3	EF1G_HUMAN	12	11
Cluster of cDNA FLJ78268, highly similar to Homo sapiens fusion (involved in t(12;16) in malignant liposarcoma), transcript variant 1, mRNA OS=Homo sapiens PE=2 SV=1 (A8K4H1_HUMAN)	A8K4H1_HUMAN [7]	12	8
T-complex protein 1 subunit gamma OS=Homo sapiens PE=2 SV=1	B3KX11_HUMAN (+3)	12	10
Cluster of cDNA FLJ75154, highly similar to Homo sapiens heterogeneous nuclear ribonucleoprotein C (C1/C2), mRNA OS=Homo sapiens PE=2 SV=1 (A8K9A4_HUMAN)	A8K9A4_HUMAN [10]	11	12
Tight junction protein 2 (Zona occludens 2), isoform CRA_a OS=Homo sapiens GN=TJP2 PE=4 SV=1	A0A024R233_HUMAN	11	0
cDNA FLJ76817, highly similar to Homo sapiens non-POU domain containing, octamer-binding (NONO), mRNA OS=Homo sapiens PE=2 SV=1	A8K525_HUMAN (+1)	11	12
Cluster of DNA topoisomerase 1 OS=Homo sapiens GN=TOP1 PE=1 SV=2 (TOP1_HUMAN)	TOP1_HUMAN [3]	11	7
cDNA, FLJ92620, highly similar to Homo sapiens staphylococcal nuclease domain containing 1 (SND1),mRNA OS=Homo sapiens PE=2 SV=1	B2R5U1_HUMAN (+2)	11	16
Protein PRRC2A OS=Homo sapiens GN=PRRC2A PE=1 SV=3	PRC2A_HUMAN	11	0
Serine/arginine-rich-splicing factor 1 OS=Homo sapiens GN=SRSF1 PE=1 SV=1	J3KTL2_HUMAN (+1)	11	16
Serpin H1 OS=Homo sapiens GN=SERPINH1 PE=1 SV=2	SERPH_HUMAN	11	18
Cluster of ADP-ribosylation factor 4 OS=Homo sapiens GN=ARF4 PE=1 SV=3 (ARF4_HUMAN)	ARF4_HUMAN [7]	11	10
Caprin-1 OS=Homo sapiens GN=CAPRIN1 PE=1 SV=2	CAPR1_HUMAN	11	1
Peptidyl-prolyl cis-trans isomerase B OS=Homo sapiens GN=PPIB PE=1 SV=2	PPIB_HUMAN (+1)	11	12
Cluster of Nuclease-sensitive element-binding protein 1 (Fragment) OS=Homo sapiens GN=YBX1 PE=1 SV=1 (H0Y449_HUMAN)	H0Y449_HUMAN [8]	11	8
Spermatogenesis-associated serine-rich protein 2 OS=Homo sapiens GN=SPATS2 PE=1 SV=1	SPAS2_HUMAN	11	0
Trifunctional enzyme subunit alpha, mitochondrial OS=Homo sapiens GN=HADHA PE=1 SV=2	ECHA_HUMAN	11	17
cDNA FLJ54373, highly similar to 60 kDa heat shock protein, mitochondrial OS=Homo sapiens PE=2 SV=1	B7Z597_HUMAN (+1)	11	12
L-lactate dehydrogenase A chain OS=Homo sapiens GN=LDHA PE=1 SV=2	LDHA_HUMAN	11	13
Far upstream element-binding protein 2 OS=Homo sapiens GN=KHSRP PE=1 SV=1	A0A087WTP3_HUMAN (+1)	11	4
Cluster of La-related protein 1 OS=Homo sapiens GN=LARP1 PE=1 SV=2 (LARP1_HUMAN)	LARP1_HUMAN [2]	10	2
Cluster of Nucleolar protein 56 OS=Homo sapiens GN=NOP56 PE=1 SV=4 (NOP56_HUMAN)	NOP56_HUMAN [2]	10	6
Sarcoplasmic/endoplasmic reticulum calcium ATPase 2 OS=Homo sapiens GN=ATP2A2 PE=1 SV=1	AT2A2_HUMAN	10	11
Eukaryotic translation initiation factor 3 subunit C OS=Homo sapiens GN=EIF3C PE=2 SV=1	A1KYQ7_HUMAN (+2)	10	10
40S ribosomal protein S3a OS=Homo sapiens GN=RPS3A PE=2 SV=1	Q6NXR8_HUMAN (+1)	10	15
Serine/arginine repetitive matrix protein 2 OS=Homo sapiens GN=SRRM2 PE=1 SV=2	SRRM2_HUMAN	10	6
Cluster of Lamina-associated polypeptide 2, isoforms beta/gamma OS=Homo sapiens GN=TMPO PE=1 SV=2 (LAP2B_HUMAN)	LAP2B_HUMAN [2]	10	4
SPATS2-like protein OS=Homo sapiens GN=SPATS2L PE=1 SV=2	SPS2L_HUMAN	10	0
Receptor of activated protein C kinase 1 OS=Homo sapiens GN=RACK1 PE=1 SV=3	RACK1_HUMAN	10	11
Cluster of 60S ribosomal protein L36a OS=Homo sapiens GN=RPL36A PE=1 SV=2 (RL36A_HUMAN)	RL36A_HUMAN [3]	10	9
Cluster of 60S ribosomal protein L10 OS=Homo sapiens GN=RPL10 PE=1 SV=4 (RL10_HUMAN)	RL10_HUMAN [4]	10	11
Cluster of Reticulon OS=Homo sapiens GN=RTN4 PE=1 SV=1 (F8W914_HUMAN)	F8W914_HUMAN [3]	10	2
60S ribosomal protein L34 OS=Homo sapiens GN=RPL34 PE=1 SV=3	RL34_HUMAN	10	6
Cluster of 60S ribosomal protein L23a (Fragment) OS=Homo sapiens GN=RPL23A PE=1 SV=1 (K7EJV9_HUMAN)	K7EJV9_HUMAN [2]	10	9
Cluster of Niban-like protein 1 OS=Homo sapiens GN=FAM129B PE=1 SV=3 (NIBL1_HUMAN)	NIBL1_HUMAN [2]	10	0
Ran GTPase-activating protein 1 OS=Homo sapiens GN=RANGAP1 PE=1 SV=1	RAGP1_HUMAN	10	0
Cluster of Putative uncharacterized protein DKFZp686A13234 (Fragment) OS=Homo sapiens GN=DKFZp686A13234 PE=2 SV=1 (Q6MZS5_HUMAN)	Q6MZS5_HUMAN [2]	10	13
Ubiquitin-like modifier-activating enzyme 1 OS=Homo sapiens GN=UBA1 PE=1 SV=3	UBA1_HUMAN	10	9
Heterogeneous nuclear ribonucleoprotein H OS=Homo sapiens GN=HNRNPH1 PE=1 SV=1	G8JLB6_HUMAN (+1)	10	10
Cluster of Methylcrotonoyl-CoA carboxylase subunit alpha, mitochondrial OS=Homo sapiens GN=MCCC1 PE=1 SV=3 (MCCA_HUMAN)	MCCA_HUMAN [2]	9	63
Cluster of Chromodomain-helicase-DNA-binding protein 4 OS=Homo sapiens GN=CHD4 PE=1 SV=1 (A0A0C4DGG9_HUMAN)	A0A0C4DGG9_HUMAN [6]	9	5
U5 small nuclear ribonucleoprotein 200 kDa helicase OS=Homo sapiens GN=SNRNP200 PE=1 SV=2	U520_HUMAN	9	14
X-ray repair cross-complementing protein 5 OS=Homo sapiens GN=XRCC5 PE=1 SV=3	XRCC5_HUMAN	9	12
Cluster of Ribosomal protein L7, isoform CRA_a OS=Homo sapiens GN=RPL7 PE=4 SV=1 (A0A024R814_HUMAN)	A0A024R814_HUMAN [3]	9	9
60S ribosomal protein L8 OS=Homo sapiens GN=RPL8 PE=1 SV=2	RL8_HUMAN	9	8
Cluster of Histone H2A OS=Homo sapiens GN=hCG_2039566 PE=3 SV=1 (A0A0U1RR32_HUMAN)	A0A0U1RR32_HUMAN [15]	9	17
Putative uncharacterized protein DKFZp686F17268 (Fragment) OS=Homo sapiens GN=DKFZp686F17268 PE=2 SV=1	A4GYY8_HUMAN (+7)	9	9
Cluster of Septin 9, isoform CRA_a OS=Homo sapiens GN=SEPT9 PE=3 SV=1 (A0A024R8V0_HUMAN)	A0A024R8V0_HUMAN [2]	9	5
60S ribosomal protein L18a OS=Homo sapiens GN=RPL18A PE=1 SV=2	RL18A_HUMAN	9	7
Cluster of High-mobility group box 1 variant (Fragment) OS=Homo sapiens PE=2 SV=1 (Q59GW1_HUMAN)	Q59GW1_HUMAN [4]	9	9
Cluster of 14-3-3 protein zeta/delta OS=Homo sapiens GN=YWHAZ PE=1 SV=1 (1433Z_HUMAN)	1433Z_HUMAN [11]	9	10
Fibronectin type III domain-containing protein 3B OS=Homo sapiens GN=FNDC3B PE=1 SV=2	FND3B_HUMAN	9	3
Cluster of Drebrin-like protein OS=Homo sapiens GN=DBNL PE=1 SV=1 (DBNL_HUMAN)	DBNL_HUMAN [2]	9	0
Cluster of cDNA FLJ36526 fis, clone TRACH2003347, highly similar to NSFL1 cofactor p47 (Fragment) OS=Homo sapiens PE=2 SV=1 (Q53FE8_HUMAN)	Q53FE8_HUMAN [2]	9	0
ATP-dependent 6-phosphofructokinase, platelet type OS=Homo sapiens GN=PFKP PE=1 SV=2	PFKAP_HUMAN	9	9
Cluster of cDNA FLJ61290, highly similar to Neutral alpha-glucosidase AB OS=Homo sapiens PE=2 SV=1 (B4DJ30_HUMAN)	B4DJ30_HUMAN [4]	9	16
Leucine-rich PPR motif-containing protein, mitochondrial OS=Homo sapiens GN=LRPPRC PE=1 SV=3	LPPRC_HUMAN	9	12
Calponin-3 OS=Homo sapiens GN=CNN3 PE=1 SV=1	CNN3_HUMAN	9	0
Signal recognition particle subunit SRP68 OS=Homo sapiens GN=SRP68 PE=1 SV=2	SRP68_HUMAN	9	1
Adenylyl cyclase-associated protein OS=Homo sapiens GN=CAP1 PE=2 SV=1	D3DPU2_HUMAN	9	4
A-kinase anchor protein 12 OS=Homo sapiens GN=AKAP12 PE=1 SV=4	AKA12_HUMAN	9	1
Heterogeneous nuclear ribonucleoprotein F OS=Homo sapiens GN=HNRNPF PE=1 SV=3	HNRPF_HUMAN	9	3
Cluster of Coronin OS=Homo sapiens PE=2 SV=1 (B3KN06_HUMAN)	B3KN06_HUMAN [8]	8	5
Cluster of Centrosomal protein of 170 kDa OS=Homo sapiens GN=CEP170 PE=1 SV=1 (CE170_HUMAN)	CE170_HUMAN [2]	8	0
Cluster of RNA-binding motif protein, X chromosome OS=Homo sapiens GN=RBMX PE=1 SV=3 (RBMX_HUMAN)	RBMX_HUMAN [2]	8	10
LIM and SH3 domain protein 1 OS=Homo sapiens GN=LASP1 PE=1 SV=2	LASP1_HUMAN	8	0
Cluster of Treacle protein OS=Homo sapiens GN=TCOF1 PE=1 SV=3 (TCOF_HUMAN)	TCOF_HUMAN [2]	8	6
cDNA FLJ59571, highly similar to Eukaryotic translation initiation factor 4gamma 2 OS=Homo sapiens PE=2 SV=1	B4DZF2_HUMAN (+3)	8	1
Nucleolar protein 58 OS=Homo sapiens GN=NOP58 PE=1 SV=1	NOP58_HUMAN	8	5
Splicing factor U2AF 65 kDa subunit OS=Homo sapiens GN=U2AF2 PE=1 SV=4	U2AF2_HUMAN	8	7
ATP-binding cassette sub-family F member 1 OS=Homo sapiens GN=ABCF1 PE=1 SV=2	ABCF1_HUMAN (+1)	8	4
Calponin-2 OS=Homo sapiens GN=CNN2 PE=1 SV=4	CNN2_HUMAN	8	2
Insulin-like growth factor 2 mRNA-binding protein 2 OS=Homo sapiens GN=IGF2BP2 PE=1 SV=1	F8W930_HUMAN (+1)	8	1
Cluster of E3 ubiquitin/ISG15 ligase TRIM25 OS=Homo sapiens GN=TRIM25 PE=1 SV=2 (TRI25_HUMAN)	TRI25_HUMAN [2]	8	0
Trinucleotide repeat containing 15, isoform CRA_a OS=Homo sapiens GN=TNRC15 PE=4 SV=1	A0A024R4A5_HUMAN (+2)	8	0
Peroxiredoxin-6 OS=Homo sapiens GN=PRDX6 PE=1 SV=3	PRDX6_HUMAN	8	1
Cluster of Protein LSM14 homolog B OS=Homo sapiens GN=LSM14B PE=1 SV=1 (LS14B_HUMAN)	LS14B_HUMAN [2]	8	0
Voltage-dependent anion channel 2, isoform CRA_a OS=Homo sapiens GN=VDAC2 PE=4 SV=1	A0A024QZN9_HUMAN (+2)	8	8
T-complex protein 1 subunit alpha OS=Homo sapiens GN=TCP1 PE=1 SV=1	TCPA_HUMAN	8	10
40S ribosomal protein S24 OS=Homo sapiens GN=RPS24 PE=1 SV=1	A0A087WUS0_HUMAN (+2)	8	6
Annexin A5 OS=Homo sapiens GN=ANXA5 PE=1 SV=2	ANXA5_HUMAN (+1)	8	13
Fragile X mental retardation syndrome-related protein 2 OS=Homo sapiens GN=FXR2 PE=1 SV=2	FXR2_HUMAN	8	0
DnaJ homolog subfamily B member 1 OS=Homo sapiens GN=DNAJB1 PE=1 SV=4	DNJB1_HUMAN (+1)	8	0
Cytoskeleton-associated protein 5 OS=Homo sapiens GN=CKAP5 PE=1 SV=3	CKAP5_HUMAN	8	0
Desmoglein-1 OS=Homo sapiens GN=DSG1 PE=1 SV=2	DSG1_HUMAN	8	13
Perilipin-3 OS=Homo sapiens GN=PLIN3 PE=1 SV=3	PLIN3_HUMAN	8	0
SEC31-like 1 (S. cerevisiae), isoform CRA_b OS=Homo sapiens GN=SEC31L1 PE=4 SV=1	A0A024RDH6_HUMAN (+2)	8	1
Eukaryotic translation initiation factor 5A-1 OS=Homo sapiens GN=EIF5A PE=1 SV=2	IF5A1_HUMAN	8	0
Cluster of Matrix-remodeling-associated protein 7 OS=Homo sapiens GN=MXRA7 PE=1 SV=1 (MXRA7_HUMAN)	MXRA7_HUMAN [3]	8	0
Neurabin-2 OS=Homo sapiens GN=PPP1R9B PE=1 SV=1	D3DTX6_HUMAN (+1)	8	0
Delta-1-pyrroline-5-carboxylate synthase OS=Homo sapiens GN=ALDH18A1 PE=1 SV=2	P5CS_HUMAN	7	16
60S ribosomal protein L15 OS=Homo sapiens GN=RPL15 PE=1 SV=2	RL15_HUMAN	7	7
RuvB-like 2 OS=Homo sapiens GN=RUVBL2 PE=1 SV=3	RUVB2_HUMAN	7	0
Cluster of Guanine nucleotide-binding protein G(i) subunit alpha-2 OS=Homo sapiens GN=GNAI2 PE=1 SV=3 (GNAI2_HUMAN)	GNAI2_HUMAN [7]	7	10
Coatomer subunit gamma-1 OS=Homo sapiens GN=COPG1 PE=1 SV=1	COPG1_HUMAN	7	3
60S ribosomal protein L24 OS=Homo sapiens GN=RPL24 PE=1 SV=1	C9JNW5_HUMAN (+2)	7	5
Cluster of cDNA, FLJ94440, highly similar to Homo sapiens chaperonin containing TCP1, subunit 6A (zeta 1)(CCT6A), mRNA OS=Homo sapiens PE=2 SV=1 (B2R9K8_HUMAN)	B2R9K8_HUMAN [5]	7	10
40S ribosomal protein S9 OS=Homo sapiens GN=RPS9 PE=1 SV=3	RS9_HUMAN	7	11
Cluster of 40S ribosomal protein S15a OS=Homo sapiens GN=RPS15A PE=1 SV=2 (RS15A_HUMAN)	RS15A_HUMAN [2]	7	8
T-complex protein 1 subunit delta OS=Homo sapiens PE=2 SV=1	A8K3C3_HUMAN (+1)	7	9
Cluster of Eukaryotic initiation factor 4A-II OS=Homo sapiens GN=EIF4A2 PE=1 SV=1 (E7EQG2_HUMAN)	E7EQG2_HUMAN [6]	7	10
Cluster of FAM21A protein OS=Homo sapiens GN=FAM21A PE=2 SV=1 (B7ZME8_HUMAN)	B7ZME8_HUMAN [4]	7	0
cDNA FLJ54343, highly similar to Signal recognition particle 54 kDa protein OS=Homo sapiens PE=2 SV=1	B4DDS7_HUMAN (+2)	7	0
60S acidic ribosomal protein P0 (Fragment) OS=Homo sapiens PE=2 SV=1	Q53HW2_HUMAN	7	4
Lysozyme C OS=Homo sapiens GN=LYZ PE=1 SV=1	LYSC_HUMAN	7	4
Cluster of 60S ribosomal protein L12 OS=Homo sapiens GN=RPL12 PE=1 SV=1 (RL12_HUMAN)	RL12_HUMAN [2]	7	5
Eukaryotic translation initiation factor 5 OS=Homo sapiens GN=EIF5 PE=1 SV=2	IF5_HUMAN	7	0
cDNA FLJ75556, highly similar to Homo sapiens ribosomal protein L14, mRNA OS=Homo sapiens PE=2 SV=1	A8K7N0_HUMAN	7	2
Tumor protein D54 OS=Homo sapiens GN=TPD52L2 PE=1 SV=2	TPD54_HUMAN	7	0
Cluster of DnaJ homolog subfamily A member 1 OS=Homo sapiens GN=DNAJA1 PE=1 SV=2 (DNJA1_HUMAN)	DNJA1_HUMAN [2]	7	1
Catenin beta-1 OS=Homo sapiens GN=CTNNB1 PE=1 SV=1	B4DGU4_HUMAN	7	5
Serine/arginine-rich-splicing factor 7 OS=Homo sapiens GN=SRSF7 PE=1 SV=1	A0A0B4J1Z1_HUMAN (+3)	7	7
Testicular secretory protein Li 7 OS=Homo sapiens PE=2 SV=1	A0A140VK07_HUMAN (+1)	7	0
Protein S100 OS=Homo sapiens PE=2 SV=1	B2R577_HUMAN (+1)	7	0
Partner of Y14 and mago OS=Homo sapiens GN=PYM1 PE=1 SV=1	PYM1_HUMAN	7	0
Endophilin-A2 OS=Homo sapiens GN=SH3GL1 PE=1 SV=1	SH3G1_HUMAN	7	0
cDNA, FLJ79223, highly similar to Nucleosome assembly protein 1-like 4 OS=Homo sapiens PE=2 SV=1	B7ZAK9_HUMAN (+2)	7	2
cDNA FLJ61021, highly similar to Far upstream element-binding protein 1 OS=Homo sapiens PE=2 SV=1	B4E0X8_HUMAN (+2)	7	1
Septin-2 OS=Homo sapiens GN=SEPT2 PE=1 SV=1	B5MCX3_HUMAN (+1)	7	4
Cluster of cDNA FLJ53573, highly similar to Myosin Ic OS=Homo sapiens PE=2 SV=1 (B7Z3E5_HUMAN)	B7Z3E5_HUMAN [4]	6	13
Fibronectin 1, isoform CRA_n OS=Homo sapiens GN=FN1 PE=4 SV=1	A0A024R462_HUMAN (+1)	6	9
Serine/arginine repetitive matrix 1 isoform 2 (Fragment) OS=Homo sapiens GN=SRRM1 PE=2 SV=1	A0A0S2Z4Z6_HUMAN (+2)	6	4
Cluster of PDZ and LIM domain 5, isoform CRA_c OS=Homo sapiens GN=PDLIM5 PE=4 SV=1 (A0A024RDE8_HUMAN)	A0A024RDE8_HUMAN [2]	6	1
Histone H4 OS=Homo sapiens GN=HIST1H4A PE=1 SV=2	H4_HUMAN	6	10
Centrosomal protein 55kDa, isoform CRA_a OS=Homo sapiens GN=CEP55 PE=1 SV=1	D3DR37_HUMAN	6	0
cDNA FLJ77404, highly similar to Homo sapiens small nuclear ribonucleoprotein 70kDa polypeptide (RNP antigen) (SNRP70), transcript variant 1, mRNA OS=Homo sapiens PE=2 SV=1	A8KAQ5_HUMAN (+1)	6	5
Uncharacterized protein C15orf52 OS=Homo sapiens GN=C15orf52 PE=1 SV=1	CO052_HUMAN	6	0
sp|CAS1_BOVIN|	sp|CAS1_BOVIN|	6	6
Arginine and glutamate-rich protein 1 OS=Homo sapiens GN=ARGLU1 PE=1 SV=1	ARGL1_HUMAN	6	12
Signal recognition particle receptor subunit alpha OS=Homo sapiens GN=SRPRA PE=1 SV=2	SRPRA_HUMAN	6	1
(Bos taurus) 54 kDa protein	ENSEMBL:ENSBTAP00000018229 (+1)	6	13
Leucine zipper protein 1, isoform CRA_a OS=Homo sapiens GN=LUZP1 PE=4 SV=1	A0A024RAC0_HUMAN	6	0
40S ribosomal protein S7 OS=Homo sapiens GN=RPS7 PE=1 SV=1	RS7_HUMAN	6	8
Protein transport protein Sec61 subunit alpha isoform 1 OS=Homo sapiens GN=SEC61A1 PE=1 SV=1	B4DR61_HUMAN (+1)	6	5
Far upstream element-binding protein 3 OS=Homo sapiens GN=FUBP3 PE=1 SV=2	FUBP3_HUMAN	6	0
Junction plakoglobin, isoform CRA_a OS=Homo sapiens GN=JUP PE=4 SV=1	A0A024R1X8_HUMAN (+1)	6	15
40S ribosomal protein S23 OS=Homo sapiens GN=RPS23 PE=1 SV=3	RS23_HUMAN	6	3
Cluster of cDNA FLJ76823, highly similar to Homo sapiens splicing factor, arginine/serine-rich 6 (SFRS6), mRNA OS=Homo sapiens PE=2 SV=1 (A8K588_HUMAN)	A8K588_HUMAN [5]	6	7
Cluster of Calpastatin OS=Homo sapiens GN=CAST PE=1 SV=1 (A0A0C4DGB5_HUMAN)	A0A0C4DGB5_HUMAN [2]	6	0
Thrombospondin 1, isoform CRA_a OS=Homo sapiens GN=THBS1 PE=4 SV=1	A0A024R9Q1_HUMAN (+1)	6	5
Probable 28S rRNA (cytosine(4447)-C(5))-methyltransferase OS=Homo sapiens GN=NOP2 PE=1 SV=2	NOP2_HUMAN	6	1
Aspartyl/asparaginyl beta-hydroxylase OS=Homo sapiens GN=ASPH PE=1 SV=3	ASPH_HUMAN	6	5
60S ribosomal protein L18 (Fragment) OS=Homo sapiens GN=RPL18 PE=1 SV=1	J3QQ67_HUMAN (+1)	6	6
Cluster of Myosin regulatory light chain 12A OS=Homo sapiens GN=MYL12A PE=1 SV=1 (J3QRS3_HUMAN)	J3QRS3_HUMAN [5]	6	7
Glycylpeptide N-tetradecanoyltransferase 1 OS=Homo sapiens GN=NMT1 PE=1 SV=2	NMT1_HUMAN (+1)	6	1
Fragile X mental retardation autosomal homolog variant p2K OS=Homo sapiens GN=FXR1 PE=2 SV=1	A0A0F7KYT8_HUMAN	6	2
U4/U6.U5 tri-snRNP-associated protein 1 OS=Homo sapiens GN=SART1 PE=1 SV=1	SNUT1_HUMAN	6	2
40S ribosomal protein S26 OS=Homo sapiens GN=RPS26 PE=1 SV=3	RS26_HUMAN	6	8
Calnexin OS=Homo sapiens GN=CANX PE=1 SV=2	CALX_HUMAN	6	13
DNA-(apurinic or apyrimidinic site) lyase OS=Homo sapiens GN=APEX1 PE=1 SV=2	APEX1_HUMAN	6	3
Heparin-binding protein HBp15 OS=Homo sapiens PE=2 SV=1	Q7Z4W8_HUMAN (+1)	6	7
TAR DNA-binding protein 43 OS=Homo sapiens GN=TARDBP PE=1 SV=1	A0A087WYY0_HUMAN (+5)	6	2
Eukaryotic translation initiation factor 3 subunit L OS=Homo sapiens GN=EIF3L PE=1 SV=1	B0QY89_HUMAN (+1)	6	5
H/ACA ribonucleoprotein complex subunit 4 OS=Homo sapiens GN=DKC1 PE=1 SV=3	DKC1_HUMAN	6	0
Chaperonin containing TCP1, subunit 7 (Eta) variant (Fragment) OS=Homo sapiens PE=2 SV=1	Q53HV2_HUMAN (+1)	6	8
cDNA FLJ78449 OS=Homo sapiens PE=2 SV=1	A8K5S3_HUMAN (+3)	6	0
Leucine-rich repeat flightless-interacting protein 1 OS=Homo sapiens GN=LRRFIP1 PE=1 SV=2	LRRF1_HUMAN	6	0
Aurora kinase B OS=Homo sapiens GN=AURKB PE=1 SV=3	sp|Q96GD4|AURKB_HUMAN-DECOY	6	0
Eukaryotic translation initiation factor 3 subunit H OS=Homo sapiens GN=EIF3H PE=1 SV=1	A0A087WZK9_HUMAN (+4)	6	0
Nucleosome assembly protein 1-like 1 OS=Homo sapiens GN=NAP1L1 PE=1 SV=1	F5H4R6_HUMAN (+3)	6	3
60S ribosomal protein L35 OS=Homo sapiens GN=RPL35 PE=1 SV=2	RL35_HUMAN	6	3
Cluster of AP complex subunit beta OS=Homo sapiens GN=AP2B1 PE=2 SV=1 (A0A140VJE8_HUMAN)	A0A140VJE8_HUMAN [9]	6	2
WD repeat domain 1, isoform CRA_a (Fragment) OS=Homo sapiens GN=WDR1 PE=2 SV=1	Q53GN4_HUMAN (+2)	6	2
Catenin delta-1 OS=Homo sapiens GN=CTNND1 PE=1 SV=2	C9JZR2_HUMAN (+2)	6	1
Cluster of Cytoplasmic dynein 1 intermediate chain 2 OS=Homo sapiens GN=DYNC1I2 PE=1 SV=3 (DC1I2_HUMAN)	DC1I2_HUMAN [2]	6	0
Protein S100-A11 OS=Homo sapiens GN=S100A11 PE=1 SV=2	S10AB_HUMAN	6	2
Myristoylated alanine-rich C-kinase substrate OS=Homo sapiens GN=MARCKS PE=1 SV=4	MARCS_HUMAN	6	2
Profilin-1 OS=Homo sapiens GN=PFN1 PE=1 SV=2	PROF1_HUMAN	6	5
SARS protein OS=Homo sapiens GN=SARS PE=2 SV=1	Q0VGA5_HUMAN (+3)	6	0
cDNA FLJ78187, highly similar to Homo sapiens calmegin, mRNA OS=Homo sapiens PE=2 SV=1	A8K454_HUMAN (+1)	6	0
Heterogeneous nuclear ribonucleoprotein D-like OS=Homo sapiens GN=HNRNPDL PE=1 SV=1	A0A087WUK2_HUMAN (+2)	6	4
Heterogeneous nuclear ribonucleoprotein H2 OS=Homo sapiens GN=HNRNPH2 PE=1 SV=1	HNRH2_HUMAN	6	7
Cluster of Putative uncharacterized protein (Fragment) OS=Homo sapiens PE=2 SV=1 (Q9BU08_HUMAN)	Q9BU08_HUMAN [3]	5	5
40S ribosomal protein S6 OS=Homo sapiens GN=RPS6 PE=2 SV=1	Q96DV6_HUMAN (+1)	5	10
60S ribosomal protein L13 OS=Homo sapiens GN=RPL13 PE=1 SV=1	Q6NZ55_HUMAN (+1)	5	17
ATP-citrate synthase OS=Homo sapiens GN=ACLY PE=3 SV=1	A0A024R1Y2_HUMAN (+2)	5	11
Family with sequence similarity 62 (C2 domain containing), member A, isoform CRA_a OS=Homo sapiens GN=FAM62A PE=4 SV=1	A0A024RB16_HUMAN (+1)	5	2
Prohibitin-2 OS=Homo sapiens GN=PHB2 PE=1 SV=2	J3KPX7_HUMAN (+1)	5	11
Cluster of Core histone macro-H2A.1 OS=Homo sapiens GN=H2AFY PE=1 SV=4 (H2AY_HUMAN)	H2AY_HUMAN [3]	5	6
Heterogeneous nuclear ribonucleoprotein A3 OS=Homo sapiens GN=HNRNPA3 PE=1 SV=2	ROA3_HUMAN	5	9
rRNA 2'-O-methyltransferase fibrillarin OS=Homo sapiens GN=FBL PE=1 SV=2	FBRL_HUMAN (+2)	5	4
cDNA FLJ76789, highly similar to Homo sapiens methionine-tRNA synthetase (MARS), mRNA OS=Homo sapiens PE=2 SV=1	A8K492_HUMAN (+1)	5	5
Heterochromatin protein 1-binding protein 3 OS=Homo sapiens GN=HP1BP3 PE=1 SV=1	HP1B3_HUMAN	5	5
Nucleolar and coiled-body phosphoprotein 1 (Fragment) OS=Homo sapiens GN=NOLC1 PE=1 SV=1	A0A0A0MRM9_HUMAN (+2)	5	5
Serine/arginine-rich splicing factor 3 OS=Homo sapiens GN=SRSF3 PE=1 SV=1	SRSF3_HUMAN	5	6
Cluster of Isoleucyl-tRNA synthetase, cytoplasmic variant (Fragment) OS=Homo sapiens PE=2 SV=1 (Q59G75_HUMAN)	Q59G75_HUMAN [3]	5	6
Probable rRNA-processing protein EBP2 OS=Homo sapiens GN=EBNA1BP2 PE=1 SV=2	EBP2_HUMAN (+1)	5	1
60S ribosomal protein L30 OS=Homo sapiens GN=RPL30 PE=1 SV=2	RL30_HUMAN	5	4
HCG2032701, isoform CRA_a OS=Homo sapiens GN=hCG_2032701 PE=4 SV=1	A0A024R3J7_HUMAN (+1)	5	5
Inverted formin-2 OS=Homo sapiens GN=INF2 PE=1 SV=2	INF2_HUMAN	5	2
High mobility group AT-hook 1, isoform CRA_b OS=Homo sapiens GN=HMGA1 PE=4 SV=1	A0A024RCT9_HUMAN (+2)	5	6
cDNA FLJ53449, highly similar to rRNA methyltransferase 3 (EC 2.1.1.-) OS=Homo sapiens PE=2 SV=1	B4DKU3_HUMAN	5	1
Keratinocyte proline-rich protein OS=Homo sapiens GN=KPRP PE=1 SV=1	KPRP_HUMAN	5	8
Protein phosphatase 1 regulatory subunit 12A OS=Homo sapiens GN=PPP1R12A PE=1 SV=1	MYPT1_HUMAN	5	1
Ribosomal protein S27a OS=Homo sapiens GN=RPS27A PE=2 SV=1	Q5RKT7_HUMAN (+1)	5	2
Glyceraldehyde-3-phosphate dehydrogenase OS=Homo sapiens PE=2 SV=1	Q2TSD0_HUMAN	5	7
Coatomer subunit beta' OS=Homo sapiens GN=COPB2 PE=1 SV=2	COPB2_HUMAN	5	4
cDNA FLJ77762, highly similar to Homo sapiens cullin-associated and neddylation-dissociated 1 (CAND1), mRNA OS=Homo sapiens PE=2 SV=1	A8K8U1_HUMAN (+1)	5	5
Charged multivesicular body protein 4b OS=Homo sapiens GN=CHMP4B PE=1 SV=1	CHM4B_HUMAN	5	0
Nesprin-1 OS=Homo sapiens GN=SYNE1 PE=1 SV=4	sp|Q8NF91|SYNE1_HUMAN-DECOY (+3)	5	8
Cluster of Rab GDP dissociation inhibitor OS=Homo sapiens PE=2 SV=1 (B4DLV7_HUMAN)	B4DLV7_HUMAN [3]	5	6
High mobility group protein HMGI-C OS=Homo sapiens GN=HMGA2 PE=1 SV=1	HMGA2_HUMAN	5	4
Drebrin OS=Homo sapiens GN=DBN1 PE=1 SV=4	DREB_HUMAN	5	0
Cofilin-1 OS=Homo sapiens GN=CFL1 PE=1 SV=1	E9PK25_HUMAN (+1)	5	5
Microtubule-actin cross-linking factor 1, isoforms 1/2/3/5 OS=Homo sapiens GN=MACF1 PE=1 SV=4	MACF1_HUMAN	5	0
Cluster of U3 small nucleolar RNA-associated protein 14 homolog A OS=Homo sapiens GN=UTP14A PE=1 SV=1 (UT14A_HUMAN)	UT14A_HUMAN [3]	5	1
Vesicle-trafficking protein SEC22b OS=Homo sapiens GN=SEC22B PE=1 SV=4	SC22B_HUMAN	5	4
Cluster of RNA-binding protein EWS OS=Homo sapiens GN=EWSR1 PE=1 SV=1 (B0QYK0_HUMAN)	B0QYK0_HUMAN [4]	5	2
cDNA FLJ55731, highly similar to Polymerase I and transcript release factor OS=Homo sapiens PE=2 SV=1	B4DNU9_HUMAN (+2)	5	3
Sideroflexin-3 OS=Homo sapiens GN=SFXN3 PE=4 SV=1	A0A1P0AYU5_HUMAN (+2)	5	3
Dolichol-phosphate mannosyltransferase subunit 1 OS=Homo sapiens GN=DPM1 PE=1 SV=1	DPM1_HUMAN (+2)	5	2
Serine/threonine-protein kinase OSR1 OS=Homo sapiens GN=OXSR1 PE=1 SV=1	OXSR1_HUMAN	5	0
Plasminogen activator inhibitor 2 OS=Homo sapiens GN=SERPINB2 PE=1 SV=2	PAI2_HUMAN	5	1
Calcyclin-binding protein OS=Homo sapiens GN=CACYBP PE=1 SV=2	CYBP_HUMAN (+1)	5	0
Annexin A7 OS=Homo sapiens GN=ANXA7 PE=1 SV=3	ANXA7_HUMAN (+4)	5	5
Brain acid soluble protein 1 OS=Homo sapiens GN=BASP1 PE=1 SV=2	BASP1_HUMAN	5	0
Putative uncharacterized protein DKFZp686E1899 OS=Homo sapiens GN=DKFZp686E1899 PE=2 SV=1	Q5HYL6_HUMAN (+1)	5	0
Peptidyl-prolyl cis-trans isomerase FKBP3 OS=Homo sapiens GN=FKBP3 PE=1 SV=1	FKBP3_HUMAN (+1)	5	0
cDNA FLJ50510, highly similar to Heat shock 70 kDa protein 4 OS=Homo sapiens PE=2 SV=1	B4DH02_HUMAN (+3)	5	3
Heat shock 70 kDa protein 1B OS=Homo sapiens GN=HSPA1B PE=1 SV=1	A0A0G2JIW1_HUMAN (+2)	5	5
60S ribosomal protein L10a OS=Homo sapiens GN=RPL10A PE=1 SV=2	RL10A_HUMAN	4	8
Cluster of Valine--tRNA ligase OS=Homo sapiens GN=VARS PE=1 SV=4 (SYVC_HUMAN)	SYVC_HUMAN [2]	4	7
Cluster of cDNA FLJ75056, highly similar to Homo sapiens phosphatidylinositol binding clathrin assembly protein (PICALM), mRNA OS=Homo sapiens PE=2 SV=1 (A8K5U9_HUMAN)	A8K5U9_HUMAN [12]	4	1
Cluster of Nexilin OS=Homo sapiens GN=NEXN PE=1 SV=1 (NEXN_HUMAN)	NEXN_HUMAN [3]	4	3
Constitutive coactivator of PPAR-gamma-like protein 1 OS=Homo sapiens GN=FAM120A PE=1 SV=2	F120A_HUMAN	4	2
Zinc finger CCCH-type antiviral protein 1 OS=Homo sapiens GN=ZC3HAV1 PE=1 SV=3	ZCCHV_HUMAN	4	0
Solute carrier family 25 (Mitochondrial carrier phosphate carrier), member 3, isoform CRA_a OS=Homo sapiens GN=SLC25A3 PE=2 SV=1	A0A024RBE8_HUMAN (+2)	4	9
Bcl-2-associated transcription factor 1 OS=Homo sapiens GN=BCLAF1 PE=1 SV=2	BCLF1_HUMAN	4	6
CCT8 protein OS=Homo sapiens GN=CCT8 PE=2 SV=1	Q7Z759_HUMAN	4	3
U2 snRNP-associated SURP motif-containing protein OS=Homo sapiens GN=U2SURP PE=1 SV=2	SR140_HUMAN	4	3
Dolichyl-diphosphooligosaccharide--protein glycosyltransferase 48 kDa subunit OS=Homo sapiens GN=DDOST PE=3 SV=1	A0A024RAD5_HUMAN (+2)	4	10
cDNA FLJ55635, highly similar to pre-mRNA-splicing factorATP-dependent RNA helicase DHX15 (EC 3.6.1.-) OS=Homo sapiens PE=2 SV=1	B4E0S6_HUMAN (+1)	4	5
cDNA FLJ16785 fis, clone NT2RI2015342, highly similar to Solute carrier family 2, facilitated glucose transporter member 1 OS=Homo sapiens PE=2 SV=1	B3KVN0_HUMAN (+3)	4	5
RPL27/NME2 fusion protein (Fragment) OS=Homo sapiens GN=RPL27 PE=2 SV=1	E4W6B6_HUMAN (+1)	4	4
MKI67 FHA domain-interacting nucleolar phosphoprotein OS=Homo sapiens GN=NIFK PE=1 SV=1	MK67I_HUMAN	4	1
CD2-associated protein OS=Homo sapiens GN=CD2AP PE=1 SV=1	CD2AP_HUMAN	4	0
Eukaryotic translation initiation factor 3 subunit D OS=Homo sapiens GN=EIF3D PE=1 SV=1	EIF3D_HUMAN	4	5
40S ribosomal protein S13 OS=Homo sapiens GN=RPS13 PE=1 SV=2	RS13_HUMAN	4	6
60S ribosomal protein L28 OS=Homo sapiens GN=RPL28 PE=1 SV=3	RL28_HUMAN	4	4
Cluster of Ras-related protein Rab-5C OS=Homo sapiens GN=RAB5C PE=1 SV=2 (RAB5C_HUMAN)	RAB5C_HUMAN [3]	4	4
Anamorsin OS=Homo sapiens GN=CIAPIN1 PE=1 SV=2	CPIN1_HUMAN	4	0
ATP-dependent RNA helicase DDX18 OS=Homo sapiens GN=DDX18 PE=1 SV=2	DDX18_HUMAN	4	1
Filaggrin-2 OS=Homo sapiens GN=FLG2 PE=1 SV=1	FILA2_HUMAN	4	8
GTP-binding nuclear protein Ran OS=Homo sapiens GN=RAN PE=1 SV=1	B5MDF5_HUMAN (+2)	4	6
Coatomer subunit beta OS=Homo sapiens GN=COPB1 PE=1 SV=3	COPB_HUMAN	4	3
Ribosome biogenesis regulatory protein homolog OS=Homo sapiens GN=RRS1 PE=1 SV=2	RRS1_HUMAN	4	1
Cluster of Splicing factor, arginine/serine-rich 2, isoform CRA_d OS=Homo sapiens GN=SFRS2 PE=2 SV=1 (B3KUY1_HUMAN)	B3KUY1_HUMAN [4]	4	8
Cluster of Actin-related protein 2/3 complex subunit 1B OS=Homo sapiens GN=ARPC1B PE=1 SV=3 (ARC1B_HUMAN)	ARC1B_HUMAN [2]	4	1
RNA-binding protein 39 (Fragment) OS=Homo sapiens GN=RBM39 PE=1 SV=1	A0A0U1RQH7_HUMAN (+1)	4	5
Eukaryotic translation initiation factor 3 subunit B OS=Homo sapiens GN=EIF3S9 PE=3 SV=1	A4D210_HUMAN (+2)	4	5
U2 small nuclear RNA auxillary factor 1 isoform a OS=Homo sapiens GN=U2AF1 PE=2 SV=1	B5BU08_HUMAN (+1)	4	5
Eukaryotic translation initiation factor 2A OS=Homo sapiens GN=EIF2A PE=1 SV=3	EIF2A_HUMAN (+1)	4	0
Cell growth-regulating nucleolar protein OS=Homo sapiens GN=LYAR PE=1 SV=2	LYAR_HUMAN	4	2
Tensin-3 OS=Homo sapiens GN=TNS3 PE=1 SV=2	TENS3_HUMAN	4	1
Cluster of 40S ribosomal protein S16 OS=Homo sapiens GN=RPS16 PE=1 SV=2 (RS16_HUMAN)	RS16_HUMAN [2]	4	10
Paxillin OS=Homo sapiens GN=PXN PE=1 SV=1	A0A1B0GTU4_HUMAN (+3)	4	0
cDNA, FLJ95650, highly similar to Homo sapiens karyopherin (importin) beta 1 (KPNB1), mRNA OS=Homo sapiens PE=2 SV=1	B2RBR9_HUMAN (+1)	4	5
PDZ and LIM domain protein 7 OS=Homo sapiens GN=PDLIM7 PE=1 SV=1	PDLI7_HUMAN	4	1
Cadherin-like and PC-esterase domain-containing protein 1 OS=Homo sapiens GN=CPED1 PE=2 SV=1	CPED1_HUMAN (+3)	4	0
cDNA FLJ55739, highly similar to 26S proteasome non-ATPase regulatory subunit 3 OS=Homo sapiens PE=2 SV=1	B4DPM7_HUMAN (+2)	4	5
60S ribosomal protein L9 (Fragment) OS=Homo sapiens GN=RPL9 PE=1 SV=8	D6RAN4_HUMAN (+1)	4	7
Cluster of Alpha-1,4 glucan phosphorylase OS=Homo sapiens PE=2 SV=1 (B4DSD8_HUMAN)	B4DSD8_HUMAN [6]	4	4
Actin-related protein 2/3 complex subunit 2 OS=Homo sapiens GN=ARPC2 PE=1 SV=1	ARPC2_HUMAN	4	0
Nuclear pore complex protein Nup93 OS=Homo sapiens GN=NUP93 PE=1 SV=1	H3BVG0_HUMAN (+1)	4	3
Cluster of cDNA FLJ36832 fis, clone ASTRO2010799, highly similar to ALPHA-1 CATENIN OS=Homo sapiens PE=2 SV=1 (B3KSR8_HUMAN)	B3KSR8_HUMAN [7]	4	1
cDNA FLJ75882, highly similar to Homo sapiens spastic paraplegia 20, spartin (Troyer syndrome) (SPG20), mRNA OS=Homo sapiens PE=2 SV=1	A8K6Q9_HUMAN	4	0
Actin-related protein 3 OS=Homo sapiens GN=ACTR3 PE=1 SV=3	ARP3_HUMAN	4	4
Protein DEK OS=Homo sapiens GN=DEK PE=1 SV=1	DEK_HUMAN	4	5
Saccharopine dehydrogenase-like oxidoreductase OS=Homo sapiens GN=SCCPDH PE=1 SV=1	SCPDL_HUMAN	4	1
Eukaryotic translation initiation factor 4H OS=Homo sapiens GN=EIF4H PE=1 SV=5	IF4H_HUMAN	4	0
cDNA, FLJ93750, Homo sapiens DEAD (Asp-Glu-Ala-Asp) box polypeptide 6 (DDX6), mRNA OS=Homo sapiens PE=2 SV=1	B2R858_HUMAN	4	3
Cluster of S-methyl-5'-thioadenosine phosphorylase OS=Homo sapiens GN=MTAP-ANRIL fusion PE=2 SV=1 (A0A140CZL4_HUMAN)	A0A140CZL4_HUMAN [4]	4	0
Golgi-specific brefeldin A-resistance guanine nucleotide exchange factor 1 OS=Homo sapiens GN=GBF1 PE=1 SV=2	GBF1_HUMAN	4	0
Cell death regulator Aven OS=Homo sapiens GN=AVEN PE=1 SV=1	AVEN_HUMAN	4	0
cDNA FLJ51229, highly similar to Ephrin type-A receptor 2 (EC 2.7.10.1) OS=Homo sapiens PE=2 SV=1	B4DL04_HUMAN (+1)	4	5
Keratin, type II cytoskeletal 78 OS=Homo sapiens GN=KRT78 PE=2 SV=2	K2C78_HUMAN (+1)	4	9
2',3'-cyclic-nucleotide 3'-phosphodiesterase OS=Homo sapiens GN=CNP PE=1 SV=2	CN37_HUMAN	4	1
RNA-binding protein 25 OS=Homo sapiens GN=RBM25 PE=1 SV=3	RBM25_HUMAN	4	2
Cluster of Synaptic functional regulator FMR1 OS=Homo sapiens GN=FMR1 PE=1 SV=1 (A8MQB8_HUMAN)	A8MQB8_HUMAN [7]	4	0
Proliferation-associated protein 2G4 OS=Homo sapiens GN=PA2G4 PE=1 SV=3	PA2G4_HUMAN	4	6
Transmembrane protein 165 OS=Homo sapiens GN=TMEM165 PE=1 SV=1	TM165_HUMAN	4	2
Flap endonuclease 1 OS=Homo sapiens GN=FEN1 PE=1 SV=1	FEN1_HUMAN	4	4
Hematological and neurological expressed 1 protein OS=Homo sapiens GN=HN1 PE=1 SV=3	HN1_HUMAN	4	0
Phosphoglycerate mutase 1 OS=Homo sapiens GN=PGAM1 PE=1 SV=2	PGAM1_HUMAN (+3)	4	0
Microtubule-associated protein 1A OS=Homo sapiens GN=MAP1A PE=1 SV=1	E9PGC8_HUMAN (+1)	4	0
Monocarboxylate transporter 4 OS=Homo sapiens GN=SLC16A3 PE=1 SV=1	MOT4_HUMAN	4	3
Cluster of Dopamine receptor interacting protein 4 OS=Homo sapiens GN=DRIP4 PE=2 SV=1 (Q4W4Y1_HUMAN)	Q4W4Y1_HUMAN [2]	4	2
Stromal interaction molecule 1 OS=Homo sapiens GN=STIM1 PE=1 SV=3	STIM1_HUMAN (+1)	4	0
Serine-threonine kinase receptor-associated protein OS=Homo sapiens GN=STRAP PE=1 SV=1	STRAP_HUMAN	4	0
UDP-glucose 6-dehydrogenase OS=Homo sapiens GN=UGDH PE=1 SV=1	UGDH_HUMAN	4	5
cDNA FLJ52068, highly similar to Microtubule-associated protein RP/EB family member 1 OS=Homo sapiens PE=2 SV=1	B4DM33_HUMAN (+1)	4	0
Isocitrate dehydrogenase [NADP], mitochondrial OS=Homo sapiens GN=IDH2 PE=1 SV=2	IDHP_HUMAN (+2)	4	4
cDNA FLJ54472, highly similar to SECIS-binding protein 2 OS=Homo sapiens PE=2 SV=1	B4DZC7_HUMAN (+3)	4	0
RNA-binding protein 4 OS=Homo sapiens GN=RBM4 PE=1 SV=1	RBM4_HUMAN	4	0
Heterogeneous nuclear ribonucleoprotein D (AU-rich element RNA binding protein 1, 37kDa), isoform CRA_e OS=Homo sapiens GN=HNRPD PE=4 SV=1	A0A024RDF4_HUMAN (+1)	4	5
DnaJ homolog subfamily A member 2 OS=Homo sapiens GN=DNAJA2 PE=1 SV=1	DNJA2_HUMAN	4	1
Obg-like ATPase 1 OS=Homo sapiens GN=OLA1 PE=1 SV=1	J3KQ32_HUMAN (+1)	4	1
Voltage-dependent anion-selective channel protein 1 OS=Homo sapiens GN=VDAC1 PE=1 SV=2	VDAC1_HUMAN	4	6
Astrocytic phosphoprotein PEA-15 OS=Homo sapiens GN=PEA15 PE=1 SV=2	PEA15_HUMAN (+1)	4	0
Annexin A11 OS=Homo sapiens GN=ANXA11 PE=1 SV=1	ANX11_HUMAN (+2)	4	2
cDNA FLJ56531, highly similar to UV excision repair protein RAD23 homolog B OS=Homo sapiens PE=2 SV=1	B4DEA3_HUMAN (+4)	4	0
Pyruvate carboxylase, mitochondrial OS=Homo sapiens GN=PC PE=1 SV=2	PYC_HUMAN	3	75
Pre-mRNA-processing-splicing factor 8 OS=Homo sapiens GN=PRPF8 PE=1 SV=2	PRP8_HUMAN	3	9
Calreticulin OS=Homo sapiens GN=CALR PE=1 SV=1	CALR_HUMAN (+1)	3	25
Cold shock domain-containing protein E1 OS=Homo sapiens GN=CSDE1 PE=1 SV=2	CSDE1_HUMAN	3	2
182 kDa tankyrase-1-binding protein OS=Homo sapiens GN=TNKS1BP1 PE=1 SV=4	TB182_HUMAN	3	0
Cluster of Signal recognition particle subunit SRP72 OS=Homo sapiens GN=SRP72 PE=1 SV=3 (SRP72_HUMAN)	SRP72_HUMAN [2]	3	1
Cluster of Putative RNA-binding protein Luc7-like 2 OS=Homo sapiens GN=LUC7L2 PE=1 SV=2 (LC7L2_HUMAN)	LC7L2_HUMAN [4]	3	8
Cluster of E3 SUMO-protein ligase RanBP2 OS=Homo sapiens GN=RANBP2 PE=1 SV=2 (RBP2_HUMAN)	RBP2_HUMAN [4]	3	1
ATP-dependent RNA helicase DDX1 OS=Homo sapiens GN=DDX1 PE=1 SV=2	DDX1_HUMAN	3	5
GEMIN5 protein OS=Homo sapiens GN=GEMIN5 PE=2 SV=1	B7ZLC9_HUMAN (+1)	3	0
cDNA FLJ53069, highly similar to AP-2 complex subunit mu-1 OS=Homo sapiens PE=2 SV=1	B4DNB9_HUMAN (+1)	3	3
Cluster of cDNA, FLJ96718, highly similar to Homo sapiens splicing factor, arginine/serine-rich 10 (transformer 2 homolog, Drosophila) (SFRS10), mRNA OS=Homo sapiens PE=2 SV=1 (B2RDQ3_HUMAN)	B2RDQ3_HUMAN [6]	3	4
cDNA FLJ61066, highly similar to Segment polarity protein dishevelled homolog DVL-2 OS=Homo sapiens PE=2 SV=1	B4E2D6_HUMAN (+1)	3	0
Dynamin-binding protein OS=Homo sapiens GN=DNMBP PE=1 SV=1	DNMBP_HUMAN	3	0
Methylenetetrahydrofolate dehydrogenase (NADP+ dependent) 1, methenyltetrahydrofolate cyclohydrolase, formyltetrahydrofolate synthetase, isoform CRA_a OS=Homo sapiens GN=MTHFD1 PE=3 SV=1	A0A024R652_HUMAN (+3)	3	5
Spliceosome RNA helicase DDX39B OS=Homo sapiens GN=DDX39B PE=1 SV=1	DX39B_HUMAN	3	7
Atlastin-3 OS=Homo sapiens GN=ATL3 PE=1 SV=1	ATLA3_HUMAN	3	4
Surfeit 4 OS=Homo sapiens GN=SURF4 PE=1 SV=1	Q5T8U5_HUMAN (+2)	3	5
DNA topoisomerase 2 (Fragment) OS=Homo sapiens GN=TOP2B PE=3 SV=1	Q71UH4_HUMAN (+1)	3	1
Ribosomal RNA processing protein 1 homolog B OS=Homo sapiens GN=RRP1B PE=1 SV=3	RRP1B_HUMAN	3	0
Cisplatin resistance-associated overexpressed protein, isoform CRA_b OS=Homo sapiens GN=LUC7L3 PE=1 SV=1	J3KPP4_HUMAN (+2)	3	4
PC4 and SFRS1-interacting protein OS=Homo sapiens GN=PSIP1 PE=1 SV=1	PSIP1_HUMAN	3	5
cDNA FLJ77219 OS=Homo sapiens PE=2 SV=1	A8KAG1_HUMAN (+1)	3	0
Poly [ADP-ribose] polymerase OS=Homo sapiens PE=2 SV=1	B2R5W3_HUMAN (+2)	3	3
Pescadillo homolog OS=Homo sapiens GN=PES1 PE=1 SV=1	B5MCF9_HUMAN (+1)	3	0
Cleavage and polyadenylation specificity factor subunit 6 OS=Homo sapiens GN=CPSF6 PE=1 SV=2	CPSF6_HUMAN	3	5
Ribosomal protein L19 (Fragment) OS=Homo sapiens PE=2 SV=1	Q53G49_HUMAN (+1)	3	4
60S ribosomal protein L32 (Fragment) OS=Homo sapiens GN=RPL32 PE=1 SV=1	D3YTB1_HUMAN (+2)	3	4
Nuclear migration protein nudC OS=Homo sapiens GN=NUDC PE=1 SV=1	NUDC_HUMAN	3	2
FACT complex subunit SSRP1 OS=Homo sapiens GN=SSRP1 PE=1 SV=1	SSRP1_HUMAN	3	6
(Bos taurus) similar to alpha-2-macroglobulin isoform 1	ENSEMBL:ENSBTAP00000024146	3	6
40S ribosomal protein S14 OS=Homo sapiens GN=RPS14 PE=1 SV=3	RS14_HUMAN	3	4
Eukaryotic translation initiation factor 3 subunit E OS=Homo sapiens GN=EIF3E PE=1 SV=1	EIF3E_HUMAN (+1)	3	5
RNA-binding protein 27 OS=Homo sapiens GN=RBM27 PE=1 SV=2	RBM27_HUMAN (+1)	3	0
60S ribosomal protein L35a OS=Homo sapiens GN=RPL35A PE=1 SV=2	RL35A_HUMAN	3	3
Cluster of Cullin-4B OS=Homo sapiens GN=CUL4B PE=1 SV=4 (CUL4B_HUMAN)	CUL4B_HUMAN [5]	3	2
Sorting nexin OS=Homo sapiens PE=2 SV=1	B2RAU5_HUMAN (+1)	3	0
RING finger protein unkempt homolog OS=Homo sapiens GN=UNK PE=1 SV=2	UNK_HUMAN	3	0
Apoptotic chromatin condensation inducer in the nucleus OS=Homo sapiens GN=ACIN1 PE=1 SV=2	ACINU_HUMAN (+2)	3	2
cDNA FLJ46841 fis, clone UTERU3000670, highly similar to Homo sapiens shroom (SHRM), mRNA OS=Homo sapiens PE=2 SV=1	B3KY47_HUMAN (+1)	3	2
Signal recognition particle receptor subunit beta OS=Homo sapiens GN=SRPRB PE=1 SV=3	SRPRB_HUMAN	3	1
YLP motif-containing protein 1 OS=Homo sapiens GN=YLPM1 PE=1 SV=3	YLPM1_HUMAN	3	1
Exportin-1 OS=Homo sapiens GN=XPO1 PE=1 SV=1	XPO1_HUMAN	3	2
cDNA, FLJ93365, highly similar to Homo sapiens KH domain containing, RNA binding, signal transduction associated 1 (KHDRBS1), mRNA OS=Homo sapiens PE=2 SV=1	B2R7B5_HUMAN (+1)	3	3
Cluster of cDNA FLJ76656, highly similar to Homo sapiens scaffold attachment factor B (SAFB), mRNA OS=Homo sapiens PE=2 SV=1 (A8K329_HUMAN)	A8K329_HUMAN [7]	3	1
Ras-GTPase activating protein SH3 domain-binding protein 2, isoform CRA_b OS=Homo sapiens GN=G3BP2 PE=4 SV=1	A0A024RDB2_HUMAN (+2)	3	0
Chromobox protein homolog 5 OS=Homo sapiens GN=CBX5 PE=1 SV=1	CBX5_HUMAN (+1)	3	4
CAD protein OS=Homo sapiens GN=CAD PE=1 SV=1	F8VPD4_HUMAN	3	2
60S ribosomal protein L27a OS=Homo sapiens GN=RPL27A PE=1 SV=1	E9PJD9_HUMAN (+2)	3	3
6-phosphogluconate dehydrogenase, decarboxylating OS=Homo sapiens GN=PGD PE=1 SV=3	6PGD_HUMAN	3	5
Exosome component 9 OS=Homo sapiens GN=EXOSC9 PE=2 SV=1	A5PLM5_HUMAN (+2)	3	0
cDNA FLJ55184, highly similar to Homo sapiens leukocyte receptor cluster (LRC) member 4 (LENG4), mRNA OS=Homo sapiens PE=2 SV=1	B4DDH8_HUMAN (+1)	3	5
Interleukin enhancer-binding factor 2 OS=Homo sapiens GN=ILF2 PE=1 SV=1	B4DY09_HUMAN (+1)	3	4
High glucose-regulated protein 8 OS=Homo sapiens GN=YTHDF2 PE=2 SV=1	B5BU99_HUMAN (+1)	3	0
EF-hand domain-containing protein D2 OS=Homo sapiens GN=EFHD2 PE=1 SV=1	EFHD2_HUMAN	3	0
Ornithine aminotransferase, mitochondrial OS=Homo sapiens GN=OAT PE=1 SV=1	OAT_HUMAN	3	5
26S protease regulatory subunit 4 OS=Homo sapiens GN=PSMC1 PE=1 SV=1	PRS4_HUMAN (+1)	3	6
Insulin-like growth factor 2 receptor variant (Fragment) OS=Homo sapiens PE=2 SV=1	Q59EZ3_HUMAN	3	0
RNA polymerase II-associated protein 3 OS=Homo sapiens GN=RPAP3 PE=1 SV=2	RPAP3_HUMAN	3	0
Serine/arginine-rich-splicing factor 10 OS=Homo sapiens GN=SRSF10 PE=1 SV=1	Q5JRI1_HUMAN	3	2
Ras-related protein Rab-7a OS=Homo sapiens GN=RAB7A PE=1 SV=1	RAB7A_HUMAN	3	3
Very-long-chain (3R)-3-hydroxyacyl-CoA dehydratase 3 OS=Homo sapiens GN=HACD3 PE=1 SV=2	HACD3_HUMAN	3	2
Putative ATP-dependent RNA helicase DHX30 OS=Homo sapiens GN=DHX30 PE=1 SV=1	DHX30_HUMAN (+1)	3	3
T-complex protein 1 subunit beta OS=Homo sapiens GN=CCT2 PE=1 SV=4	TCPB_HUMAN	3	4
HAUS augmin-like complex subunit 6 OS=Homo sapiens GN=HAUS6 PE=1 SV=2	HAUS6_HUMAN (+1)	3	0
Dermcidin OS=Homo sapiens GN=DCD PE=1 SV=2	DCD_HUMAN	3	3
Ribosome biogenesis protein BMS1 homolog OS=Homo sapiens GN=BMS1 PE=1 SV=1	BMS1_HUMAN	3	1
SWISS-PROT:P02666 Beta-casein - Bos taurus (Bovine).	P02666 (+1)	3	4
Emerin OS=Homo sapiens GN=EMD PE=1 SV=1	EMD_HUMAN	3	1
Activated RNA polymerase II transcription cofactor 4 variant (Fragment) OS=Homo sapiens PE=2 SV=1	Q59G24_HUMAN (+1)	3	3
Similar to ribosomal protein L23 (Fragment) OS=Homo sapiens PE=2 SV=1	Q9BTQ7_HUMAN (+1)	3	4
Microsomal glutathione S-transferase 1 OS=Homo sapiens GN=MGST1 PE=1 SV=1	MGST1_HUMAN (+1)	3	3
cDNA FLJ61189, highly similar to Cysteine and glycine-rich protein 1 OS=Homo sapiens PE=2 SV=1	B4DY28_HUMAN (+1)	3	1
Mesoderm specific transcript homolog (Mouse) OS=Homo sapiens GN=MEST PE=4 SV=1	A4D1L9_HUMAN (+2)	3	2
Ribosomal protein L29, isoform CRA_a OS=Homo sapiens GN=RPL29 PE=4 SV=1	A0A024R326_HUMAN (+2)	3	4
Cluster of 40S ribosomal protein S27 OS=Homo sapiens GN=RPS27L PE=1 SV=1 (H0YMV8_HUMAN)	H0YMV8_HUMAN [3]	3	2
Cluster of Peroxiredoxin-1 (Fragment) OS=Homo sapiens GN=PRDX1 PE=1 SV=1 (A0A0A0MSI0_HUMAN)	A0A0A0MSI0_HUMAN [5]	3	3
Cluster of Protein phosphatase 1, regulatory (Inhibitor) subunit 12C, isoform CRA_b OS=Homo sapiens GN=PPP1R12C PE=4 SV=1 (A0A024R4S2_HUMAN)	A0A024R4S2_HUMAN [3]	3	0
Serine/threonine-protein phosphatase 1 regulatory subunit 10 OS=Homo sapiens GN=PPP1R10 PE=1 SV=1	PP1RA_HUMAN	3	0
RNA-binding motif, single-stranded-interacting protein 2 OS=Homo sapiens GN=RBMS2 PE=1 SV=1	RBMS2_HUMAN	3	0
Matrix metalloproteinase 14 (Membrane-inserted) OS=Homo sapiens GN=MMP14 PE=2 SV=1	K4RH61_HUMAN (+1)	3	4
Segment polarity protein dishevelled homolog DVL-3 OS=Homo sapiens GN=DVL3 PE=1 SV=2	DVL3_HUMAN	3	0
RNA-binding protein 14 OS=Homo sapiens GN=RBM14 PE=1 SV=2	RBM14_HUMAN	3	1
Voltage-dependent anion-selective channel protein 3 OS=Homo sapiens GN=VDAC3 PE=1 SV=1	VDAC3_HUMAN	3	5
28 kDa heat- and acid-stable phosphoprotein OS=Homo sapiens GN=PDAP1 PE=1 SV=1	HAP28_HUMAN	3	2
Small nuclear ribonucleoprotein Sm D3 OS=Homo sapiens GN=SNRPD3 PE=1 SV=1	SMD3_HUMAN	3	3
Redox-regulatory protein FAM213A OS=Homo sapiens GN=FAM213A PE=1 SV=3	F213A_HUMAN	3	2
Glutamate dehydrogenase OS=Homo sapiens PE=2 SV=1	B4DMF5_HUMAN (+2)	3	1
Coiled-coil domain-containing protein 124 OS=Homo sapiens GN=CCDC124 PE=1 SV=1	CC124_HUMAN	3	0
Chromobox protein homolog 3 OS=Homo sapiens GN=CBX3 PE=1 SV=4	CBX3_HUMAN	3	2
Cluster of TATA-binding protein-associated factor 2N OS=Homo sapiens GN=TAF15 PE=1 SV=1 (RBP56_HUMAN)	RBP56_HUMAN [2]	3	3
Cluster of Tropomyosin 3 isoform 1 (Fragment) OS=Homo sapiens GN=TPM3 PE=2 SV=1 (A0A0S2Z4G4_HUMAN)	A0A0S2Z4G4_HUMAN [23]	3	2
cDNA FLJ38393 fis, clone FEBRA2007212 OS=Homo sapiens PE=2 SV=1	B3KTJ9_HUMAN (+1)	3	3
cDNA FLJ61635, highly similar to Homo sapiens likely ortholog of mouse immediate early response, erythropoietin 4 (LEREPO4), mRNA OS=Homo sapiens PE=2 SV=1	B7Z592_HUMAN (+1)	3	0
cDNA FLJ58827, highly similar to UBX domain-containing protein 2 OS=Homo sapiens PE=2 SV=1	B4E240_HUMAN (+1)	3	0
Serine/arginine-rich splicing factor 5 OS=Homo sapiens GN=SRSF5 PE=1 SV=1	SRSF5_HUMAN	3	3
cDNA, FLJ96812, highly similar to Homo sapiens threonyl-tRNA synthetase (TARS), mRNA OS=Homo sapiens PE=1 SV=1	B2RDX5_HUMAN (+4)	3	0
Proteasome activator complex subunit 1 OS=Homo sapiens GN=PSME1 PE=1 SV=1	PSME1_HUMAN	3	0
cDNA FLJ75002, highly similar to Homo sapiens, neural cell expressed,developmentally down-regulated gene 1 OS=Homo sapiens PE=2 SV=1	A8K1Z3_HUMAN (+1)	3	0
KIF5B-RET(NM_020975)_K23R12 fusion protein OS=Homo sapiens GN=KIF5B-RET(NM_020975)_K23;R12 PE=2 SV=1	M1VKJ2_HUMAN	3	1
Prolyl 4-hydroxylase subunit alpha-1 OS=Homo sapiens GN=P4HA1 PE=1 SV=2	P4HA1_HUMAN (+1)	3	3
Histone H1x OS=Homo sapiens GN=H1FX PE=1 SV=1	H1X_HUMAN	3	1
Neutral amino acid transporter B(0) OS=Homo sapiens GN=SLC1A5 PE=1 SV=2	AAAT_HUMAN (+1)	3	1
ATP-dependent 6-phosphofructokinase, liver type OS=Homo sapiens GN=PFKL PE=1 SV=6	PFKAL_HUMAN	3	3
Alpha-synuclein OS=Homo sapiens GN=SNCA PE=1 SV=1	E7EPV7_HUMAN (+3)	3	0
Peroxisomal D3,D2-enoyl-CoA isomerase, isoform CRA_a OS=Homo sapiens GN=PECI PE=4 SV=1	A0A024QZU5_HUMAN (+5)	3	1
Neutral cholesterol ester hydrolase 1 OS=Homo sapiens GN=NCEH1 PE=1 SV=1	A0A0A0MTJ9_HUMAN (+2)	3	1
Heterogeneous nuclear ribonucleoprotein A0 OS=Homo sapiens GN=HNRNPA0 PE=1 SV=1	ROA0_HUMAN	3	1
Insulin-like growth factor 2 mRNA-binding protein 3 OS=Homo sapiens GN=IGF2BP3 PE=1 SV=2	IF2B3_HUMAN	3	0
Minor histocompatibility antigen H13 OS=Homo sapiens GN=HM13 PE=1 SV=1	HM13_HUMAN	3	0
cDNA FLJ78119, highly similar to Homo sapiens G1 to S phase transition 1 (GSPT1), mRNA OS=Homo sapiens PE=2 SV=1	A8K2W7_HUMAN (+4)	3	0
Copine-3 OS=Homo sapiens GN=CPNE3 PE=1 SV=1	CPNE3_HUMAN	3	2
Lysophosphatidylcholine acyltransferase 2 OS=Homo sapiens GN=LPCAT2 PE=1 SV=1	PCAT2_HUMAN	3	0
cDNA, FLJ92896, highly similar to Homo sapiens proteasome (prosome, macropain) 26S subunit, non-ATPase, 1 (PSMD1), mRNA OS=Homo sapiens PE=2 SV=1	B2R6D0_HUMAN (+2)	3	3
Cluster of cDNA FLJ78586, highly similar to Homo sapiens VAMP (vesicle-associated membrane protein)-associated protein A, 33kDa (VAPA), mRNA OS=Homo sapiens PE=1 SV=1 (A8KA83_HUMAN)	A8KA83_HUMAN [5]	3	0
Keratin, type II cuticular Hb1 OS=Homo sapiens GN=KRT81 PE=1 SV=1	A0A087X106_HUMAN (+8)	3	5
Eukaryotic translation initiation factor 4E type 2 OS=Homo sapiens GN=EIF4E2 PE=1 SV=1	B8ZZ50_HUMAN (+3)	3	0
NAD(P)H dehydrogenase [quinone] 1 OS=Homo sapiens GN=NQO1 PE=1 SV=1	B4DLR8_HUMAN (+4)	3	1
L-lactate dehydrogenase B chain OS=Homo sapiens GN=LDHB PE=1 SV=2	LDHB_HUMAN	3	2
cDNA FLJ60713, highly similar to Homo sapiens heterogeneous nuclear ribonucleoprotein A/B (HNRPAB), transcript variant 1, mRNA OS=Homo sapiens PE=2 SV=1	B4DMY3_HUMAN (+5)	3	4
Heat shock 105kDa/110kDa protein 1, isoform CRA_a OS=Homo sapiens GN=HSPH1 PE=3 SV=1	A0A024RDQ0_HUMAN (+2)	3	1
Cluster of Propionyl-CoA carboxylase beta chain, mitochondrial OS=Homo sapiens GN=PCCB PE=1 SV=1 (E9PDR0_HUMAN)	E9PDR0_HUMAN [4]	2	37
Trinucleotide repeat-containing gene 6A protein OS=Homo sapiens GN=TNRC6A PE=1 SV=2	TNR6A_HUMAN	2	0
Peroxisome proliferator activated receptor interacting complex protein OS=Homo sapiens GN=PRIC295 PE=2 SV=1	E1NZA1_HUMAN	2	5
Protein ELYS OS=Homo sapiens GN=AHCTF1 PE=1 SV=3	ELYS_HUMAN	2	0
FACT complex subunit SPT16 OS=Homo sapiens GN=SUPT16H PE=1 SV=1	SP16H_HUMAN	2	5
Ankyrin repeat domain-containing protein 17 OS=Homo sapiens GN=ANKRD17 PE=1 SV=3	ANR17_HUMAN (+1)	2	0
Hepatoma-derived growth factor-related protein 2 OS=Homo sapiens GN=HDGFRP2 PE=1 SV=1	HDGR2_HUMAN	2	5
Probable ATP-dependent RNA helicase DDX46 OS=Homo sapiens GN=DDX46 PE=1 SV=1	A0A0C4DG89_HUMAN (+2)	2	3
cDNA, FLJ96156, highly similar to Homo sapiens leucyl-tRNA synthetase (LARS), mRNA OS=Homo sapiens PE=2 SV=1	B2RCM2_HUMAN (+3)	2	9
RPL26 protein OS=Homo sapiens GN=RPL26 PE=2 SV=1	Q6IBH6_HUMAN (+1)	2	5
Microtubule-associated protein OS=Homo sapiens GN=MAP2 PE=4 SV=1	A0A024R3Z1_HUMAN	2	0
WD repeat-containing protein 43 OS=Homo sapiens GN=WDR43 PE=1 SV=3	WDR43_HUMAN	2	3
Ribosomal protein L13a variant (Fragment) OS=Homo sapiens PE=2 SV=1	Q53H34_HUMAN	2	3
Cluster of Calcium-transporting ATPase OS=Homo sapiens GN=ATP2B4 PE=3 SV=1 (A0A024R968_HUMAN)	A0A024R968_HUMAN [8]	2	5
Myosin light chain kinase, smooth muscle OS=Homo sapiens GN=MYLK PE=1 SV=4	MYLK_HUMAN	2	2
Protein RRP5 homolog OS=Homo sapiens GN=PDCD11 PE=1 SV=3	RRP5_HUMAN	2	2
40S ribosomal protein S11 OS=Homo sapiens GN=RPS11 PE=1 SV=3	RS11_HUMAN	2	6
Cluster of Ankyrin repeat and KH domain-containing protein 1 OS=Homo sapiens GN=ANKHD1 PE=1 SV=1 (ANKH1_HUMAN)	ANKH1_HUMAN [2]	2	0
Vacuolar protein sorting-associated protein 35 OS=Homo sapiens GN=VPS35 PE=1 SV=2	VPS35_HUMAN	2	3
Proteasome-associated protein ECM29 homolog OS=Homo sapiens GN=ECM29 PE=1 SV=2	ECM29_HUMAN (+1)	2	3
RNA cytidine acetyltransferase OS=Homo sapiens GN=NAT10 PE=1 SV=2	NAT10_HUMAN	2	1
Cluster of cDNA, FLJ96158, highly similar to Homo sapiens calpain 2, (m/II) large subunit (CAPN2), mRNA OS=Homo sapiens PE=2 SV=1 (B2RCM3_HUMAN)	B2RCM3_HUMAN [4]	2	10
Eukaryotic translation initiation factor 2 beta OS=Homo sapiens GN=EIF2S2 PE=2 SV=1	B5BU01_HUMAN (+1)	2	5
Nuclear distribution protein nudE homolog 1 OS=Homo sapiens GN=NDE1 PE=1 SV=2	NDE1_HUMAN (+1)	2	0
PDZ and LIM domain protein 1 OS=Homo sapiens GN=PDLIM1 PE=1 SV=4	PDLI1_HUMAN	2	0
40S ribosomal protein S18 OS=Homo sapiens GN=RPS18 PE=1 SV=3	RS18_HUMAN	2	8
60S ribosomal protein L21 OS=Homo sapiens GN=RPL21 PE=1 SV=2	RL21_HUMAN	2	3
Cluster of RNA-binding protein Raly OS=Homo sapiens GN=RALY PE=1 SV=1 (RALY_HUMAN)	RALY_HUMAN [3]	2	4
Pumilio homolog 1 OS=Homo sapiens GN=PUM1 PE=1 SV=1	Q5T1Z4_HUMAN (+1)	2	0
cDNA, FLJ92036, highly similar to Homo sapiens ribosomal protein L31 (RPL31), mRNA OS=Homo sapiens PE=2 SV=1	B2R4C1_HUMAN (+1)	2	4
26S proteasome non-ATPase regulatory subunit 2 OS=Homo sapiens GN=PSMD2 PE=1 SV=3	PSMD2_HUMAN (+1)	2	3
Cluster of Clathrin interactor 1 OS=Homo sapiens GN=CLINT1 PE=1 SV=1 (EPN4_HUMAN)	EPN4_HUMAN [2]	2	1
Cluster of Ataxin-2 OS=Homo sapiens GN=ATXN2 PE=1 SV=2 (ATX2_HUMAN)	ATX2_HUMAN [5]	2	0
cDNA, FLJ93125, highly similar to Homo sapiens cleavage and polyadenylation specific factor 5, 25 kDa(CPSF5), mRNA OS=Homo sapiens PE=2 SV=1	B2R6U8_HUMAN (+1)	2	1
60S ribosomal protein L36 OS=Homo sapiens GN=RPL36 PE=1 SV=3	RL36_HUMAN	2	5
Plasma membrane citrate carrier OS=Homo sapiens GN=SLC25A1 PE=2 SV=1	D9HTE9_HUMAN (+2)	2	2
Cluster of Guanine nucleotide-binding protein G(I)/G(S)/G(T) subunit beta-2 OS=Homo sapiens GN=GNB2 PE=1 SV=1 (E7EP32_HUMAN)	E7EP32_HUMAN [5]	2	3
Cluster of Muscleblind-like protein 1 (Fragment) OS=Homo sapiens GN=MBNL1 PE=1 SV=1 (H7C4T5_HUMAN)	H7C4T5_HUMAN [5]	2	0
Fibronectin type III domain containing 3A, isoform CRA_b OS=Homo sapiens GN=FNDC3A PE=4 SV=1	A0A024RDV5_HUMAN (+1)	2	0
Transmembrane 9 superfamily member (Fragment) OS=Homo sapiens GN=TM9SF3 PE=2 SV=2	Q8WUB5_HUMAN (+2)	2	4
ELAV-like protein 1 OS=Homo sapiens GN=ELAVL1 PE=1 SV=2	ELAV1_HUMAN	2	2
cDNA FLJ14196 fis, clone NT2RP3002330, highly similar to HBS1-like protein OS=Homo sapiens PE=2 SV=1	B3KNB9_HUMAN (+5)	2	0
Cluster of Ras-related protein Rab-2A OS=Homo sapiens GN=RAB2A PE=1 SV=1 (RAB2A_HUMAN)	RAB2A_HUMAN [2]	2	3
SET translocation (Myeloid leukemia-associated), isoform CRA_b OS=Homo sapiens GN=SET PE=3 SV=1	A0A024R895_HUMAN (+3)	2	5
Protein CDV3 homolog OS=Homo sapiens GN=CDV3 PE=1 SV=1	CDV3_HUMAN	2	0
Pre-mRNA-processing factor 6 OS=Homo sapiens GN=PRPF6 PE=1 SV=1	PRP6_HUMAN	2	4
Activating signal cointegrator 1 complex subunit 3 OS=Homo sapiens GN=ASCC3 PE=1 SV=3	ASCC3_HUMAN	2	0
Elongation factor 1-beta OS=Homo sapiens GN=EEF1B2 PE=1 SV=3	EF1B_HUMAN	2	2
RNA-binding protein with serine-rich domain 1 (Fragment) OS=Homo sapiens GN=RNPS1 PE=1 SV=1	H3BMM9_HUMAN (+3)	2	2
60S ribosomal protein L37a OS=Homo sapiens GN=RPL37A PE=1 SV=1	C9J4Z3_HUMAN (+1)	2	3
Myosin light polypeptide 6 (Fragment) OS=Homo sapiens GN=MYL6 PE=1 SV=1	F8VPF3_HUMAN	2	0
Cluster of Cyclin-dependent kinase 12 OS=Homo sapiens GN=CDK12 PE=1 SV=2 (CDK12_HUMAN)	CDK12_HUMAN [14]	2	1
cDNA, FLJ95154, highly similar to Homo sapiens disabled homolog 2, mitogen-responsive phosphoprotein (Drosophila) (DAB2), mRNA OS=Homo sapiens PE=2 SV=1	B2RAW0_HUMAN (+1)	2	0
Asparagine--tRNA ligase, cytoplasmic OS=Homo sapiens GN=NARS PE=1 SV=1	SYNC_HUMAN	2	3
Arginine--tRNA ligase, cytoplasmic OS=Homo sapiens GN=RARS PE=1 SV=2	SYRC_HUMAN	2	5
Cell growth-inhibiting protein 34 OS=Homo sapiens PE=2 SV=1	Q08ES8_HUMAN (+1)	2	2
AP-2 complex subunit alpha-1 OS=Homo sapiens GN=AP2A1 PE=1 SV=3	AP2A1_HUMAN	2	4
La-related protein 4 OS=Homo sapiens GN=LARP4 PE=1 SV=3	LARP4_HUMAN	2	0
Protein SREK1IP1 OS=Homo sapiens GN=SREK1IP1 PE=1 SV=1	SR1IP_HUMAN	2	2
Lon protease homolog, mitochondrial OS=Homo sapiens GN=LONP1 PE=2 SV=1	B3KU28_HUMAN (+7)	2	2
Protein SON OS=Homo sapiens GN=SON PE=1 SV=4	SON_HUMAN	2	1
cDNA FLJ56362 OS=Homo sapiens PE=2 SV=1	B4DUY9_HUMAN (+1)	2	1
Coatomer subunit delta OS=Homo sapiens GN=ARCN1 PE=1 SV=1	COPD_HUMAN	2	1
Heat shock protein beta-1 OS=Homo sapiens GN=HSPB1 PE=1 SV=2	HSPB1_HUMAN	2	1
Cytochrome b-c1 complex subunit 2, mitochondrial OS=Homo sapiens GN=UQCRC2 PE=1 SV=3	QCR2_HUMAN	2	3
Elongation factor 1-delta OS=Homo sapiens GN=EEF1D PE=1 SV=1	A0A087X1X7_HUMAN (+5)	2	2
cDNA, FLJ94320 OS=Homo sapiens PE=2 SV=1	B2R9B8_HUMAN (+1)	2	0
Hepatoma-derived growth factor OS=Homo sapiens GN=HDGF PE=1 SV=1	HDGF_HUMAN	2	2
Cluster of cDNA FLJ43948 fis, clone TESTI4014924, highly similar to Homo sapiens cytoplasmic FMR1 interacting protein 1 (CYFIP1), transcript variant 1, mRNA OS=Homo sapiens PE=2 SV=1 (B3KWV6_HUMAN)	B3KWV6_HUMAN [6]	2	5
cDNA FLJ54557, highly similar to helicase MOV-10 (EC 3.6.1.-) OS=Homo sapiens PE=2 SV=1	B7Z700_HUMAN (+1)	2	0
DnaJ homolog subfamily C member 10 OS=Homo sapiens GN=DNAJC10 PE=1 SV=2	DJC10_HUMAN	2	5
Dynamin-2 OS=Homo sapiens GN=DNM2 PE=1 SV=2	DYN2_HUMAN	2	1
Macoilin OS=Homo sapiens GN=TMEM57 PE=1 SV=1	MACOI_HUMAN	2	0
Hematological and neurological-expressed 1-like protein OS=Homo sapiens GN=HN1L PE=1 SV=2	A6NGP5_HUMAN (+1)	2	0
Long-chain-fatty-acid--CoA ligase 3 OS=Homo sapiens GN=ACSL3 PE=1 SV=3	ACSL3_HUMAN (+2)	2	0
Lamin B receptor, isoform CRA_a OS=Homo sapiens GN=LBR PE=4 SV=1	A0A024R3R5_HUMAN (+1)	2	1
ATP-dependent DNA helicase Q1 OS=Homo sapiens GN=RECQL PE=1 SV=3	RECQ1_HUMAN	2	2
cDNA FLJ77740, highly similar to Homo sapiens 7-dehydrocholesterol reductase, mRNA OS=Homo sapiens PE=2 SV=1	A8K0D2_HUMAN (+2)	2	2
Nuclear pore complex protein Nup205 OS=Homo sapiens GN=NUP205 PE=1 SV=3	NU205_HUMAN	2	4
Nuclear pore complex protein Nup160 (Fragment) OS=Homo sapiens GN=NUP160 PE=1 SV=2	G3V198_HUMAN	2	2
cDNA FLJ60345, highly similar to Protein transport protein Sec24C OS=Homo sapiens PE=2 SV=1	B4DSN3_HUMAN	2	2
Lipase maturation factor 2 OS=Homo sapiens GN=LMF2 PE=1 SV=2	LMF2_HUMAN	2	1
CAAX prenyl protease 1 homolog OS=Homo sapiens GN=ZMPSTE24 PE=1 SV=2	FACE1_HUMAN	2	2
60S acidic ribosomal protein P2 OS=Homo sapiens GN=RPLP2 PE=1 SV=1	RLA2_HUMAN	2	2
cDNA FLJ78635, highly similar to Homo sapiens ATP synthase, H+ transporting, mitochondrial F0 complex, subunit b, isoform 1 (ATP5F1), transcript variant 1, mRNA OS=Homo sapiens PE=2 SV=1	A8K4W2_HUMAN (+3)	2	1
E3 ubiquitin-protein ligase RBBP6 OS=Homo sapiens GN=RBBP6 PE=1 SV=1	RBBP6_HUMAN	2	0
HIV-1 Rev binding protein, isoform CRA_a OS=Homo sapiens GN=HRB PE=4 SV=1	A0A024R458_HUMAN (+5)	2	0
cDNA FLJ55990, highly similar to LIM domain and actin-binding protein 1 OS=Homo sapiens PE=2 SV=1	B4DN52_HUMAN (+3)	2	0
STE20-like serine/threonine-protein kinase OS=Homo sapiens GN=SLK PE=1 SV=1	SLK_HUMAN	2	0
Translocon-associated protein subunit delta OS=Homo sapiens GN=SSR4 PE=1 SV=1	SSRD_HUMAN	2	1
cDNA FLJ56289, highly similar to Homo sapiens sperm specific antigen 2 (SSFA2), mRNA OS=Homo sapiens PE=2 SV=1	B4E2E5_HUMAN (+1)	2	0
cDNA FLJ53470, highly similar to Calcium/calmodulin-dependent protein kinase type II delta chain (EC 2.7.11.17) OS=Homo sapiens PE=2 SV=1	B7Z2B0_HUMAN (+4)	2	2
Cytoplasmic dynein 1 light intermediate chain 2 OS=Homo sapiens GN=DYNC1LI2 PE=1 SV=1	DC1L2_HUMAN	2	0
Mitochondrial 2-oxoglutarate/malate carrier protein (Fragment) OS=Homo sapiens GN=SLC25A11 PE=1 SV=1	I3L1P8_HUMAN (+1)	2	2
Autoantigen La (Fragment) OS=Homo sapiens GN=SSB PE=2 SV=1	B5BUB5_HUMAN (+1)	2	2
Dolichyl-diphosphooligosaccharide--protein glycosyltransferase subunit STT3B OS=Homo sapiens GN=STT3B PE=1 SV=1	STT3B_HUMAN	2	0
Condensin complex subunit 1 OS=Homo sapiens PE=2 SV=1	B3KMS0_HUMAN (+3)	2	1
Multiple myeloma tumor-associated protein 2 OS=Homo sapiens GN=MMTAG2 PE=1 SV=1	MMTA2_HUMAN	2	1
Nuclear ubiquitous casein and cyclin-dependent kinase substrate 1 OS=Homo sapiens GN=NUCKS1 PE=1 SV=1	NUCKS_HUMAN (+1)	2	1
Splicing factor 1, isoform CRA_a OS=Homo sapiens GN=SF1 PE=4 SV=1	A0A024R566_HUMAN (+4)	2	1
Vasodilator-stimulated phosphoprotein isoform 2 (Fragment) OS=Homo sapiens GN=VASP PE=2 SV=1	A0A0S2Z4N8_HUMAN (+1)	2	0
Importin subunit alpha OS=Homo sapiens PE=2 SV=1	A8K7D9_HUMAN (+3)	2	1
NADH dehydrogenase [ubiquinone] 1 alpha subcomplex subunit 9, mitochondrial OS=Homo sapiens GN=NDUFA9 PE=1 SV=2	NDUA9_HUMAN (+1)	2	1
Small nuclear ribonucleoprotein Sm D1 OS=Homo sapiens GN=SNRPD1 PE=1 SV=1	J3QLI9_HUMAN (+2)	2	2
Hydroxyacyl-coenzyme A dehydrogenase, mitochondrial OS=Homo sapiens GN=HADH PE=1 SV=1	A0A0A0MSE2_HUMAN (+4)	2	2
Epidermal growth factor receptor kinase substrate 8-like protein 2 OS=Homo sapiens GN=EPS8L2 PE=1 SV=2	ES8L2_HUMAN	2	0
Lipoma-preferred partner OS=Homo sapiens GN=LPP PE=1 SV=1	A0A087WZF1_HUMAN (+3)	2	0
Cluster of ADP-ribosylation factor-like protein 1 OS=Homo sapiens GN=ARL1 PE=1 SV=1 (ARL1_HUMAN)	ARL1_HUMAN [2]	2	3
Cluster of Cytochrome c oxidase subunit 2 OS=Homo sapiens GN=COX2 PE=3 SV=1 (A6ZFK3_HUMAN)	A6ZFK3_HUMAN [8]	2	3
Nucleoplasmin-3 OS=Homo sapiens GN=NPM3 PE=1 SV=3	NPM3_HUMAN	2	0
ER lumen protein-retaining receptor 2 OS=Homo sapiens GN=KDELR2 PE=1 SV=1	ERD22_HUMAN	2	3
Full-length cDNA 5-PRIME end of clone CS0DF013YM24 of Fetal brain of Homo sapiens (Human) variant (Fragment) OS=Homo sapiens PE=2 SV=1	Q53GF9_HUMAN (+1)	2	2
Plastin-3 OS=Homo sapiens GN=PLS3 PE=1 SV=1	A0A0A0MSQ0_HUMAN (+1)	2	0
Activating signal cointegrator 1 complex subunit 2, isoform CRA_a OS=Homo sapiens GN=ASCC2 PE=4 SV=1	A0A024R1E1_HUMAN (+1)	2	0
Torsin-1A-interacting protein 1 OS=Homo sapiens GN=TOR1AIP1 PE=1 SV=1	A0A0A0MSK5_HUMAN (+2)	2	2
Interferon, gamma-inducible protein 16, isoform CRA_a OS=Homo sapiens GN=IFI16 PE=4 SV=1	D3DUZ3_HUMAN	2	0
Eukaryotic translation initiation factor 3 subunit G OS=Homo sapiens GN=EIF3G PE=2 SV=1	A8K5K5_HUMAN (+3)	2	1
Rho-related GTP-binding protein RhoC (Fragment) OS=Homo sapiens GN=RHOC PE=1 SV=8	Q5JR08_HUMAN (+1)	2	1
Glutathione S-transferase P OS=Homo sapiens GN=GSTP1 PE=1 SV=1	A8MX94_HUMAN (+2)	2	4
Insulin-like growth factor 2 mRNA-binding protein 1 OS=Homo sapiens GN=IGF2BP1 PE=1 SV=2	IF2B1_HUMAN	2	0
Dysferlin OS=Homo sapiens GN=DYSF PE=1 SV=1	DYSF_HUMAN	2	2
cDNA, FLJ96656, highly similar to Homo sapiens SPFH domain family, member 1 (SPFH1), mRNA OS=Homo sapiens PE=2 SV=1	B2RDK6_HUMAN (+2)	2	1
A-kinase anchor protein 1, mitochondrial OS=Homo sapiens GN=AKAP1 PE=1 SV=1	AKAP1_HUMAN	2	0
Protein phosphatase 1 regulatory subunit 11 OS=Homo sapiens GN=PPP1R11 PE=1 SV=1	PP1RB_HUMAN	2	0
Chromosome 11 open reading frame 58 OS=Homo sapiens GN=C11orf58 PE=1 SV=2	E9PM92_HUMAN (+1)	2	1
AP-2 complex subunit alpha-2 (Fragment) OS=Homo sapiens GN=AP2A2 PE=1 SV=1	A0A0G2JS82_HUMAN (+1)	2	1
Ankyrin repeat and LEM domain-containing protein 2 OS=Homo sapiens GN=ANKLE2 PE=1 SV=4	ANKL2_HUMAN	2	0
Band 4.1-like protein 3 (Fragment) OS=Homo sapiens GN=EPB41L3 PE=1 SV=1	A0A0J9YY18_HUMAN (+2)	2	0
Transforming growth factor beta 1 induced transcript 1, isoform CRA_a OS=Homo sapiens GN=TGFB1I1 PE=4 SV=1	A0A024QZE7_HUMAN	2	0
BRCA2 and CDKN1A-interacting protein OS=Homo sapiens GN=BCCIP PE=1 SV=1	BCCIP_HUMAN	2	0
Negative elongation factor E (Fragment) OS=Homo sapiens GN=NELFE PE=1 SV=6	A0A0A0MSN9_HUMAN (+4)	2	0
cDNA FLJ61181, highly similar to Homo sapiens hydroxysteroid (17-beta) dehydrogenase 12 (HSD17B12), mRNA OS=Homo sapiens PE=2 SV=1	B4DWS6_HUMAN	2	1
Elongin-B OS=Homo sapiens GN=ELOB PE=1 SV=1	B8ZZU8_HUMAN (+1)	2	0
Protein-L-isoaspartate(D-aspartate) O-methyltransferase OS=Homo sapiens GN=PCMT1 PE=1 SV=1	F6S8N6_HUMAN	2	0
NADH-cytochrome b5 reductase OS=Homo sapiens GN=CYB5R3 PE=3 SV=1	A0A024R4X0_HUMAN (+1)	2	3
Selenocysteine insertion sequence-binding protein 2-like (Fragment) OS=Homo sapiens GN=SECISBP2L PE=1 SV=8	J3KPI1_HUMAN	2	0
Multifunctional protein ADE2 (Fragment) OS=Homo sapiens GN=PAICS PE=1 SV=1	E9PBS1_HUMAN (+1)	2	0
SAPS domain family, member 3, isoform CRA_c OS=Homo sapiens GN=SAPS3 PE=4 SV=1	A0A024R5F3_HUMAN (+3)	2	0
von Hippel-Lindau binding protein 1, isoform CRA_b OS=Homo sapiens GN=VBP1 PE=4 SV=1	D3DWY7_HUMAN	2	0
Basic leucine zipper and W2 domain-containing protein 1 OS=Homo sapiens GN=BZW1 PE=1 SV=1	BZW1_HUMAN (+2)	2	1
cDNA, FLJ92490, highly similar to Homo sapiens RAB32, member RAS oncogene family (RAB32), mRNA OS=Homo sapiens PE=2 SV=1	B2R5I8_HUMAN (+1)	2	1
Ethylmalonyl-CoA decarboxylase OS=Homo sapiens GN=ECHDC1 PE=1 SV=2	ECHD1_HUMAN	2	0
cDNA FLJ55107, highly similar to Cell division control protein 42 homolog OS=Homo sapiens PE=2 SV=1	B4DMH5_HUMAN (+3)	2	2
Fatty acid-binding protein, epidermal OS=Homo sapiens GN=FABP5 PE=1 SV=3	FABP5_HUMAN (+1)	2	1
Activator of 90 kDa heat shock protein ATPase homolog 1 (Fragment) OS=Homo sapiens GN=AHSA1 PE=1 SV=1	H0YJG7_HUMAN	2	1
SLAIN motif-containing protein 2 OS=Homo sapiens GN=SLAIN2 PE=1 SV=2	SLAI2_HUMAN	2	0
Nucleolar protein 16 OS=Homo sapiens GN=NOP16 PE=1 SV=2	NOP16_HUMAN	2	0
Cleft lip and palate transmembrane protein 1 OS=Homo sapiens GN=CLPTM1 PE=1 SV=1	CLPT1_HUMAN	2	0
Citrate synthase OS=Homo sapiens GN=CS PE=1 SV=1	A0A0C4DGI3_HUMAN (+3)	2	1
Small nuclear ribonucleoprotein E OS=Homo sapiens GN=SNRPE PE=1 SV=1	RUXE_HUMAN	2	2
Cluster of Hsp90 co-chaperone Cdc37 OS=Homo sapiens GN=CDC37 PE=1 SV=1 (CDC37_HUMAN)	CDC37_HUMAN [2]	2	1
Heterogeneous nuclear ribonucleoprotein H3 OS=Homo sapiens GN=HNRNPH3 PE=1 SV=2	HNRH3_HUMAN (+1)	2	1
Alpha-centractin OS=Homo sapiens GN=ACTR1A PE=1 SV=1	ACTZ_HUMAN (+2)	2	3
60S ribosomal protein L22-like 1 OS=Homo sapiens GN=RPL22L1 PE=1 SV=1	C9JYQ9_HUMAN (+2)	2	2
Caveolin (Fragment) OS=Homo sapiens PE=2 SV=1	A9XTE5_HUMAN (+3)	2	0
Antigen peptide transporter 1 OS=Homo sapiens GN=TAP1 PE=1 SV=1	A0A140T9T7_HUMAN (+4)	2	2
UPF0587 protein C1orf123 OS=Homo sapiens GN=C1orf123 PE=1 SV=1	CA123_HUMAN (+1)	2	0
Aminoacyl tRNA synthase complex-interacting multifunctional protein 2 OS=Homo sapiens GN=AIMP2 PE=1 SV=2	AIMP2_HUMAN (+1)	2	1
cDNA FLJ55866, highly similar to Protein FAM98A OS=Homo sapiens PE=2 SV=1	B4DY25_HUMAN (+1)	2	1
Lactoylglutathione lyase OS=Homo sapiens GN=GLO1 PE=1 SV=4	LGUL_HUMAN (+1)	2	0
cDNA FLJ14222 fis, clone NT2RP3003992, highly similar to Nucleolar complex protein 2 homolog OS=Homo sapiens PE=2 SV=1	B3KNC3_HUMAN (+2)	2	0
Histone deacetylase OS=Homo sapiens PE=2 SV=1	B3KUJ5_HUMAN (+1)	2	1
AP-3 complex subunit sigma-1 OS=Homo sapiens GN=AP3S1 PE=1 SV=1	AP3S1_HUMAN (+1)	2	0
Chromosome-associated kinesin KIF4A OS=Homo sapiens GN=KIF4A PE=1 SV=3	KIF4A_HUMAN (+1)	2	1
TNF receptor-associated protein 1 variant (Fragment) OS=Homo sapiens PE=2 SV=1	Q53FS6_HUMAN (+4)	2	2
Centrin-2 OS=Homo sapiens GN=CETN2 PE=1 SV=1	CETN2_HUMAN	2	0
Lanosterol 14-alpha demethylase OS=Homo sapiens GN=CYP51A1 PE=1 SV=1	A0A0C4DFL7_HUMAN (+2)	2	1
Sister chromatid cohesion protein PDS5 homolog A OS=Homo sapiens GN=PDS5A PE=1 SV=1	PDS5A_HUMAN	2	0
cDNA FLJ51811, highly similar to Stress-70 protein, mitochondrial OS=Homo sapiens PE=2 SV=1	B7Z1V7_HUMAN (+4)	2	1
cDNA FLJ55329, highly similar to Procollagen-lysine,2-oxoglutarate5-dioxygenase 2 (EC 1.14.11.4) OS=Homo sapiens PE=2 SV=1	B4DHG3_HUMAN (+2)	2	2
Endothelial differentiation-related factor 1 OS=Homo sapiens GN=EDF1 PE=1 SV=1	EDF1_HUMAN	2	0
Actin-related protein 2/3 complex subunit 3 OS=Homo sapiens GN=ARPC3 PE=1 SV=3	ARPC3_HUMAN (+3)	2	0
G patch domain and KOW motifs-containing protein OS=Homo sapiens GN=GPKOW PE=1 SV=2	GPKOW_HUMAN	2	0
Proteasome (Prosome, macropain) 26S subunit, non-ATPase, 13, isoform CRA_a OS=Homo sapiens GN=PSMD13 PE=4 SV=1	A0A024R201_HUMAN (+6)	2	0
cDNA FLJ39996 fis, clone STOMA2002166, highly similar to Splicing factor 3B subunit 4 OS=Homo sapiens PE=2 SV=1	B3KUJ0_HUMAN (+2)	2	2
NEDD8-conjugating enzyme Ubc12 OS=Homo sapiens GN=UBE2M PE=1 SV=1	UBC12_HUMAN	2	0
Nucleolar and coiled-body phosphoprotein 1 OS=Homo sapiens GN=NOLC1 PE=1 SV=1	S4R341_HUMAN	2	3
cDNA FLJ75329, highly similar to Homo sapiens LAG1 longevity assurance homolog 2 (S. cerevisiae), transcript variant 2, mRNA OS=Homo sapiens PE=2 SV=1	A8K4M4_HUMAN (+3)	2	0
Protein furry homolog-like OS=Homo sapiens GN=FRYL PE=1 SV=2	FRYL_HUMAN	2	0
Ceroid-lipofuscinosis neuronal 6 late infantile variant isoform 2 OS=Homo sapiens GN=CLN6 PE=1 SV=1	A0A0S2Z5D0_HUMAN (+10)	2	0
cDNA FLJ75504, highly similar to Homo sapiens glucosidase I, mRNA OS=Homo sapiens PE=2 SV=1	A8K9K4_HUMAN (+2)	2	1
cDNA FLJ75881, highly similar to Homo sapiens transferrin receptor (p90, CD71) (TFRC), mRNA OS=Homo sapiens PE=2 SV=1	A8K6Q8_HUMAN (+3)	2	1
cDNA FLJ16777 fis, clone BRHIP2029567, highly similar to Cell division cycle 5-like protein OS=Homo sapiens PE=2 SV=1	B3KY60_HUMAN (+2)	2	1
ATP synthase subunit f, mitochondrial OS=Homo sapiens GN=ATP5J2 PE=1 SV=3	ATPK_HUMAN (+4)	2	0
Secernin 1, isoform CRA_a OS=Homo sapiens GN=SCRN1 PE=4 SV=1	A0A024RA21_HUMAN (+1)	2	0
Phosphatidylethanolamine-binding protein 1 OS=Homo sapiens GN=PEBP1 PE=1 SV=3	PEBP1_HUMAN	2	0
UPF0568 protein C14orf166 OS=Homo sapiens GN=C14orf166 PE=1 SV=1	CN166_HUMAN (+3)	2	0
Survival motor neuron protein OS=Homo sapiens GN=SMN1 PE=1 SV=1	E7EQZ4_HUMAN (+1)	2	0
Egl nine homolog 1 OS=Homo sapiens GN=EGLN1 PE=1 SV=1	EGLN1_HUMAN (+5)	2	0
Putative uncharacterized protein DKFZp547M048 (Fragment) OS=Homo sapiens GN=DKFZp547M048 PE=2 SV=1	Q8TCM3_HUMAN (+1)	2	0
T-cluster binding protein OS=Homo sapiens GN=TIAL1 PE=2 SV=1	O15187_HUMAN (+2)	2	0
Bifunctional 3'-phosphoadenosine 5'-phosphosulfate synthase 1 OS=Homo sapiens GN=PAPSS1 PE=1 SV=2	PAPS1_HUMAN (+1)	2	0
Cysteine-rich protein 2 OS=Homo sapiens GN=CRIP2 PE=1 SV=1	CRIP2_HUMAN (+2)	2	0
Actin-related protein 2 OS=Homo sapiens GN=ACTR2 PE=1 SV=1	ARP2_HUMAN (+4)	2	0
THO complex subunit 4 OS=Homo sapiens GN=ALYREF PE=1 SV=1	E9PB61_HUMAN (+1)	2	0
cDNA, FLJ92684, highly similar to Homo sapiens IK cytokine, down-regulator of HLA II (IK), mRNA OS=Homo sapiens PE=2 SV=1	B2R5Y4_HUMAN (+7)	2	0
Apolipoprotein L, 2, isoform CRA_a OS=Homo sapiens GN=APOL2 PE=4 SV=1	A0A024R1M8_HUMAN (+3)	2	0
Utrophin OS=Homo sapiens GN=UTRN PE=1 SV=2	UTRO_HUMAN	2	0
Leucine-rich repeat-containing protein 47 OS=Homo sapiens GN=LRRC47 PE=1 SV=1	LRC47_HUMAN	2	0
26S proteasome non-ATPase regulatory subunit 4 OS=Homo sapiens GN=PSMD4 PE=1 SV=1	PSMD4_HUMAN (+1)	2	0
Elongation factor Tu, mitochondrial OS=Homo sapiens GN=TUFM PE=1 SV=2	EFTU_HUMAN	1	11
Protein FAM193A OS=Homo sapiens GN=FAM193A PE=1 SV=1	A0A1B0GVL4_HUMAN	1	0
Cluster of Protein argonaute-2 OS=Homo sapiens GN=AGO2 PE=1 SV=3 (AGO2_HUMAN)	AGO2_HUMAN [7]	1	0
HCG30204, isoform CRA_a OS=Homo sapiens GN=hCG_30204 PE=4 SV=1	A0A024R0Y2_HUMAN (+1)	1	3
Nucleolar GTP-binding protein 1 OS=Homo sapiens GN=GTPBP4 PE=1 SV=3	NOG1_HUMAN (+1)	1	0
FARSB protein (Fragment) OS=Homo sapiens GN=FARSB PE=2 SV=2	Q9BR63_HUMAN (+1)	1	2
Zinc finger RNA binding protein OS=Homo sapiens GN=ZFR PE=2 SV=1	B2RNR6_HUMAN (+1)	1	0
Nucleolar protein 6 OS=Homo sapiens GN=NOL6 PE=1 SV=2	NOL6_HUMAN	1	0
Unconventional myosin-VI OS=Homo sapiens GN=MYO6 PE=1 SV=1	A0A0A0MRM8_HUMAN	1	0
Eukaryotic translation initiation factor 2 subunit 3 OS=Homo sapiens GN=EIF2S3 PE=1 SV=3	IF2G_HUMAN	1	5
5'-3' exoribonuclease 1 OS=Homo sapiens GN=XRN1 PE=1 SV=1	XRN1_HUMAN	1	0
Nuclear mitotic apparatus protein 1, isoform CRA_a OS=Homo sapiens GN=NUMA1 PE=4 SV=1	A0A024R5M9_HUMAN (+2)	1	6
ATP-binding cassette sub-family E member 1 OS=Homo sapiens GN=ABCE1 PE=1 SV=1	ABCE1_HUMAN	1	1
ATP synthase subunit gamma, mitochondrial OS=Homo sapiens GN=ATP5C1 PE=1 SV=1	ATPG_HUMAN (+2)	1	6
U3 small nucleolar RNA-associated protein 18 homolog OS=Homo sapiens GN=UTP18 PE=1 SV=3	UTP18_HUMAN	1	1
Cluster of NAD(P) transhydrogenase, mitochondrial OS=Homo sapiens GN=NNT PE=1 SV=3 (NNTM_HUMAN)	NNTM_HUMAN [3]	1	4
Cluster of Calpain-1 catalytic subunit OS=Homo sapiens GN=CAPN1 PE=1 SV=1 (CAN1_HUMAN)	CAN1_HUMAN [2]	1	4
Inositol 1,4,5-trisphosphate receptor type 3 OS=Homo sapiens GN=ITPR3 PE=1 SV=2	ITPR3_HUMAN	1	3
Lysine-rich nucleolar protein 1 OS=Homo sapiens GN=KNOP1 PE=1 SV=1	KNOP1_HUMAN	1	0
Importin-7 OS=Homo sapiens GN=IPO7 PE=1 SV=1	IPO7_HUMAN	1	4
Cluster of cDNA FLJ51417, highly similar to Serine/threonine-protein kinase PRP4 homolog (EC 2.7.11.1) OS=Homo sapiens PE=2 SV=1 (B4DZQ5_HUMAN)	B4DZQ5_HUMAN [2]	1	0
AP-3 complex subunit delta-1 OS=Homo sapiens GN=AP3D1 PE=1 SV=1	AP3D1_HUMAN	1	0
cDNA FLJ50778, highly similar to Protein flightless-1 homolog OS=Homo sapiens PE=2 SV=1	B4DIX0_HUMAN (+1)	1	1
OTU domain-containing protein 4 OS=Homo sapiens GN=OTUD4 PE=1 SV=4	OTUD4_HUMAN	1	0
Lysine--tRNA ligase OS=Homo sapiens GN=KARS PE=1 SV=3	SYK_HUMAN	1	2
Cluster of ATPase family AAA domain-containing protein 3A (Fragment) OS=Homo sapiens GN=ATAD3A PE=1 SV=1 (H0Y2W2_HUMAN)	H0Y2W2_HUMAN [2]	1	1
Nucleolar protein 8, isoform CRA_a OS=Homo sapiens GN=NOL8 PE=4 SV=1	A0A024R250_HUMAN (+4)	1	0
Nucleoporin 214kDa, isoform CRA_b OS=Homo sapiens GN=NUP214 PE=4 SV=1	A0A024R8B6_HUMAN (+1)	1	0
Structural maintenance of chromosomes protein OS=Homo sapiens PE=2 SV=1	B3KXX5_HUMAN (+2)	1	1
Extended synaptotagmin-2 (Fragment) OS=Homo sapiens GN=ESYT2 PE=1 SV=1	H7BXI1_HUMAN	1	0
Serrate RNA effector molecule homolog OS=Homo sapiens GN=SRRT PE=1 SV=1	SRRT_HUMAN	1	2
Structural maintenance of chromosomes protein OS=Homo sapiens PE=2 SV=1	B0AZQ4_HUMAN	1	3
Cluster of Mitogen-activated protein kinase kinase kinase kinase 4 OS=Homo sapiens GN=MAP4K4 PE=1 SV=3 (C9J840_HUMAN)	C9J840_HUMAN [4]	1	0
Pre-mRNA-processing factor 40 homolog A OS=Homo sapiens GN=PRPF40A PE=1 SV=2	PR40A_HUMAN	1	2
HEAT repeat containing 1 OS=Homo sapiens GN=HEATR1 PE=2 SV=1	B2RWN5_HUMAN	1	0
Double-strand break repair protein MRE11 OS=Homo sapiens GN=MRE11 PE=1 SV=3	MRE11_HUMAN	1	0
Transmembrane protein 131 OS=Homo sapiens GN=TMEM131 PE=1 SV=3	TM131_HUMAN	1	0
High mobility group protein B2 OS=Homo sapiens GN=HMGB2 PE=1 SV=2	HMGB2_HUMAN (+1)	1	7
Ribosome biogenesis protein BRX1 homolog OS=Homo sapiens GN=BRIX1 PE=1 SV=2	BRX1_HUMAN	1	0
PRKC apoptosis WT1 regulator protein OS=Homo sapiens GN=PAWR PE=1 SV=1	PAWR_HUMAN	1	1
cDNA, FLJ92633, highly similar to Homo sapiens CCAAT-box-binding transcription factor (CBF2), mRNA OS=Homo sapiens PE=2 SV=1	B2R5U7_HUMAN (+1)	1	1
Coiled-coil and C2 domain-containing protein 1A OS=Homo sapiens GN=CC2D1A PE=1 SV=1	C2D1A_HUMAN	1	0
MMS19 nucleotide excision repair protein homolog OS=Homo sapiens GN=MMS19 PE=1 SV=2	MMS19_HUMAN	1	1
26S protease regulatory subunit 7 OS=Homo sapiens GN=PSMC2 PE=1 SV=3	PRS7_HUMAN	1	5
Pumilio homolog 3 OS=Homo sapiens GN=PUM3 PE=1 SV=3	PUM3_HUMAN	1	1
Peptidyl-prolyl cis-trans isomerase OS=Homo sapiens PE=2 SV=1	A8K486_HUMAN (+3)	1	4
cDNA FLJ10711 fis, clone NT2RP3000917, highly similar to 5'-3' exoribonuclease 2 (EC 3.1.11.-) OS=Homo sapiens PE=2 SV=1	B3KMC9_HUMAN (+2)	1	0
Cluster of cDNA FLJ77162, highly similar to Homo sapiens SMC1 structural maintenance of chromosomes 1-like 1 (SMC1L1), mRNA (Fragment) OS=Homo sapiens PE=2 SV=1 (A8K7A6_HUMAN)	A8K7A6_HUMAN [4]	1	1
Calmodulin-regulated spectrin-associated protein 2 OS=Homo sapiens GN=CAMSAP2 PE=1 SV=3	CAMP2_HUMAN	1	0
Coronin-1B OS=Homo sapiens GN=CORO1B PE=1 SV=1	COR1B_HUMAN	1	0
Endoribonuclease Dicer OS=Homo sapiens GN=DICER1 PE=1 SV=3	DICER_HUMAN	1	0
Deoxynucleotidyltransferase terminal-interacting protein 2 OS=Homo sapiens GN=DNTTIP2 PE=1 SV=2	TDIF2_HUMAN	1	0
Ras association (RalGDS/AF-6) and pleckstrin homology domains 1, isoform CRA_b OS=Homo sapiens GN=RAPH1 PE=1 SV=1	C9K0J5_HUMAN (+1)	1	0
RING finger protein 219 OS=Homo sapiens GN=RNF219 PE=1 SV=1	RN219_HUMAN	1	0
Regulator of chromosome condensation 1 isoform 3 (Fragment) OS=Homo sapiens GN=RCC1 PE=2 SV=1	A0A0S2Z3I4_HUMAN (+7)	1	4
DNA (cytosine-5)-methyltransferase OS=Homo sapiens GN=DNMT1 PE=3 SV=1	A0A024R7E3_HUMAN (+3)	1	1
CTP synthase 1 OS=Homo sapiens GN=CTPS1 PE=1 SV=2	PYRG1_HUMAN	1	3
Zinc finger protein 598 OS=Homo sapiens GN=ZNF598 PE=1 SV=1	H3BQQ2_HUMAN (+1)	1	0
Serine-rich coiled-coil domain-containing protein 2 OS=Homo sapiens GN=CCSER2 PE=1 SV=2	CCSE2_HUMAN	1	0
Transketolase OS=Homo sapiens GN=TKT PE=1 SV=1	A0A0B4J1R6_HUMAN (+6)	1	1
Sister chromatid cohesion protein PDS5 homolog B OS=Homo sapiens GN=PDS5B PE=1 SV=1	PDS5B_HUMAN	1	2
N-alpha-acetyltransferase 15, NatA auxiliary subunit OS=Homo sapiens GN=NAA15 PE=1 SV=1	A0A0B4J1W3_HUMAN (+3)	1	2
SFRS protein kinase 1, isoform CRA_e OS=Homo sapiens GN=SRPK1 PE=4 SV=1	A0A024RCU9_HUMAN (+3)	1	0
Putative RNA-binding protein 15 OS=Homo sapiens GN=RBM15 PE=1 SV=1	A0A087WWP4_HUMAN (+1)	1	0
Activating signal cointegrator 1 OS=Homo sapiens GN=TRIP4 PE=1 SV=4	TRIP4_HUMAN	1	0
cDNA FLJ77424, highly similar to Homo sapiens anillin, actin binding protein (scraps homolog, Drosophila), mRNA OS=Homo sapiens PE=2 SV=1	A8K5D9_HUMAN (+1)	1	0
cDNA FLJ77615, highly similar to Homo sapiens nucleolar complex associated 3 homolog (S. cerevisiae) (NOC3L), mRNA OS=Homo sapiens PE=2 SV=1	A8K905_HUMAN (+1)	1	0
Protein S100 OS=Homo sapiens PE=2 SV=1	B2R4M6_HUMAN (+1)	1	4
26S proteasome non-ATPase regulatory subunit 12 OS=Homo sapiens GN=PSMD12 PE=1 SV=3	PSD12_HUMAN	1	4
Zinc finger Ran-binding domain-containing protein 2 OS=Homo sapiens GN=ZRANB2 PE=1 SV=2	ZRAB2_HUMAN	1	4
cDNA FLJ77570, highly similar to Homo sapiens pleckstrin homology domain containing, family C (with FERM domain) member 1 (PLEKHC1), mRNA OS=Homo sapiens PE=2 SV=1	A8K6S3_HUMAN (+1)	1	0
cDNA FLJ59238, highly similar to SNW domain-containing protein 1 OS=Homo sapiens PE=2 SV=1	B4DEG7_HUMAN (+2)	1	1
cDNA FLJ77678, highly similar to Homo sapiens DEAD (Asp-Glu-Ala-Asp) box polypeptide 23, mRNA OS=Homo sapiens PE=2 SV=1	A8KA56_HUMAN (+2)	1	0
cDNA FLJ56405, highly similar to Epidermal growth factor receptor kinase substrate 8 OS=Homo sapiens PE=2 SV=1	B4E3T6_HUMAN (+1)	1	0
Procollagen galactosyltransferase 1 OS=Homo sapiens GN=COLGALT1 PE=1 SV=1	GT251_HUMAN	1	0
ATP-dependent RNA helicase DDX42 OS=Homo sapiens GN=DDX42 PE=1 SV=1	A0A0A0MSJ0_HUMAN (+1)	1	1
Zinc finger CCCH domain-containing protein 4 (Fragment) OS=Homo sapiens GN=ZC3H4 PE=1 SV=1	M0QY97_HUMAN	1	0
ADP-ribosylation factor-like protein 6-interacting protein 4 OS=Homo sapiens GN=ARL6IP4 PE=1 SV=1	A0A0C4DG62_HUMAN (+7)	1	1
E3 ubiquitin-protein ligase TRIP12 OS=Homo sapiens GN=TRIP12 PE=1 SV=1	TRIPC_HUMAN	1	0
Cluster of RNA binding motif single stranded interacting protein 1 isoform 1 (Fragment) OS=Homo sapiens GN=RBMS1 PE=2 SV=1 (A0A0S2Z499_HUMAN)	A0A0S2Z499_HUMAN [9]	1	0
Cluster of Acidic leucine-rich nuclear phosphoprotein 32 family member B OS=Homo sapiens GN=ANP32B PE=1 SV=1 (AN32B_HUMAN)	AN32B_HUMAN [3]	1	4
Actin filament-associated protein 1 OS=Homo sapiens GN=AFAP1 PE=1 SV=2	AFAP1_HUMAN	1	0
Clustered mitochondria protein homolog (Fragment) OS=Homo sapiens GN=CLUH PE=1 SV=2	K7EIG1_HUMAN	1	0
Peptidyl-prolyl cis-trans isomerase G OS=Homo sapiens GN=PPIG PE=1 SV=2	PPIG_HUMAN (+1)	1	0
WD repeat-containing protein 3 OS=Homo sapiens GN=WDR3 PE=1 SV=1	WDR3_HUMAN	1	0
Phostensin OS=Homo sapiens GN=PPP1R18 PE=1 SV=1	A0A0G2JHC2_HUMAN (+1)	1	0
U3 small nucleolar RNA-interacting protein 2 OS=Homo sapiens GN=RRP9 PE=1 SV=1	U3IP2_HUMAN	1	0
cDNA FLJ77398, highly similar to Homo sapiens UDP-glucose ceramide glucosyltransferase-like 1, transcript variant 2, mRNA OS=Homo sapiens PE=2 SV=1	A8KAK1_HUMAN (+1)	1	2
Glucose-6-phosphate 1-dehydrogenase OS=Homo sapiens PE=2 SV=1	A8K8D9_HUMAN (+4)	1	3
cDNA FLJ76877, highly similar to Homo sapiens superkiller viralicidic activity 2-like 2 (SKIV2L2), mRNA OS=Homo sapiens PE=2 SV=1	A8K6I4_HUMAN (+2)	1	2
Putative mediator subunit MED19AS protein OS=Homo sapiens GN=MED19AS PE=2 SV=1	I0J7B9_HUMAN (+2)	1	2
Carbonyl reductase [NADPH] 1 OS=Homo sapiens GN=CBR1 PE=1 SV=3	CBR1_HUMAN	1	2
Twinfilin-2 OS=Homo sapiens GN=TWF2 PE=1 SV=2	TWF2_HUMAN	1	0
cDNA FLJ51625, highly similar to Ubiquinol-cytochrome-c reductase complex coreprotein I, mitochondrial (EC 1.10.2.2) OS=Homo sapiens PE=2 SV=1	B4DUL5_HUMAN (+1)	1	1
Pikachurin OS=Homo sapiens GN=EGFLAM PE=1 SV=2	sp|Q63HQ2|EGFLA_HUMAN-DECOY (+1)	1	0
Eukaryotic translation initiation factor 3 subunit F OS=Homo sapiens GN=EIF3F PE=2 SV=1	B3KSH1_HUMAN (+4)	1	2
Cluster of Kinesin-like protein KIF13A OS=Homo sapiens GN=KIF13A PE=1 SV=1 (A0A1B0GUA8_HUMAN)	A0A1B0GUA8_HUMAN [3]	1	0
YTH domain family, member 3, isoform CRA_a OS=Homo sapiens GN=YTHDF3 PE=1 SV=1	A0A024R7W5_HUMAN (+5)	1	0
cDNA, FLJ93596, highly similar to Homo sapiens sulfide quinone reductase-like (yeast) (SQRDL), mRNA OS=Homo sapiens PE=2 SV=1	B2R7T6_HUMAN (+4)	1	5
CUGBP Elav-like family member 1 OS=Homo sapiens GN=CELF1 PE=1 SV=2	CELF1_HUMAN (+1)	1	0
HCG2044799 OS=Homo sapiens GN=HNRNPUL2-BSCL2 PE=4 SV=1	H3BQZ7_HUMAN (+1)	1	4
Eukaryotic translation initiation factor 2 subunit 1 OS=Homo sapiens GN=EIF2S1 PE=1 SV=3	IF2A_HUMAN	1	4
cDNA FLJ54716, highly similar to Target of Myb protein 1 OS=Homo sapiens PE=2 SV=1	B4DJ44_HUMAN	1	0
Syntaxin 5A, isoform CRA_c OS=Homo sapiens GN=STX5A PE=2 SV=1	B4DKR0_HUMAN (+2)	1	0
Spermatogenesis-associated protein 5 OS=Homo sapiens GN=SPATA5 PE=1 SV=3	SPAT5_HUMAN	1	0
RNA-binding protein 34 OS=Homo sapiens GN=RBM34 PE=1 SV=2	RBM34_HUMAN	1	0
Tyrosine-protein phosphatase non-receptor type 12 OS=Homo sapiens GN=PTPN12 PE=1 SV=3	PTN12_HUMAN	1	0
DNA helicase OS=Homo sapiens PE=2 SV=1	B2RBA6_HUMAN (+4)	1	2
Phosducin-like protein 3 OS=Homo sapiens GN=PDCL3 PE=1 SV=1	PDCL3_HUMAN	1	0
cDNA FLJ60590, highly similar to Interferon-inducible double strandedRNA-dependent protein kinase activator A OS=Homo sapiens PE=2 SV=1	B4DJC7_HUMAN	1	0
cDNA FLJ54042, highly similar to ATP-binding cassette sub-family D member 3 OS=Homo sapiens PE=2 SV=1	B4DZ22_HUMAN	1	1
Dystonin OS=Homo sapiens GN=DST PE=1 SV=4	DYST_HUMAN (+1)	1	0
cDNA FLJ57877, highly similar to Cleavage and polyadenylation specificity factor 7 OS=Homo sapiens PE=2 SV=1	B4DGF8_HUMAN (+2)	1	2
ER membrane protein complex subunit 1 OS=Homo sapiens GN=EMC1 PE=1 SV=1	EMC1_HUMAN	1	1
Testicular tissue protein Li 21 OS=Homo sapiens PE=2 SV=1	A0A140VJE7_HUMAN (+4)	1	1
BAG family molecular chaperone regulator 3 OS=Homo sapiens GN=BAG3 PE=1 SV=3	BAG3_HUMAN	1	0
Nucleoprotein TPR OS=Homo sapiens GN=TPR PE=1 SV=3	TPR_HUMAN	1	1
Ras-related C3 botulinum toxin substrate 1 (Rho family, small GTP binding protein Rac1) OS=Homo sapiens GN=RAC1 PE=2 SV=1	A4D2P0_HUMAN (+2)	1	1
Yes-associated protein 1, 65kDa, isoform CRA_b OS=Homo sapiens GN=YAP1 PE=4 SV=1	A0A024R3E4_HUMAN (+1)	1	0
Ankyrin-2 OS=Homo sapiens GN=ANK2 PE=1 SV=4	ANK2_HUMAN (+1)	1	0
Transaldolase OS=Homo sapiens GN=TALDO1 PE=1 SV=1	F2Z393_HUMAN (+1)	1	4
ATP-dependent RNA helicase DDX54 OS=Homo sapiens GN=DDX54 PE=1 SV=2	DDX54_HUMAN	1	0
Enhancer of mRNA-decapping protein 4 OS=Homo sapiens GN=EDC4 PE=1 SV=1	EDC4_HUMAN	1	0
Phosphoglycerate kinase 1 OS=Homo sapiens GN=PGK1 PE=1 SV=3	PGK1_HUMAN	1	4
RuvB-like helicase (Fragment) OS=Homo sapiens GN=RUVBL1 PE=2 SV=1	B5BUB1_HUMAN (+1)	1	0
Phenylalanine--tRNA ligase alpha subunit OS=Homo sapiens GN=FARSA PE=1 SV=1	K7ER00_HUMAN (+1)	1	3
Chloride intracellular channel protein 1 OS=Homo sapiens GN=CLIC1 PE=1 SV=4	CLIC1_HUMAN (+1)	1	2
cDNA FLJ54827, highly similar to Alpha-parvin OS=Homo sapiens PE=2 SV=1	B7Z952_HUMAN (+3)	1	1
RING finger protein 214 OS=Homo sapiens GN=RNF214 PE=1 SV=2	RN214_HUMAN	1	0
Signal transducer and activator of transcription OS=Homo sapiens GN=STAT1 PE=1 SV=1	J3KPM9_HUMAN	1	0
Transcription factor 25 OS=Homo sapiens GN=TCF25 PE=1 SV=1	TCF25_HUMAN	1	1
Oxysterol-binding protein-related protein 8 OS=Homo sapiens GN=OSBPL8 PE=1 SV=3	OSBL8_HUMAN (+1)	1	1
Suprabasin OS=Homo sapiens GN=SBSN PE=1 SV=2	SBSN_HUMAN	1	2
Protein FAM193B OS=Homo sapiens GN=FAM193B PE=1 SV=3	F193B_HUMAN	1	0
Importin subunit alpha-4 OS=Homo sapiens GN=KPNA3 PE=1 SV=2	IMA4_HUMAN (+2)	1	0
Fascin OS=Homo sapiens PE=2 SV=1	B3KTA3_HUMAN (+1)	1	2
Transportin-1 OS=Homo sapiens GN=TNPO1 PE=1 SV=2	TNPO1_HUMAN	1	1
EH domain-containing protein 1 OS=Homo sapiens GN=EHD1 PE=1 SV=1	A0A024R571_HUMAN (+3)	1	0
Protein LSM14 homolog A (Fragment) OS=Homo sapiens GN=LSM14A PE=1 SV=1	A0A140TA76_HUMAN (+1)	1	0
SFRS11 protein (Fragment) OS=Homo sapiens GN=SFRS11 PE=2 SV=1	Q05BU6_HUMAN (+5)	1	2
cDNA FLJ32300 fis, clone PROST2002227, highly similar to U3 small nucleolar ribonucleoprotein protein MPP10 (Fragment) OS=Homo sapiens PE=2 SV=1	B3KPV5_HUMAN (+1)	1	0
NADH dehydrogenase [ubiquinone] 1 alpha subcomplex subunit 10, mitochondrial OS=Homo sapiens GN=NDUFA10 PE=1 SV=1	A0A087WXC5_HUMAN (+4)	1	1
TMEM214 protein (Fragment) OS=Homo sapiens GN=TMEM214 PE=2 SV=1	B3LEU8_HUMAN (+2)	1	0
Cerebellar degeneration-related protein 2 OS=Homo sapiens GN=CDR2 PE=1 SV=2	CDR2_HUMAN	1	0
RISC-loading complex subunit TARBP2 OS=Homo sapiens GN=TARBP2 PE=1 SV=3	TRBP2_HUMAN	1	0
Receptor protein-tyrosine kinase OS=Homo sapiens PE=2 SV=1	A8K2T7_HUMAN (+10)	1	0
cDNA FLJ57805, highly similar to Homo sapiens paraspeckle component 1 (PSPC1), transcript variant alpha, mRNA OS=Homo sapiens PE=2 SV=1	B4DWI8_HUMAN	1	0
Metallothionein-1G OS=Homo sapiens GN=MT1G PE=1 SV=2	MT1G_HUMAN (+3)	1	1
Rho GTPase-activating protein 29 OS=Homo sapiens GN=ARHGAP29 PE=1 SV=2	RHG29_HUMAN	1	0
DEAD box polypeptide 27 OS=Homo sapiens GN=DDX27 PE=2 SV=1	B3GQE6_HUMAN (+2)	1	1
Myotubularin-related protein 4 OS=Homo sapiens GN=MTMR4 PE=1 SV=2	sp|Q9NYA4|MTMR4_HUMAN-DECOY (+1)	1	1
WD repeat-containing protein 36 OS=Homo sapiens GN=WDR36 PE=1 SV=1	A0A0A0MTB8_HUMAN (+1)	1	1
tRNA (cytosine(34)-C(5))-methyltransferase OS=Homo sapiens GN=NSUN2 PE=1 SV=2	NSUN2_HUMAN	1	0
Tyrosine--tRNA ligase, cytoplasmic OS=Homo sapiens GN=YARS PE=1 SV=4	SYYC_HUMAN	1	0
Derlin-2 OS=Homo sapiens GN=DERL2 PE=1 SV=1	DERL2_HUMAN (+1)	1	2
cDNA, FLJ78893, highly similar to Destrin OS=Homo sapiens PE=2 SV=1	B7Z9M9_HUMAN (+1)	1	1
Cluster of Thyroid hormone receptor interacting protein 6 isoform 1 OS=Homo sapiens GN=TRIP6i1 PE=2 SV=1 (F2ZC06_HUMAN)	F2ZC06_HUMAN [3]	1	0
Protein SMG9 OS=Homo sapiens GN=SMG9 PE=1 SV=1	SMG9_HUMAN	1	0
26S proteasome non-ATPase regulatory subunit 8 OS=Homo sapiens GN=PSMD8 PE=1 SV=2	PSMD8_HUMAN (+1)	1	1
Disks large homolog 1 OS=Homo sapiens GN=DLG1 PE=1 SV=1	A0A0C4DFT3_HUMAN	1	1
cDNA, FLJ92810, highly similar to Homo sapiens protein phosphatase 1G (formerly 2C), magnesium-dependent, gamma isoform (PPM1G), mRNA OS=Homo sapiens PE=2 SV=1	B2R665_HUMAN (+3)	1	1
DnaJ homolog subfamily C member 3 OS=Homo sapiens GN=DNAJC3 PE=1 SV=1	DNJC3_HUMAN (+1)	1	3
Vacuolar protein sorting-associated protein 51 homolog OS=Homo sapiens GN=VPS51 PE=1 SV=2	VPS51_HUMAN	1	0
Rho GTPase-activating protein 35 OS=Homo sapiens GN=ARHGAP35 PE=1 SV=3	RHG35_HUMAN	1	0
Tubulin gamma-1 chain OS=Homo sapiens GN=TUBG1 PE=1 SV=2	TBG1_HUMAN	1	0
SWISS-PROT:P17690 (Bos taurus) Beta-2-glycoprotein 1 precursor	P17690	1	2
Importin subunit alpha OS=Homo sapiens PE=2 SV=1	B4DWX3_HUMAN (+1)	1	2
Cell division cycle and apoptosis regulator protein 1 (Fragment) OS=Homo sapiens GN=CCAR1 PE=1 SV=1	A0A0C4DGG8_HUMAN (+4)	1	2
SRSF protein kinase 2 OS=Homo sapiens GN=SRPK2 PE=1 SV=3	SRPK2_HUMAN	1	0
Protein disulfide-isomerase A6 OS=Homo sapiens GN=PDIA6 PE=1 SV=1	PDIA6_HUMAN	1	3
Translation initiation factor eIF-2B subunit delta OS=Homo sapiens GN=EIF2B4 PE=1 SV=1	A0A087WTA5_HUMAN (+2)	1	0
40S ribosomal protein S30 OS=Homo sapiens GN=FAU PE=1 SV=1	RS30_HUMAN	1	3
Ras-related protein Rab-27B OS=Homo sapiens GN=RAB27B PE=1 SV=4	RB27B_HUMAN	1	0
Melanoma-associated antigen D2 OS=Homo sapiens GN=MAGED2 PE=1 SV=2	MAGD2_HUMAN (+1)	1	1
U1 small nuclear ribonucleoprotein C OS=Homo sapiens GN=SNRPC PE=1 SV=1	A0A0A0MRR7_HUMAN (+2)	1	1
cDNA FLJ76209, highly similar to Homo sapiens inorganic pyrophosphatase 2 (PPA2), transcript variant 2, mRNA OS=Homo sapiens PE=2 SV=1	A8K0P2_HUMAN (+4)	1	0
Signal peptidase complex catalytic subunit SEC11 OS=Homo sapiens GN=SEC11A PE=1 SV=1	H0YNG3_HUMAN (+2)	1	2
Protein dpy-30 homolog OS=Homo sapiens GN=DPY30 PE=1 SV=1	DPY30_HUMAN	1	1
Mitochondrial antiviral-signaling protein OS=Homo sapiens GN=MAVS PE=1 SV=2	MAVS_HUMAN	1	0
Rho GTPase activating protein OS=Homo sapiens PE=2 SV=1	A9UK01_HUMAN (+1)	1	0
Alkylglycerone-phosphate synthase (Fragment) OS=Homo sapiens GN=AGPS PE=1 SV=1	A0A1B0GWA2_HUMAN (+2)	1	1
Metastasis-associated protein MTA2 OS=Homo sapiens GN=MTA2 PE=1 SV=1	MTA2_HUMAN	1	1
cDNA FLJ75476, highly similar to Homo sapiens glutaminase (GLS), mRNA OS=Homo sapiens PE=2 SV=1	A8K132_HUMAN (+2)	1	1
eIF2AK2 protein OS=Homo sapiens GN=EIF2AK2 PE=2 SV=1	B7ZKK7_HUMAN (+1)	1	1
Serine/threonine-protein phosphatase 2A 56 kDa regulatory subunit gamma isoform OS=Homo sapiens GN=PPP2R5C PE=1 SV=3	2A5G_HUMAN (+5)	1	0
Thioredoxin-related transmembrane protein 1 OS=Homo sapiens GN=TMX1 PE=1 SV=1	TMX1_HUMAN	1	0
Ubiquitin specific peptidase 9, X-linked, isoform CRA_b OS=Homo sapiens GN=USP9X PE=3 SV=1	D3DWB6_HUMAN (+1)	1	1
La-related protein 1 (Fragment) OS=Homo sapiens GN=LARP1 PE=1 SV=1	H0YBM7_HUMAN	1	0
JMJD1C protein OS=Homo sapiens GN=JMJD1C PE=2 SV=1	B7ZLC8_HUMAN (+1)	1	0
Transcription factor BTF3 homolog 4 OS=Homo sapiens GN=BTF3L4 PE=1 SV=1	BT3L4_HUMAN (+1)	1	0
H/ACA ribonucleoprotein complex subunit 1 OS=Homo sapiens GN=GAR1 PE=1 SV=1	GAR1_HUMAN	1	0
Mitochondrial carrier homolog 2 OS=Homo sapiens GN=MTCH2 PE=1 SV=1	MTCH2_HUMAN (+1)	1	1
Probable C-mannosyltransferase DPY19L1 OS=Homo sapiens GN=DPY19L1 PE=1 SV=1	A0A1B0GW05_HUMAN	1	0
cDNA FLJ60291 OS=Homo sapiens PE=2 SV=1	B4DL61_HUMAN (+2)	1	0
cDNA, FLJ92803, highly similar to Homo sapiens hydroxysteroid (17-beta) dehydrogenase 4 (HSD17B4), mRNA OS=Homo sapiens PE=2 SV=1	B2R659_HUMAN (+3)	1	3
Developmentally-regulated GTP-binding protein 1 OS=Homo sapiens GN=DRG1 PE=1 SV=1	DRG1_HUMAN	1	0
Segment polarity protein dishevelled homolog DVL-1 OS=Homo sapiens GN=DVL1 PE=1 SV=2	DVL1_HUMAN	1	0
Histidine--tRNA ligase, cytoplasmic OS=Homo sapiens GN=HARS PE=1 SV=1	B3KWE1_HUMAN (+1)	1	2
Alpha-adducin OS=Homo sapiens GN=ADD1 PE=1 SV=2	ADDA_HUMAN (+2)	1	0
DNA helicase OS=Homo sapiens GN=MCM3 PE=2 SV=1	A0A0S2Z492_HUMAN (+4)	1	2
Ubiquitin carboxyl-terminal hydrolase 14 OS=Homo sapiens GN=USP14 PE=1 SV=2	A6NJA2_HUMAN (+2)	1	0
cDNA FLJ59425, highly similar to SH3-domain kinase-binding protein 1 OS=Homo sapiens PE=2 SV=1	B7Z6E8_HUMAN (+2)	1	0
Protein LTV1 homolog OS=Homo sapiens GN=LTV1 PE=1 SV=1	LTV1_HUMAN	1	0
CYTSA protein OS=Homo sapiens GN=CYTSA PE=2 SV=1	B2RMV2_HUMAN (+1)	1	0
cDNA FLJ54377 OS=Homo sapiens PE=2 SV=1	B4DQR0_HUMAN	1	0
Hypoxia up-regulated protein 1 OS=Homo sapiens GN=HYOU1 PE=1 SV=1	A0A087X054_HUMAN (+4)	1	2
Pleckstrin homology-like domain, family B, member 1, isoform CRA_c OS=Homo sapiens GN=PHLDB1 PE=4 SV=1	A0A024R3F4_HUMAN (+3)	1	0
Intracellular hyaluronan-binding protein 4 OS=Homo sapiens GN=HABP4 PE=1 SV=1	HABP4_HUMAN	1	0
cDNA FLJ58400, highly similar to Cleavage stimulation factor 77 kDa subunit OS=Homo sapiens PE=2 SV=1	B4DMA4_HUMAN (+1)	1	2
Actin-related protein 2/3 complex subunit 5 OS=Homo sapiens GN=ARPC5 PE=1 SV=3	ARPC5_HUMAN (+1)	1	0
5'-nucleotidase domain-containing protein 2 OS=Homo sapiens GN=NT5DC2 PE=1 SV=1	NT5D2_HUMAN	1	1
cDNA FLJ57316, highly similar to DNA mismatch repair protein Msh2 OS=Homo sapiens PE=2 SV=1	B4DL39_HUMAN (+8)	1	0
C-terminal-binding protein 2 (Fragment) OS=Homo sapiens GN=CTBP2 PE=1 SV=1	A0A087WYL1_HUMAN (+3)	1	1
Protein EFR3 homolog A OS=Homo sapiens GN=EFR3A PE=1 SV=1	A0A1B0GUZ7_HUMAN (+1)	1	1
cDNA FLJ56637, highly similar to Nuclear pore complex protein Nup155 OS=Homo sapiens PE=2 SV=1	B4DLT2_HUMAN (+1)	1	1
cDNA FLJ35987 fis, clone TESTI2014269, highly similar to D-3-phosphoglycerate dehydrogenase (EC 1.1.1.95) OS=Homo sapiens PE=2 SV=1	B3KSC3_HUMAN (+3)	1	1
Hepatocyte growth factor-regulated tyrosine kinase substrate isoform 2 (Fragment) OS=Homo sapiens GN=HGS PE=2 SV=1	A0A0S2Z4Q4_HUMAN (+4)	1	0
Farnesyl pyrophosphate synthase OS=Homo sapiens GN=FDPS PE=1 SV=4	FPPS_HUMAN	1	2
Crk-like protein OS=Homo sapiens GN=CRKL PE=1 SV=1	CRKL_HUMAN	1	0
ADP-sugar pyrophosphatase OS=Homo sapiens GN=NUDT5 PE=1 SV=1	A6NCQ0_HUMAN (+3)	1	0
Dynactin subunit 1 OS=Homo sapiens GN=DCTN1 PE=1 SV=3	DCTN1_HUMAN (+3)	1	1
Exosome component 10 OS=Homo sapiens GN=EXOSC10 PE=1 SV=2	EXOSX_HUMAN	1	0
Protein Smaug homolog 2 OS=Homo sapiens GN=SAMD4B PE=1 SV=1	A0A087WZT0_HUMAN (+3)	1	0
cDNA FLJ56101, highly similar to SHC-transforming protein 1 OS=Homo sapiens PE=2 SV=1	B4DL02_HUMAN (+2)	1	0
ADP-ribosylation factor GTPase-activating protein 1 OS=Homo sapiens GN=ARFGAP1 PE=1 SV=2	ARFG1_HUMAN (+2)	1	0
Focal adhesion kinase isoform FAK-Del33 OS=Homo sapiens GN=FAK PE=2 SV=1	A0A059VC25_HUMAN (+6)	1	0
Uncharacterized protein OS=Homo sapiens PE=2 SV=1	B7ZLF8_HUMAN (+2)	1	1
RNA-binding protein 26 OS=Homo sapiens GN=RBM26 PE=1 SV=3	RBM26_HUMAN	1	0
25-hydroxyvitamin D-1 alpha hydroxylase, mitochondrial OS=Homo sapiens GN=CYP27B1 PE=1 SV=1	sp|O15528|CP27B_HUMAN-DECOY	1	0
Ribonuclease/angiogenin inhibitor 1, isoform CRA_a OS=Homo sapiens GN=RNH1 PE=4 SV=1	A0A024RC87_HUMAN (+1)	1	1
VKORC1 (Fragment) OS=Homo sapiens GN=VKORC1 PE=4 SV=1	A0A0B5EEB2_HUMAN (+4)	1	1
Uncharacterized protein OS=Homo sapiens PE=4 SV=1	A0A0J9YXB3_HUMAN (+8)	1	1
cDNA, FLJ93042, highly similar to Homo sapiens signal sequence receptor, alpha (translocon-associated protein alpha) (SSR1), mRNA OS=Homo sapiens PE=2 SV=1	B2R6N9_HUMAN (+5)	1	1
cDNA FLJ52586, highly similar to Homo sapiens transmembrane protein 49 (TMEM49), mRNA OS=Homo sapiens PE=2 SV=1	B4DED7_HUMAN (+4)	1	1
Transmembrane protein 33 (Fragment) OS=Homo sapiens GN=TMEM33 PE=1 SV=1	D6RAA6_HUMAN (+1)	1	1
40S ribosomal protein S10 OS=Homo sapiens GN=RPS10 PE=4 SV=1	F6U211_HUMAN (+3)	1	1
Protein phosphatase inhibitor 2 OS=Homo sapiens GN=PPP1R2 PE=1 SV=2	IPP2_HUMAN	1	0
Large neutral amino acids transporter small subunit 1 OS=Homo sapiens GN=SLC7A5 PE=1 SV=2	LAT1_HUMAN	1	1
40S ribosomal protein S5 OS=Homo sapiens GN=RPS5 PE=1 SV=1	M0QZN2_HUMAN (+4)	1	2
Arfaptin-2 OS=Homo sapiens GN=ARFIP2 PE=1 SV=1	A0A087X1E4_HUMAN (+4)	1	0
cDNA FLJ61382, highly similar to Protein GPR89A OS=Homo sapiens PE=2 SV=1	B4DT03_HUMAN (+3)	1	0
Coiled-coil domain-containing protein 137 OS=Homo sapiens GN=CCDC137 PE=1 SV=1	CC137_HUMAN (+2)	1	0
Cluster of OGDH protein (Fragment) OS=Homo sapiens GN=OGDH PE=2 SV=1 (A2VCT2_HUMAN)	A2VCT2_HUMAN [12]	1	2
Cluster of Septin-11 OS=Homo sapiens GN=SEPT11 PE=1 SV=1 (D6RER5_HUMAN)	D6RER5_HUMAN [9]	1	3
cDNA FLJ10219 fis, clone HEMBA1007018, highly similar to Cytoplasmic dynein 1 light intermediate chain 1 OS=Homo sapiens PE=2 SV=1	B3KM42_HUMAN (+2)	1	0
Chromosome 1 open reading frame 86, isoform CRA_c OS=Homo sapiens GN=C1orf86 PE=4 SV=1	A0A024R0B3_HUMAN (+3)	1	0
Annexin A4 OS=Homo sapiens GN=ANXA4 PE=1 SV=4	ANXA4_HUMAN (+5)	1	2
cDNA FLJ54022, highly similar to Exportin-2 OS=Homo sapiens PE=2 SV=1	B4DM31_HUMAN (+1)	1	2
39S ribosomal protein L45, mitochondrial OS=Homo sapiens GN=MRPL45 PE=1 SV=1	A0A087X2D5_HUMAN (+2)	1	0
Microsomal glutathione S-transferase 3 OS=Homo sapiens GN=MGST3 PE=1 SV=1	MGST3_HUMAN (+3)	1	1
ARF GTPase-activating protein GIT2 OS=Homo sapiens GN=GIT2 PE=1 SV=1	F8VXI9_HUMAN (+2)	1	0
Protein translocation complex beta variant (Fragment) OS=Homo sapiens PE=2 SV=1	Q53FA5_HUMAN	1	0
Dolichyl-diphosphooligosaccharide--protein glycosyltransferase subunit DAD1 OS=Homo sapiens GN=DAD1 PE=1 SV=3	DAD1_HUMAN (+1)	1	0
Eukaryotic translation initiation factor 4E OS=Homo sapiens GN=EIF4E PE=1 SV=1	D6RBW1_HUMAN (+3)	1	0
26S protease regulatory subunit 10B OS=Homo sapiens GN=PSMC6 PE=1 SV=1	A0A087X2I1_HUMAN (+2)	1	0
cDNA FLJ75422, highly similar to Homo sapiens capping protein (actin filament) muscle Z-line, alpha 1, mRNA OS=Homo sapiens PE=2 SV=1	A8K0T9_HUMAN (+1)	1	2
Ribonucleoprotein PTB-binding 1 OS=Homo sapiens GN=RAVER1 PE=1 SV=1	A0A087WZ13_HUMAN (+1)	1	1
Desmoglein-2 OS=Homo sapiens GN=DSG2 PE=1 SV=2	DSG2_HUMAN	1	0
Nuclear factor NF-kappa-B p100 subunit OS=Homo sapiens GN=NFKB2 PE=1 SV=4	NFKB2_HUMAN	1	2
cDNA, FLJ95184, highly similar to Homo sapiens signal transducing adaptor molecule (SH3 domain and ITAM motif) 1 (STAM), mRNA OS=Homo sapiens PE=2 SV=1	B2RAY1_HUMAN (+2)	1	0
DNA-directed RNA polymerase I subunit RPA34 OS=Homo sapiens GN=CD3EAP PE=1 SV=1	RPA34_HUMAN	1	0
Protein RER1 (Fragment) OS=Homo sapiens GN=RER1 PE=1 SV=1	A0A0A0MR06_HUMAN (+4)	1	1
Centrosomal protein of 41 kDa (Fragment) OS=Homo sapiens GN=CEP41 PE=1 SV=1	C9JCX6_HUMAN (+2)	1	0
Peptidylprolyl isomerase OS=Homo sapiens PE=2 SV=1	B2R9U2_HUMAN (+1)	1	0
Vacuolar protein sorting-associated protein 45 OS=Homo sapiens GN=VPS45 PE=1 SV=1	A0A087WU65_HUMAN (+6)	1	0
Cadherin-2 OS=Homo sapiens GN=CDH2 PE=1 SV=4	CADH2_HUMAN	1	1
Melanoma inhibitory activity protein 3 OS=Homo sapiens GN=MIA3 PE=1 SV=1	MIA3_HUMAN	1	0
cDNA FLJ58258, highly similar to Cyclin G-associated kinase (EC 2.7.11.1) OS=Homo sapiens PE=2 SV=1	B4DS37_HUMAN (+2)	1	0
Peroxiredoxin 2, isoform CRA_a OS=Homo sapiens GN=PRDX2 PE=1 SV=2	A6NIW5_HUMAN (+2)	1	1
Inosine-5'-monophosphate dehydrogenase 2 OS=Homo sapiens GN=IMPDH2 PE=1 SV=2	IMDH2_HUMAN	1	1
IFT74 protein (Fragment) OS=Homo sapiens GN=IFT74 PE=2 SV=1	A0PJM7_HUMAN (+1)	1	0
Lysophosphatidylcholine acyltransferase 1 (Fragment) OS=Homo sapiens GN=LPCAT1 PE=1 SV=1	A0A0G2JQ62_HUMAN (+3)	1	0
Flotillin-1 (Fragment) OS=Homo sapiens GN=FLOT1 PE=1 SV=1	A0A140T9R1_HUMAN (+3)	1	0
Ribosome biogenesis protein BOP1 OS=Homo sapiens GN=BOP1 PE=2 SV=1	A8K3R2_HUMAN (+5)	1	0
cDNA FLJ76915, highly similar to Homo sapiens CDC-like kinase 3 (CLK3), transcript variant phclk3, mRNA OS=Homo sapiens PE=2 SV=1	A8K7G8_HUMAN (+6)	1	0
Apoptosis inhibitor 5 OS=Homo sapiens GN=API5 PE=1 SV=3	API5_HUMAN (+1)	1	0
cDNA, FLJ93703, highly similar to Homo sapiens putatative 28 kDa protein (LOC56902), mRNA OS=Homo sapiens PE=2 SV=1	B2R823_HUMAN (+1)	1	0
Signal recognition particle 14 kDa protein OS=Homo sapiens GN=SRP14 PE=1 SV=1	H0YLA2_HUMAN (+1)	1	0
ANKHD1-EIF4EBP3 readthrough (Fragment) OS=Homo sapiens GN=ANKHD1-EIF4EBP3 PE=4 SV=1	H7C0V5_HUMAN	1	0
Importin subunit alpha-3 (Fragment) OS=Homo sapiens GN=KPNA4 PE=1 SV=1	H7C4F6_HUMAN (+1)	1	1
Stearoyl-CoA desaturase variant (Fragment) OS=Homo sapiens PE=2 SV=1	Q59GX7_HUMAN	1	1
DAZAP1/MEF2D fusion protein OS=Homo sapiens GN=DAZAP1/MEF2D fusion PE=2 SV=1	Q5IRN2_HUMAN	1	1
KIAA0118 protein (Fragment) OS=Homo sapiens PE=2 SV=1	Q96GX3_HUMAN (+1)	1	1
Mammaglobin-B OS=Homo sapiens GN=SCGB2A1 PE=1 SV=1	SG2A1_HUMAN	1	0
TBC1 domain family member 10B OS=Homo sapiens GN=TBC1D10B PE=1 SV=3	TB10B_HUMAN	1	0
Translin-associated protein X OS=Homo sapiens GN=TSNAX PE=1 SV=1	TSNAX_HUMAN	1	0
SLIT-ROBO Rho GTPase-activating protein 2 (Fragment) OS=Homo sapiens GN=SRGAP2 PE=4 SV=1	A0A075B743_HUMAN (+9)	1	0
Amyloid beta A4 precursor protein-binding family B member 1 OS=Homo sapiens GN=APBB1 PE=1 SV=7	A0A075B7G8_HUMAN (+3)	1	0
PDZ and LIM domain 4 isoform 1 (Fragment) OS=Homo sapiens GN=PDLIM4 PE=2 SV=1	A0A0S2Z4N4_HUMAN (+2)	1	0
H/ACA ribonucleoprotein complex subunit 2 (Fragment) OS=Homo sapiens GN=NHP2 PE=1 SV=1	D6RC52_HUMAN (+2)	1	0
KN motif and ankyrin repeat domain-containing protein 2 OS=Homo sapiens GN=KANK2 PE=1 SV=1	KANK2_HUMAN	1	1
ER lumen protein-retaining receptor 1 OS=Homo sapiens GN=KDELR1 PE=1 SV=1	ERD21_HUMAN	1	1
O-acyltransferase OS=Homo sapiens PE=2 SV=1	B7ZAT6_HUMAN	1	0
SMARCD2 protein OS=Homo sapiens GN=SMARCD2 PE=1 SV=1	B9EGA3_HUMAN (+2)	1	1
Calmodulin-like protein 5 OS=Homo sapiens GN=CALML5 PE=1 SV=2	CALL5_HUMAN	1	0
Rho-related GTP-binding protein RhoG OS=Homo sapiens GN=RHOG PE=1 SV=1	RHOG_HUMAN	1	1
Cdc42 effector protein 3 OS=Homo sapiens GN=CDC42EP3 PE=1 SV=1	BORG2_HUMAN (+1)	1	0
Equilibrative nucleoside transporter 1 OS=Homo sapiens GN=SLC29A1 PE=1 SV=3	S29A1_HUMAN	1	0
C-terminal-binding protein 1 OS=Homo sapiens GN=CTBP1 PE=1 SV=2	CTBP1_HUMAN (+5)	1	0
cDNA, FLJ96709, highly similar to Homo sapiens glutamate rich WD repeat protein GRWD (GRWD), mRNA OS=Homo sapiens PE=2 SV=1	B2RDP6_HUMAN (+4)	1	0
cDNA FLJ53760, highly similar to Syntaxin-7 OS=Homo sapiens PE=2 SV=1	B4DH37_HUMAN (+1)	1	0
Paternally-expressed gene 3 protein OS=Homo sapiens GN=PEG3 PE=1 SV=1	sp|Q9GZU2|PEG3_HUMAN-DECOY (+2)	1	0
Tumor protein, translationally-controlled 1, isoform CRA_a OS=Homo sapiens GN=TPT1 PE=3 SV=1	A0A024RDY2_HUMAN (+7)	1	0
Signal recognition particle 19 kDa protein OS=Homo sapiens GN=SRP19 PE=1 SV=1	A0A087WYR0_HUMAN (+1)	1	1
Leptin receptor gene-related protein OS=Homo sapiens GN=LEPROT PE=1 SV=1	A0A087X0N2_HUMAN (+1)	1	0
DNAJC1 protein (Fragment) OS=Homo sapiens GN=DNAJC1 PE=2 SV=1	A4VCI1_HUMAN (+2)	1	0
cDNA, FLJ94417, highly similar to Homo sapiens WD repeat domain 57 (U5 snRNP specific) (WDR57), mRNA OS=Homo sapiens PE=2 SV=1	B2R9I9_HUMAN (+1)	1	1
PRA1 family protein OS=Homo sapiens PE=2 SV=1	B3KQB4_HUMAN (+2)	1	0
La-related protein 7 (Fragment) OS=Homo sapiens GN=LARP7 PE=1 SV=1	D6RFF0_HUMAN (+2)	1	0
DnaJ homolog subfamily C member 17 OS=Homo sapiens GN=DNAJC17 PE=1 SV=1	DJC17_HUMAN (+3)	1	1
Mitochondrial import inner membrane translocase subunit TIM44 (Fragment) OS=Homo sapiens GN=TIMM44 PE=1 SV=1	M0QXM9_HUMAN (+4)	1	1
28S ribosomal protein S5, mitochondrial OS=Homo sapiens GN=MRPS5 PE=1 SV=2	RT05_HUMAN	1	0
Small nuclear ribonucleoprotein F OS=Homo sapiens GN=SNRPF PE=1 SV=1	RUXF_HUMAN	1	0
General vesicular transport factor p115 OS=Homo sapiens GN=USO1 PE=1 SV=2	USO1_HUMAN	1	0
cDNA FLJ61076, highly similar to UBX domain-containing protein 8 OS=Homo sapiens PE=2 SV=1	B4E2M8_HUMAN (+1)	1	0
DNA-3-methyladenine glycosylase OS=Homo sapiens GN=MPG PE=1 SV=3	3MG_HUMAN (+1)	1	0
Zinc finger, FYVE domain containing 16, isoform CRA_a OS=Homo sapiens GN=ZFYVE16 PE=4 SV=1	A0A024RAL3_HUMAN	1	0
cDNA FLJ76863, highly similar to Homo sapiens stress-induced-phosphoprotein 1 (Hsp70/Hsp90-organizing protein) (STIP1), mRNA OS=Homo sapiens PE=2 SV=1	A8K690_HUMAN (+2)	1	0
cDNA FLJ60965, highly similar to Transforming acidic coiled-coil-containing protein 3 OS=Homo sapiens PE=2 SV=1	B4DYJ1_HUMAN (+3)	1	0
D-tyrosyl-tRNA(Tyr) deacylase 1 OS=Homo sapiens GN=DTD1 PE=1 SV=2	DTD1_HUMAN (+1)	1	0
Sialic acid synthase OS=Homo sapiens GN=NANS PE=1 SV=2	SIAS_HUMAN (+1)	1	0
Armadillo repeat containing 9, isoform CRA_c OS=Homo sapiens GN=ARMC9 PE=4 SV=1	A0A024R486_HUMAN (+2)	1	0
Acyl-coenzyme A thioesterase 9, mitochondrial OS=Homo sapiens GN=ACOT9 PE=1 SV=2	ACOT9_HUMAN	1	0
Uncharacterized protein C1orf122 OS=Homo sapiens GN=C1orf122 PE=4 SV=2	CA122_HUMAN	1	0
Profilin (Fragment) OS=Homo sapiens GN=PFN2 PE=3 SV=1	D3DNI2_HUMAN (+1)	1	1
Short coiled-coil protein OS=Homo sapiens GN=SCOC PE=1 SV=1	A0A0C4DGB0_HUMAN (+1)	1	0
Electron-transfer-flavoprotein alpha polypeptide isoform 3 (Fragment) OS=Homo sapiens GN=ETFA PE=2 SV=1	A0A0S2Z3M4_HUMAN (+4)	1	0
Fructose-bisphosphate aldolase OS=Homo sapiens GN=ALDOC PE=1 SV=1	A8MVZ9_HUMAN (+8)	1	0
cDNA FLJ10398 fis, clone NT2RM4000349, highly similar to Homo sapiens basic leucine zipper and W2 domains 2 (BZW2), mRNA OS=Homo sapiens PE=2 SV=1	B3KM68_HUMAN (+9)	1	0
cDNA FLJ51779, highly similar to Vacuolar ATP synthase subunit B, brain isoform (EC 3.6.3.14) OS=Homo sapiens PE=2 SV=1	B4DFM5_HUMAN (+5)	1	0
Catalase OS=Homo sapiens PE=2 SV=1	B4DWK8_HUMAN (+3)	1	0
cDNA FLJ52820, highly similar to Nucleoporin p58/p45 OS=Homo sapiens PE=2 SV=1	B4E0K0_HUMAN (+2)	1	0
E3 ubiquitin-protein ligase TRIM56 (Fragment) OS=Homo sapiens GN=TRIM56 PE=1 SV=1	C9JI91_HUMAN (+1)	1	0
Serine beta-lactamase-like protein LACTB, mitochondrial OS=Homo sapiens GN=LACTB PE=1 SV=2	LACTB_HUMAN	1	0
40S ribosomal protein S21 OS=Homo sapiens GN=RPS21 PE=1 SV=1	Q8WVC2_HUMAN (+1)	1	0
Cluster of Keratin, type I cuticular Ha1 OS=Homo sapiens GN=KRT31 PE=1 SV=3 (K1H1_HUMAN)	K1H1_HUMAN [6]	0	11
Keratin, type II cuticular Hb4 OS=Homo sapiens GN=KRT84 PE=2 SV=2	KRT84_HUMAN (+1)	0	9
Protein disulfide-isomerase A4 OS=Homo sapiens GN=PDIA4 PE=1 SV=2	PDIA4_HUMAN	0	8
Aldose reductase OS=Homo sapiens GN=AKR1B1 PE=1 SV=3	ALDR_HUMAN	0	6
Cluster of Protein disulfide-isomerase OS=Homo sapiens PE=2 SV=1 (B3KQT9_HUMAN)	B3KQT9_HUMAN [3]	0	5
cDNA FLJ10554 fis, clone NT2RP2002385, highly similar to Synaptic glycoprotein SC2 OS=Homo sapiens PE=2 SV=1	B3KM97_HUMAN (+1)	0	4
Titin OS=Homo sapiens GN=TTN PE=1 SV=1	tr|A0A0A0MTS7|A0A0A0MTS7_HUMAN-DECOY	0	3
Cluster of cDNA FLJ75085, highly similar to Homo sapiens glutaminyl-tRNA synthetase (QARS), mRNA OS=Homo sapiens PE=2 SV=1 (A8K3A8_HUMAN)	A8K3A8_HUMAN [4]	0	3
Long-chain-fatty-acid--CoA ligase 4 OS=Homo sapiens GN=ACSL4 PE=1 SV=2	ACSL4_HUMAN (+2)	0	3
26S proteasome non-ATPase regulatory subunit 6 OS=Homo sapiens GN=PSMD6 PE=1 SV=1	PSMD6_HUMAN	0	3
Four and a half LIM domains protein 2 OS=Homo sapiens GN=FHL2 PE=1 SV=1	A0A0A0MSG2_HUMAN (+5)	0	3
Cluster of Aspartate--tRNA ligase, cytoplasmic OS=Homo sapiens GN=DARS PE=1 SV=2 (SYDC_HUMAN)	SYDC_HUMAN [2]	0	3
cDNA FLJ53608, highly similar to Protein transport protein Sec23A OS=Homo sapiens PE=2 SV=1	B4DSQ5_HUMAN	0	3
Transducin-like 2 isoform 1 (Fragment) OS=Homo sapiens GN=TBL2 PE=2 SV=1	A0A0S2Z5F3_HUMAN (+5)	0	3
Nucleolar protein NOP52 variant (Fragment) OS=Homo sapiens PE=2 SV=1	Q53FR7_HUMAN (+2)	0	2
Transformer-2 protein homolog alpha OS=Homo sapiens GN=TRA2A PE=1 SV=1	TRA2A_HUMAN	0	2
1,4-alpha-glucan-branching enzyme OS=Homo sapiens GN=GBE1 PE=1 SV=3	GLGB_HUMAN (+1)	0	2
Cluster of Cathepsin D OS=Homo sapiens GN=CTSD PE=1 SV=1 (A0A1B0GV23_HUMAN)	A0A1B0GV23_HUMAN [8]	0	2
cDNA, FLJ93545, highly similar to Homo sapiens 5-aminoimidazole-4-carboxamide ribonucleotide formyltransferase/IMP cyclohydrolase (ATIC), mRNA OS=Homo sapiens PE=2 SV=1	B2R7P8_HUMAN (+1)	0	2
SWISS-PROT:Q3SZR3 (Bos taurus) Alpha-1-acid glycoprotein precursor	Q3SZR3	0	2
Cytoplasmic aconitate hydratase OS=Homo sapiens GN=ACO1 PE=1 SV=3	ACOC_HUMAN (+1)	0	2
Sideroflexin-1 OS=Homo sapiens GN=SFXN1 PE=1 SV=4	SFXN1_HUMAN	0	2
Importin-5 (Fragment) OS=Homo sapiens GN=IPO5 PE=1 SV=1	H0Y8C6_HUMAN (+1)	0	2
Proteasome 26S ATPase subunit 5 variant (Fragment) OS=Homo sapiens PE=2 SV=1	Q59GS3_HUMAN	0	2
cDNA FLJ59448, highly similar to Trifunctional enzyme subunit beta, mitochondrial OS=Homo sapiens PE=2 SV=1	B4DDC9_HUMAN (+3)	0	2
Protein unc-45 homolog A OS=Homo sapiens GN=UNC45A PE=1 SV=1	UN45A_HUMAN	0	2
Caspase 14 OS=Homo sapiens GN=CASP14 PE=2 SV=1	A9UFC0_HUMAN (+1)	0	2
Pre-mRNA 3'-end-processing factor FIP1 OS=Homo sapiens GN=FIP1L1 PE=1 SV=1	FIP1_HUMAN	0	2
SWISS-PROT:P02754 Beta-lactoglobulin - Bos taurus (Bovine).	P02754	0	2
Eukaryotic translation initiation factor 1A, X-chromosomal OS=Homo sapiens GN=EIF1AX PE=1 SV=2	IF1AX_HUMAN	0	2
Casein kinase II alpha 1 subunit isoform a (Fragment) OS=Homo sapiens GN=CSNK2A1 PE=2 SV=1	B5BUH5_HUMAN (+5)	0	2
Prostaglandin E synthase 3 OS=Homo sapiens GN=PTGES3 PE=1 SV=1	A0A087WYT3_HUMAN (+2)	0	2
Protein S100-A8 OS=Homo sapiens GN=S100A8 PE=1 SV=1	S10A8_HUMAN	0	2
Skin-specific protein 32 OS=Homo sapiens GN=XP32 PE=1 SV=1	XP32_HUMAN	0	2
Aldehyde dehydrogenase family 1 member A3 OS=Homo sapiens GN=ALDH1A3 PE=1 SV=2	AL1A3_HUMAN (+3)	0	2
Desmocollin-1 OS=Homo sapiens GN=DSC1 PE=1 SV=2	DSC1_HUMAN (+1)	0	2
cDNA, FLJ96428, highly similar to Homo sapiens proteasome (prosome, macropain) 26S subunit, non-ATPase, 7 (Mov34 homolog) (PSMD7), mRNA OS=Homo sapiens PE=2 SV=1	B2RD27_HUMAN (+1)	0	2
Parathymosin OS=Homo sapiens GN=PTMS PE=1 SV=2	PTMS_HUMAN	0	2
Plakophilin 1 (Ectodermal dysplasia/skin fragility syndrome), isoform CRA_a OS=Homo sapiens GN=PKP1 PE=4 SV=1	A0A024R952_HUMAN (+1)	0	2
Retinol dehydrogenase 11 isoform 2 OS=Homo sapiens GN=RDH11 PE=2 SV=1	A0A0S2Z575_HUMAN (+1)	0	2
Aconitate hydratase, mitochondrial OS=Homo sapiens GN=HEL-S-284 PE=2 SV=1	A0A0K0K1H7_HUMAN (+9)	0	2
Succinate--CoA ligase [ADP-forming] subunit beta, mitochondrial OS=Homo sapiens GN=SUCLA2 PE=1 SV=1	A0A0U1RQF8_HUMAN (+6)	0	2
Asparagine synthetase [glutamine-hydrolyzing] OS=Homo sapiens GN=ASNS PE=1 SV=4	ASNS_HUMAN (+1)	0	2
NF-kappa-B-activating protein OS=Homo sapiens GN=NKAP PE=1 SV=1	NKAP_HUMAN	0	2
Heterogeneous nuclear ribonucleoprotein U-like 1, isoform CRA_a OS=Homo sapiens GN=HNRPUL1 PE=4 SV=1	A0A024R0J9_HUMAN (+5)	0	1
E3 ubiquitin-protein ligase UBR4 OS=Homo sapiens GN=UBR4 PE=1 SV=1	UBR4_HUMAN	0	1
cDNA FLJ51771, highly similar to SWI/SNF-related matrix-associatedactin-dependent regulator of chromatin subfamily A member5 (EC 3.6.1.-) OS=Homo sapiens PE=2 SV=1	B4DZC0_HUMAN (+2)	0	1
cDNA FLJ61387, highly similar to Homo sapiens conserved nuclear protein NHN1 (NHN1), mRNA OS=Homo sapiens PE=2 SV=1	B4DTK7_HUMAN (+2)	0	1
Phospholipase A-2-activating protein OS=Homo sapiens GN=PLAA PE=1 SV=2	PLAP_HUMAN	0	1
60S ribosomal protein L37 OS=Homo sapiens GN=RPL37 PE=1 SV=2	RL37_HUMAN	0	1
cDNA FLJ10273 fis, clone HEMBB1001137, highly similar to SEC23-interacting protein OS=Homo sapiens PE=2 SV=1	B3KM47_HUMAN (+2)	0	1
Alpha thalassemia/mental retardation syndrome X-linked OS=Homo sapiens GN=ATRX PE=4 SV=1	A4LAA3_HUMAN (+1)	0	1
Integrator complex subunit 3 OS=Homo sapiens GN=INTS3 PE=1 SV=1	INT3_HUMAN	0	1
Ankyrin-2 OS=Homo sapiens GN=ANK2 PE=1 SV=4	sp|Q01484|ANK2_HUMAN-DECOY (+2)	0	1
Annexin A4 OS=Homo sapiens GN=ANXA4 PE=1 SV=4	sp|P09525|ANXA4_HUMAN-DECOY (+5)	0	1
Protein arginine N-methyltransferase 1 OS=Homo sapiens GN=PRMT1 PE=1 SV=2	ANM1_HUMAN (+3)	0	1
cDNA FLJ75876, highly similar to Homo sapiens solute carrier family 38, member 2 (SLC38A2), mRNA OS=Homo sapiens PE=2 SV=1	A8K6H9_HUMAN (+1)	0	1
Triosephosphate isomerase OS=Homo sapiens GN=TPI1 PE=1 SV=3	TPIS_HUMAN	0	1
26S proteasome non-ATPase regulatory subunit 11 OS=Homo sapiens GN=PSMD11 PE=1 SV=3	PSD11_HUMAN	0	1
cDNA, FLJ95058, highly similar to Homo sapiens carnitine palmitoyltransferase 1A (liver) (CPT1A),nuclear gene encoding mitochondrial protein, mRNA OS=Homo sapiens PE=2 SV=1	B2RAQ8_HUMAN (+1)	0	1
cDNA FLJ78235 OS=Homo sapiens PE=2 SV=1	A8K2H4_HUMAN (+2)	0	1
cDNA FLJ31479 fis, clone NT2NE2001634, moderately similar to NADH-UBIQUINONE OXIDOREDUCTASE 9 KD SUBUNIT (EC 1.6.5.3) OS=Homo sapiens PE=2 SV=1	Q96DP0_HUMAN	0	1
Nuclear receptor coactivator 5 OS=Homo sapiens GN=NCOA5 PE=1 SV=2	NCOA5_HUMAN	0	1
cDNA FLJ76924, highly similar to Homo sapiens brix domain containing 1 (BXDC1), mRNA OS=Homo sapiens PE=2 SV=1	A8K800_HUMAN (+2)	0	1
cDNA FLJ75449, highly similar to Homo sapiens aquarius homolog (mouse) (AQR), mRNA OS=Homo sapiens PE=2 SV=1	A8K6F0_HUMAN (+2)	0	1
cDNA FLJ39909 fis, clone SPLEN2017918, highly similar to EH-domain-containing protein 2 OS=Homo sapiens PE=2 SV=1	B3KUH4_HUMAN (+2)	0	1
Transmembrane 9 superfamily member OS=Homo sapiens PE=2 SV=1	B3KSG9_HUMAN (+1)	0	1
Translocon-associated protein subunit gamma OS=Homo sapiens GN=SSR3 PE=1 SV=1	C9JA28_HUMAN (+1)	0	1
60S ribosomal protein L38 OS=Homo sapiens GN=RPL38 PE=1 SV=1	J3KT73_HUMAN (+2)	0	1
Protein FAM69A OS=Homo sapiens GN=FAM69A PE=1 SV=1	A0A087WZ97_HUMAN (+4)	0	1
ATP synthase subunit a OS=Homo sapiens GN=ATP6 PE=4 SV=1	A0A059QSI6_HUMAN	0	1
Poly(U)-binding-splicing factor PUF60 (Fragment) OS=Homo sapiens GN=PUF60 PE=1 SV=3	A0A0J9YVR6_HUMAN (+3)	0	1
40S ribosomal protein S15 OS=Homo sapiens GN=RPS15 PE=1 SV=1	A0A0B4J2B4_HUMAN (+4)	0	1
cDNA FLJ54588, highly similar to Major vault protein OS=Homo sapiens PE=2 SV=1	B4DDR2_HUMAN (+5)	0	1
Dr1-associated corepressor OS=Homo sapiens GN=DRAP1 PE=1 SV=1	C9JCC6_HUMAN (+2)	0	1
Acidic leucine-rich nuclear phosphoprotein 32 family member E OS=Homo sapiens GN=ANP32E PE=1 SV=1	AN32E_HUMAN (+4)	0	1
cDNA, FLJ93507, highly similar to Homo sapiens ATPase, H+ transporting, lysosomal 38kDa, V0 subunit d isoform 1 (ATP6V0D1), mRNA OS=Homo sapiens PE=2 SV=1	B2R7M1_HUMAN (+5)	0	1
Dihydroxyacetone phosphate acyltransferase OS=Homo sapiens PE=2 SV=1	B2RAG5_HUMAN (+7)	0	1
Syntenin-1 OS=Homo sapiens GN=SDCBP PE=1 SV=1	B4DHN5_HUMAN (+4)	0	1
cDNA FLJ61714, highly similar to Tripeptidyl-peptidase 2 (EC 3.4.14.10) (Fragment) OS=Homo sapiens PE=2 SV=1	B7Z920_HUMAN (+2)	0	1
Carboxypeptidase Q OS=Homo sapiens GN=CPQ PE=1 SV=1	CBPQ_HUMAN (+4)	0	1
Serine/arginine-rich-splicing factor 9 (Fragment) OS=Homo sapiens GN=SRSF9 PE=1 SV=8	H0YIB4_HUMAN (+1)	0	1
Late cornified envelope protein 1F OS=Homo sapiens GN=LCE1F PE=1 SV=1	LCE1F_HUMAN	0	1
Secretory carrier-associated membrane protein (Fragment) OS=Homo sapiens GN=SCAMP3 PE=2 SV=1	Q6FHJ5_HUMAN (+1)	0	1

## Sheet: Supp Table S2
Supplementary Table S2
List of proteins in proximity to STAU155 in the TurboID assay (mitosis)
			Total Spectrum Count	Total Spectrum Count
			01-WT	03-St1
Identified Proteins (4399/4502)	Accession Number	Alternate ID	01-WT	03-St1
Cluster of Myosin-9 OS=Homo sapiens OX=9606 GN=MYH9 PE=1 SV=4 (MYH9_HUMAN)	MYH9_HUMAN [21]	MYH9	134	1075
Cluster of Keratin, type I cytoskeletal 10 OS=Homo sapiens OX=9606 GN=KRT10 PE=1 SV=6 (K1C10_HUMAN)	K1C10_HUMAN [24]	KRT10	440	516
Cluster of Treacle protein OS=Homo sapiens OX=9606 GN=TCOF1 PE=1 SV=3 (TCOF_HUMAN)	TCOF_HUMAN [4]	TCOF1	198	480
Cluster of Regulator of nonsense transcripts 1 OS=Homo sapiens OX=9606 GN=UPF1 PE=1 SV=2 (RENT1_HUMAN)	RENT1_HUMAN [2]	UPF1	8	424
Cluster of Keratin, type II cytoskeletal 2 epidermal OS=Homo sapiens OX=9606 GN=KRT2 PE=1 SV=2 (K22E_HUMAN)	K22E_HUMAN [40]	KRT2	480	419
Cluster of Cell growth-regulating nucleolar protein OS=Homo sapiens OX=9606 GN=LYAR PE=1 SV=2 (LYAR_HUMAN)	LYAR_HUMAN [2]	LYAR	126	408
Cluster of RNA cytidine acetyltransferase OS=Homo sapiens OX=9606 GN=NAT10 PE=1 SV=2 (NAT10_HUMAN)	NAT10_HUMAN [2]	NAT10	88	396
Cluster of Nucleolar protein 56 OS=Homo sapiens OX=9606 GN=NOP56 PE=1 SV=4 (NOP56_HUMAN)	NOP56_HUMAN [3]	NOP56	131	378
Cluster of Nucleolar protein 58 OS=Homo sapiens OX=9606 GN=NOP58 PE=1 SV=1 (NOP58_HUMAN)	NOP58_HUMAN [2]	NOP58	138	359
Keratin 1 OS=Homo sapiens OX=9606 GN=KRT1 PE=3 SV=1	H6VRG0_HUMAN (+2)	KRT1	412	345
Keratin, type I cytoskeletal 9 OS=Homo sapiens OX=9606 GN=KRT9 PE=1 SV=3	K1C9_HUMAN	KRT9	429	339
40S ribosomal protein S23 OS=Homo sapiens OX=9606 GN=RPS23 PE=1 SV=3	RS23_HUMAN	RPS23	122	291
Cluster of Poly [ADP-ribose] polymerase 1 OS=Homo sapiens OX=9606 GN=PARP1 PE=1 SV=4 (PARP1_HUMAN)	PARP1_HUMAN [2]	PARP1	362	272
Cluster of AP-3 complex subunit delta-1 OS=Homo sapiens OX=9606 GN=AP3D1 PE=1 SV=1 (AP3D1_HUMAN)	AP3D1_HUMAN [3]	AP3D1	69	266
Cluster of Protein RPL17-C18orf32 OS=Homo sapiens OX=9606 GN=RPL17-C18orf32 PE=3 SV=1 (A0A0A6YYL6_HUMAN)	A0A0A6YYL6_HUMAN [3]	RPL17-C18orf32	57	255
Eukaryotic translation initiation factor 5B OS=Homo sapiens OX=9606 GN=EIF5B PE=1 SV=1	A0A087WUT6_HUMAN (+1)	EIF5B	135	230
DNA topoisomerase 2-alpha OS=Homo sapiens OX=9606 GN=TOP2A PE=1 SV=3	TOP2A_HUMAN	TOP2A	184	220
Cluster of 60S ribosomal protein L23a OS=Homo sapiens OX=9606 GN=RPL23A PE=1 SV=1 (RL23A_HUMAN)	RL23A_HUMAN [4]	RPL23A	198	220
Cluster of ABCF1 OS=Homo sapiens OX=9606 PE=4 SV=1 (A0A1U9X609_HUMAN)	A0A1U9X609_HUMAN [2]		84	203
Cluster of Beta actin variant (Fragment) OS=Homo sapiens OX=9606 PE=2 SV=1 (Q53G99_HUMAN)	Q53G99_HUMAN [24]		50	198
Cluster of Myb-binding protein 1A OS=Homo sapiens OX=9606 GN=MYBBP1A PE=1 SV=2 (MBB1A_HUMAN)	MBB1A_HUMAN [2]	MYBBP1A	88	197
Cluster of Ubiquitin-associated protein 2-like OS=Homo sapiens OX=9606 GN=UBAP2L PE=1 SV=2 (UBP2L_HUMAN)	UBP2L_HUMAN [4]	UBAP2L	1	195
Cluster of Ankyrin repeat and KH domain-containing protein 1 OS=Homo sapiens OX=9606 GN=ANKHD1 PE=1 SV=1 (ANKH1_HUMAN)	ANKH1_HUMAN [6]	ANKHD1	0	189
Cluster of Proliferation marker protein Ki-67 OS=Homo sapiens OX=9606 GN=MKI67 PE=1 SV=2 (KI67_HUMAN)	KI67_HUMAN [2]	MKI67	141	187
Cluster of DNA-directed RNA polymerase I subunit RPA1 OS=Homo sapiens OX=9606 GN=POLR1A PE=1 SV=2 (RPA1_HUMAN)	RPA1_HUMAN [3]	POLR1A	35	181
Cluster of rRNA 2'-O-methyltransferase fibrillarin OS=Homo sapiens OX=9606 GN=FBL PE=1 SV=2 (FBRL_HUMAN)	FBRL_HUMAN [3]	FBL	83	179
Cluster of eIF4G1 protein OS=Homo sapiens OX=9606 GN=EIF4G1 PE=2 SV=1 (B2RU06_HUMAN)	B2RU06_HUMAN [5]	EIF4G1	13	172
Cluster of cDNA FLJ16830 fis, clone UTERU3022536, highly similar to Chromodomain helicase-DNA-binding protein 4 OS=Homo sapiens OX=9606 PE=2 SV=1 (B3KY63_HUMAN)	B3KY63_HUMAN [7]		111	167
Cluster of Lymphoid-specific helicase OS=Homo sapiens OX=9606 GN=HELLS PE=1 SV=1 (HELLS_HUMAN)	HELLS_HUMAN [2]	HELLS	6	166
Cluster of Elongation factor 1-alpha 2 OS=Homo sapiens OX=9606 GN=EEF1A2 PE=1 SV=1 (EF1A2_HUMAN)	EF1A2_HUMAN [8]	EEF1A2	158	165
U5 small nuclear ribonucleoprotein 200 kDa helicase OS=Homo sapiens OX=9606 GN=SNRNP200 PE=1 SV=2	U520_HUMAN	SNRNP200	63	163
Similar to ribosomal protein L23 (Fragment) OS=Homo sapiens OX=9606 PE=1 SV=1	Q9BTQ7_HUMAN (+1)		28	161
G patch domain-containing protein 4 OS=Homo sapiens OX=9606 GN=GPATCH4 PE=1 SV=2	GPTC4_HUMAN	GPATCH4	15	159
Cluster of DNA topoisomerase 1 OS=Homo sapiens OX=9606 GN=TOP1 PE=1 SV=2 (TOP1_HUMAN)	TOP1_HUMAN [4]	TOP1	137	152
Cluster of Microtubule-associated protein OS=Homo sapiens OX=9606 GN=MAP4 PE=1 SV=1 (E7EVA0_HUMAN)	E7EVA0_HUMAN [4]	MAP4	23	151
Cluster of Double-stranded RNA-binding protein Staufen homolog 1 OS=Homo sapiens OX=9606 GN=STAU1 PE=1 SV=1 (A0A087X1A5_HUMAN)	A0A087X1A5_HUMAN [5]	STAU1	5	149
Cluster of Tubulin beta chain OS=Homo sapiens OX=9606 GN=TUBB PE=1 SV=2 (TBB5_HUMAN)	TBB5_HUMAN [12]	TUBB	123	148
Cluster of cDNA FLJ54492, highly similar to Eukaryotic translation initiation factor 4B OS=Homo sapiens OX=9606 PE=2 SV=1 (B4DRM3_HUMAN)	B4DRM3_HUMAN [5]		4	147
Activating signal cointegrator 1 complex subunit 3 OS=Homo sapiens OX=9606 GN=ASCC3 PE=1 SV=3	ASCC3_HUMAN	ASCC3	4	147
Cluster of Talin-1 OS=Homo sapiens OX=9606 GN=TLN1 PE=1 SV=3 (TLN1_HUMAN)	TLN1_HUMAN [2]	TLN1	12	146
Cluster of Heterogeneous nuclear ribonucleoprotein K, isoform CRA_d OS=Homo sapiens OX=9606 GN=HNRPK PE=4 SV=1 (A0A024R228_HUMAN)	A0A024R228_HUMAN [3]	HNRPK	36	145
Cluster of Probable ATP-dependent RNA helicase DDX5 OS=Homo sapiens OX=9606 GN=DDX5 PE=1 SV=1 (DDX5_HUMAN)	DDX5_HUMAN [3]	DDX5	73	144
Cluster of Pre-mRNA-processing-splicing factor 8 OS=Homo sapiens OX=9606 GN=PRPF8 PE=1 SV=2 (PRP8_HUMAN)	PRP8_HUMAN [2]	PRPF8	110	144
Cluster of 40S ribosomal protein S3a OS=Homo sapiens OX=9606 GN=RPS3A PE=2 SV=1 (Q6NXR8_HUMAN)	Q6NXR8_HUMAN [4]	RPS3A	66	144
Cluster of PRRC2A OS=Homo sapiens OX=9606 PE=4 SV=1 (A0A1U9X972_HUMAN)	A0A1U9X972_HUMAN [2]		1	142
Cluster of RNA-specific adenosine deaminase OS=Homo sapiens OX=9606 PE=2 SV=1 (A0A024DAK3_HUMAN)	A0A024DAK3_HUMAN [3]		2	137
Guanine nucleotide binding protein-like 3 (Nucleolar), isoform CRA_b OS=Homo sapiens OX=9606 GN=GNL3 PE=4 SV=1	A0A024R2Z6_HUMAN	GNL3	43	134
H/ACA ribonucleoprotein complex subunit DKC1 OS=Homo sapiens OX=9606 GN=DKC1 PE=1 SV=3	DKC1_HUMAN	DKC1	69	133
Cluster of AP-2 complex subunit alpha-1 OS=Homo sapiens OX=9606 GN=AP2A1 PE=1 SV=3 (AP2A1_HUMAN)	AP2A1_HUMAN [4]	AP2A1	33	126
Cluster of Ubiquitin-40S ribosomal protein S27a OS=Homo sapiens OX=9606 GN=RPS27A PE=1 SV=2 (RS27A_HUMAN)	RS27A_HUMAN [2]	RPS27A	99	123
Cluster of Tubulin alpha-1C chain OS=Homo sapiens OX=9606 GN=TUBA1C PE=1 SV=1 (TBA1C_HUMAN)	TBA1C_HUMAN [7]	TUBA1C	99	121
Shugoshin 2 OS=Homo sapiens OX=9606 GN=SGO2 PE=1 SV=2	SGO2_HUMAN	SGO2	40	119
Pyruvate carboxylase, mitochondrial OS=Homo sapiens OX=9606 GN=PC PE=1 SV=2	PYC_HUMAN	PC	204	118
Cluster of CCAAT/enhancer-binding protein zeta OS=Homo sapiens OX=9606 GN=CEBPZ PE=1 SV=3 (CEBPZ_HUMAN)	CEBPZ_HUMAN [2]	CEBPZ	27	118
Cluster of Acetyl-CoA carboxylase 1 OS=Homo sapiens OX=9606 GN=ACACA PE=1 SV=2 (ACACA_HUMAN)	ACACA_HUMAN [4]	ACACA	46	110
Cluster of Alpha-taxilin OS=Homo sapiens OX=9606 GN=TXLNA PE=1 SV=3 (TXLNA_HUMAN)	TXLNA_HUMAN [7]	TXLNA	35	110
Cluster of DNA-dependent protein kinase catalytic subunit OS=Homo sapiens OX=9606 GN=PRKDC PE=1 SV=3 (PRKDC_HUMAN)	PRKDC_HUMAN [2]	PRKDC	177	110
Cluster of Heat shock 70 kDa protein 1B OS=Homo sapiens OX=9606 GN=HSPA1B PE=1 SV=1 (A0A0G2JIW1_HUMAN)	A0A0G2JIW1_HUMAN [8]	HSPA1B	60	109
Cluster of Nucleolar RNA helicase 2 OS=Homo sapiens OX=9606 GN=DDX21 PE=1 SV=5 (DDX21_HUMAN)	DDX21_HUMAN [2]	DDX21	96	108
WD repeat-containing protein 3 OS=Homo sapiens OX=9606 GN=WDR3 PE=1 SV=1	WDR3_HUMAN	WDR3	38	106
Cluster of DEAD (Asp-Glu-Ala-Asp) box polypeptide 3, Y-linked, isoform CRA_a OS=Homo sapiens OX=9606 GN=DDX3Y PE=3 SV=1 (A0A024R9A4_HUMAN)	A0A024R9A4_HUMAN [6]	DDX3Y	54	105
Nucleolar complex protein 3 homolog OS=Homo sapiens OX=9606 PE=2 SV=1	A8K905_HUMAN (+1)		33	105
Cluster of Plasminogen activator inhibitor 1 RNA-binding protein OS=Homo sapiens OX=9606 GN=SERBP1 PE=1 SV=2 (PAIRB_HUMAN)	PAIRB_HUMAN [3]	SERBP1	29	104
Cluster of Heterogeneous nuclear ribonucleoprotein U OS=Homo sapiens OX=9606 GN=HNRNPU PE=1 SV=6 (HNRPU_HUMAN)	HNRPU_HUMAN [4]	HNRNPU	84	103
FACT complex subunit SPT16 OS=Homo sapiens OX=9606 GN=SUPT16H PE=1 SV=1	SP16H_HUMAN	SUPT16H	74	102
Cluster of Ankyrin repeat domain-containing protein 17 OS=Homo sapiens OX=9606 GN=ANKRD17 PE=1 SV=3 (ANR17_HUMAN)	ANR17_HUMAN [3]	ANKRD17	0	102
Cluster of Regulator of nonsense transcripts 2 OS=Homo sapiens OX=9606 GN=UPF2 PE=1 SV=1 (RENT2_HUMAN)	RENT2_HUMAN [2]	UPF2	10	101
Cluster of cDNA FLJ12434 fis, clone NT2RM1000037, highly similar to Homo sapiens KIAA0690 protein OS=Homo sapiens OX=9606 PE=2 SV=1 (B3KMR5_HUMAN)	B3KMR5_HUMAN [2]		79	101
Cluster of Cellular tumor antigen p53 OS=Homo sapiens OX=9606 PE=2 SV=1 (B6E4X6_HUMAN)	B6E4X6_HUMAN [23]		31	101
Uveal autoantigen with coiled-coil domains and ankyrin repeats OS=Homo sapiens OX=9606 GN=UACA PE=1 SV=2	UACA_HUMAN	UACA	0	101
Cluster of 5'-3' exoribonuclease 1 OS=Homo sapiens OX=9606 GN=XRN1 PE=1 SV=1 (XRN1_HUMAN)	XRN1_HUMAN [2]	XRN1	0	100
Cluster of Heat shock cognate 71 kDa protein OS=Homo sapiens OX=9606 GN=HSPA8 PE=1 SV=1 (HSP7C_HUMAN)	HSP7C_HUMAN [4]	HSPA8	48	96
Cluster of Histone H3.1 OS=Homo sapiens OX=9606 GN=HIST1H3A PE=1 SV=2 (H31_HUMAN)	H31_HUMAN [5]	HIST1H3A	42	96
Cluster of Protein PRRC2C OS=Homo sapiens OX=9606 GN=PRRC2C PE=1 SV=1 (E7EPN9_HUMAN)	E7EPN9_HUMAN [5]	PRRC2C	1	95
Lysine-rich nucleolar protein 1 OS=Homo sapiens OX=9606 GN=KNOP1 PE=1 SV=1	KNOP1_HUMAN	KNOP1	34	94
Cluster of AP complex subunit beta OS=Homo sapiens OX=9606 GN=DKFZp781K0743 PE=2 SV=1 (Q68DI0_HUMAN)	Q68DI0_HUMAN [2]	DKFZp781K0743	35	94
Cluster of Nucleolar GTP-binding protein 1 OS=Homo sapiens OX=9606 GN=GTPBP4 PE=1 SV=3 (NOG1_HUMAN)	NOG1_HUMAN [3]	GTPBP4	32	93
Cluster of Histone H2B type 3-B OS=Homo sapiens OX=9606 GN=HIST3H2BB PE=1 SV=3 (H2B3B_HUMAN)	H2B3B_HUMAN [9]	HIST3H2BB	113	92
Cluster of Zinc-hook domain-containing protein OS=Homo sapiens OX=9606 PE=4 SV=2 (A0A1W2PQ90_HUMAN)	A0A1W2PQ90_HUMAN [3]		9	92
Cluster of Nucleolar transcription factor 1 OS=Homo sapiens OX=9606 GN=UBTF PE=1 SV=1 (UBF1_HUMAN)	UBF1_HUMAN [3]	UBTF	78	89
Cluster of Heterogeneous nuclear ribonucleoprotein M OS=Homo sapiens OX=9606 GN=HNRNPM PE=1 SV=3 (HNRPM_HUMAN)	HNRPM_HUMAN [4]	HNRNPM	89	88
Cluster of U5-116KD protein OS=Homo sapiens OX=9606 GN=U5-116KD PE=2 SV=1 (Q6IBM8_HUMAN)	Q6IBM8_HUMAN [4]	U5-116KD	46	87
Cluster of Histone H1.2 OS=Homo sapiens OX=9606 GN=HIST1H1C PE=1 SV=2 (H12_HUMAN)	H12_HUMAN [5]	HIST1H1C	101	87
Cluster of 40S ribosomal protein S2 OS=Homo sapiens OX=9606 GN=RPS2 PE=1 SV=2 (RS2_HUMAN)	RS2_HUMAN [4]	RPS2	44	86
Cluster of DNA topoisomerase 2-beta OS=Homo sapiens OX=9606 GN=TOP2B PE=1 SV=3 (TOP2B_HUMAN)	TOP2B_HUMAN [3]	TOP2B	85	86
Cluster of E3 ubiquitin-protein ligase RBBP6 OS=Homo sapiens OX=9606 GN=RBBP6 PE=1 SV=1 (RBBP6_HUMAN)	RBBP6_HUMAN [3]	RBBP6	44	85
WD repeat-containing protein 36 OS=Homo sapiens OX=9606 GN=WDR36 PE=1 SV=1	A0A0A0MTB8_HUMAN	WDR36	26	84
Histone H4 OS=Homo sapiens OX=9606 GN=HIST1H4A PE=1 SV=2	H4_HUMAN	HIST1H4A	76	84
Serine/threonine-protein kinase RIO1 OS=Homo sapiens OX=9606 GN=RIOK1 PE=1 SV=2	RIOK1_HUMAN	RIOK1	25	83
Unconventional myosin-VI OS=Homo sapiens OX=9606 GN=MYO6 PE=1 SV=1	A0A0A0MRM8_HUMAN	MYO6	2	83
Cluster of 40S ribosomal protein S3 OS=Homo sapiens OX=9606 GN=RPS3 PE=1 SV=2 (RS3_HUMAN)	RS3_HUMAN [2]	RPS3	58	82
Cluster of Epididymis secretory sperm binding protein OS=Homo sapiens OX=9606 GN=HNRPA1 PE=2 SV=1 (A0A024RB53_HUMAN)	A0A024RB53_HUMAN [5]	HNRPA1	18	81
Cluster of ADP/ATP translocase 2 OS=Homo sapiens OX=9606 GN=SLC25A5 PE=1 SV=7 (ADT2_HUMAN)	ADT2_HUMAN [3]	SLC25A5	61	81
Cluster of cDNA FLJ61633, highly similar to Homo sapiens ubiquitin associated protein 2 (UBAP2), transcript variant 1, mRNA OS=Homo sapiens OX=9606 PE=2 SV=1 (B7Z7P2_HUMAN)	B7Z7P2_HUMAN [5]		0	77
cDNA FLJ36409 fis, clone THYMU2010448, highly similar to Regulator of nonsense transcripts 3B OS=Homo sapiens OX=9606 PE=2 SV=1	B3KSJ3_HUMAN (+1)		34	77
Cluster of Poly(rC)-binding protein 1 OS=Homo sapiens OX=9606 GN=PCBP1 PE=1 SV=2 (PCBP1_HUMAN)	PCBP1_HUMAN [11]	PCBP1	29	76
Targeting protein for Xklp2 OS=Homo sapiens OX=9606 GN=TPX2 PE=1 SV=2	TPX2_HUMAN	TPX2	59	76
cDNA FLJ76817, highly similar to Homo sapiens non-POU domain containing, octamer-binding (NONO), mRNA OS=Homo sapiens OX=9606 PE=2 SV=1	A8K525_HUMAN (+1)		46	75
Cluster of ATP-dependent RNA helicase DDX18 OS=Homo sapiens OX=9606 GN=DDX18 PE=1 SV=2 (DDX18_HUMAN)	DDX18_HUMAN [2]	DDX18	28	75
Cluster of 40S ribosomal protein S4, X isoform OS=Homo sapiens OX=9606 GN=RPS4X PE=1 SV=2 (RS4X_HUMAN)	RS4X_HUMAN [2]	RPS4X	48	75
Cluster of Desmoplakin OS=Homo sapiens OX=9606 GN=DSP PE=1 SV=3 (DESP_HUMAN)	DESP_HUMAN [2]	DSP	122	75
Cluster of 60S ribosomal protein L13 OS=Homo sapiens OX=9606 GN=RPL13 PE=1 SV=1 (Q6NZ55_HUMAN)	Q6NZ55_HUMAN [3]	RPL13	68	75
Cluster of THO complex subunit 2 OS=Homo sapiens OX=9606 GN=THOC2 PE=1 SV=2 (THOC2_HUMAN)	THOC2_HUMAN [2]	THOC2	63	74
Cluster of DEAD box polypeptide 17 isoform p82 variant (Fragment) OS=Homo sapiens OX=9606 PE=2 SV=1 (Q59F66_HUMAN)	Q59F66_HUMAN [3]		70	74
Protein arginine N-methyltransferase 5 OS=Homo sapiens OX=9606 GN=PRMT5 PE=1 SV=4	ANM5_HUMAN	PRMT5	28	74
Transgelin-2 OS=Homo sapiens OX=9606 GN=TAGLN2 PE=1 SV=3	TAGL2_HUMAN	TAGLN2	3	73
Cluster of Neurofibromin 2 (Bilateral acoustic neuroma), isoform CRA_e OS=Homo sapiens OX=9606 GN=NF2 PE=4 SV=1 (A0A024R1J9_HUMAN)	A0A024R1J9_HUMAN [2]	NF2	2	73
Cluster of Nucleolar protein 6 OS=Homo sapiens OX=9606 GN=NOL6 PE=1 SV=2 (NOL6_HUMAN)	NOL6_HUMAN [3]	NOL6	46	72
Cluster of Splicing factor 3B subunit 1 OS=Homo sapiens OX=9606 GN=SF3B1 PE=1 SV=3 (SF3B1_HUMAN)	SF3B1_HUMAN [3]	SF3B1	54	71
Nucleolar protein 10 OS=Homo sapiens OX=9606 GN=NOL10 PE=1 SV=1	NOL10_HUMAN	NOL10	50	71
Cluster of Histone H2A type 2-A OS=Homo sapiens OX=9606 GN=HIST2H2AA3 PE=1 SV=3 (H2A2A_HUMAN)	H2A2A_HUMAN [6]	HIST2H2AA3	55	71
Nuclear fragile X mental retardation-interacting protein 2 OS=Homo sapiens OX=9606 GN=NUFIP2 PE=1 SV=1	NUFP2_HUMAN	NUFIP2	0	70
Double-strand break repair protein MRE11 OS=Homo sapiens OX=9606 GN=MRE11 PE=1 SV=3	MRE11_HUMAN	MRE11	4	70
Cluster of HEAT repeat containing 1 OS=Homo sapiens OX=9606 GN=HEATR1 PE=2 SV=1 (B2RWN5_HUMAN)	B2RWN5_HUMAN [4]	HEATR1	19	70
cDNA FLJ16777 fis, clone BRHIP2029567, highly similar to Cell division cycle 5-like protein OS=Homo sapiens OX=9606 PE=2 SV=1	B3KY60_HUMAN (+1)		78	69
Probable ATP-dependent RNA helicase DDX47 OS=Homo sapiens OX=9606 GN=DDX47 PE=1 SV=1	DDX47_HUMAN (+1)	DDX47	42	69
Cluster of 60S ribosomal protein L3 OS=Homo sapiens OX=9606 GN=RPL3 PE=1 SV=2 (RL3_HUMAN)	RL3_HUMAN [4]	RPL3	64	69
Cluster of cDNA FLJ59571, highly similar to Eukaryotic translation initiation factor 4gamma 2 OS=Homo sapiens OX=9606 PE=2 SV=1 (B4DZF2_HUMAN)	B4DZF2_HUMAN [5]		14	68
Cluster of Hyaluronan mediated motility receptor OS=Homo sapiens OX=9606 GN=HMMR PE=1 SV=2 (HMMR_HUMAN)	HMMR_HUMAN [2]	HMMR	13	68
Band 4.1-like protein 5 OS=Homo sapiens OX=9606 GN=EPB41L5 PE=1 SV=3	E41L5_HUMAN	EPB41L5	1	68
Cluster of U3 small nucleolar RNA-associated protein 14 homolog A OS=Homo sapiens OX=9606 GN=UTP14A PE=1 SV=1 (UT14A_HUMAN)	UT14A_HUMAN [4]	UTP14A	75	68
40S ribosomal protein S6 OS=Homo sapiens OX=9606 GN=RPS6 PE=2 SV=1	Q96DV6_HUMAN (+1)	RPS6	27	68
ATP-dependent RNA helicase DDX24 OS=Homo sapiens OX=9606 GN=DDX24 PE=1 SV=1	DDX24_HUMAN (+1)	DDX24	11	68
Cluster of Deoxynucleotidyltransferase terminal-interacting protein 2 OS=Homo sapiens OX=9606 GN=DNTTIP2 PE=1 SV=2 (TDIF2_HUMAN)	TDIF2_HUMAN [2]	DNTTIP2	37	67
Trinucleotide repeat-containing gene 6B protein OS=Homo sapiens OX=9606 GN=TNRC6B PE=1 SV=4	TNR6B_HUMAN	TNRC6B	0	67
Cluster of Ribosome biogenesis protein BOP1 OS=Homo sapiens OX=9606 GN=BOP1 PE=1 SV=2 (BOP1_HUMAN)	BOP1_HUMAN [2]	BOP1	16	67
Cluster of Ataxin-2-like protein OS=Homo sapiens OX=9606 GN=ATXN2L PE=1 SV=2 (ATX2L_HUMAN)	ATX2L_HUMAN [3]	ATXN2L	0	66
Cluster of Cyclin-dependent kinase 1 OS=Homo sapiens OX=9606 GN=CDK1 PE=1 SV=3 (CDK1_HUMAN)	CDK1_HUMAN [24]	CDK1	32	66
Cluster of cDNA FLJ75784, highly similar to Homo sapiens CD3E antigen, epsilon polypeptide associated protein (CD3EAP), mRNA OS=Homo sapiens OX=9606 PE=2 SV=1 (A8K818_HUMAN)	A8K818_HUMAN [2]		35	66
Cluster of Probable ATP-dependent RNA helicase DDX27 OS=Homo sapiens OX=9606 GN=DDX27 PE=1 SV=1 (B7Z6D5_HUMAN)	B7Z6D5_HUMAN [3]	DDX27	63	66
Cluster of E3 ubiquitin/ISG15 ligase TRIM25 OS=Homo sapiens OX=9606 GN=TRIM25 PE=1 SV=2 (TRI25_HUMAN)	TRI25_HUMAN [3]	TRIM25	4	65
Cluster of Serine/threonine-protein phosphatase PP1-beta catalytic subunit OS=Homo sapiens OX=9606 GN=PPP1CB PE=1 SV=3 (PP1B_HUMAN)	PP1B_HUMAN [5]	PPP1CB	21	65
Importin subunit alpha OS=Homo sapiens OX=9606 PE=2 SV=1	A8K7D9_HUMAN		37	65
40S ribosomal protein S8 OS=Homo sapiens OX=9606 GN=RPS8 PE=1 SV=2	RS8_HUMAN	RPS8	25	65
Cluster of Transducin beta-like protein 3 OS=Homo sapiens OX=9606 GN=TBL3 PE=1 SV=2 (TBL3_HUMAN)	TBL3_HUMAN [2]	TBL3	22	64
Cluster of Replication factor C subunit 1 OS=Homo sapiens OX=9606 GN=RFC1 PE=1 SV=4 (RFC1_HUMAN)	RFC1_HUMAN [3]	RFC1	47	64
Cluster of Polyadenylate-binding protein OS=Homo sapiens OX=9606 GN=PABPC1 PE=1 SV=1 (A0A087WTT1_HUMAN)	A0A087WTT1_HUMAN [19]	PABPC1	19	63
Ribosomal protein L19 OS=Homo sapiens OX=9606 GN=RPL19 PE=1 SV=1	J3KTE4_HUMAN (+2)	RPL19	25	63
Cluster of Protein LYRIC OS=Homo sapiens OX=9606 GN=MTDH PE=1 SV=2 (LYRIC_HUMAN)	LYRIC_HUMAN [3]	MTDH	8	63
Cluster of U2 snRNP-associated SURP motif-containing protein OS=Homo sapiens OX=9606 GN=U2SURP PE=1 SV=2 (SR140_HUMAN)	SR140_HUMAN [3]	U2SURP	53	63
Elongation factor 2 OS=Homo sapiens OX=9606 GN=EEF2 PE=1 SV=4	EF2_HUMAN	EEF2	45	62
Protein LTV1 homolog OS=Homo sapiens OX=9606 GN=LTV1 PE=1 SV=1	LTV1_HUMAN	LTV1	35	62
Cluster of AP-2 complex subunit mu OS=Homo sapiens OX=9606 GN=AP2M1 PE=1 SV=2 (AP2M1_HUMAN)	AP2M1_HUMAN [5]	AP2M1	33	62
Cluster of SWI/SNF-related matrix-associated actin-dependent regulator of chromatin subfamily A member 5 OS=Homo sapiens OX=9606 GN=SMARCA5 PE=1 SV=1 (SMCA5_HUMAN)	SMCA5_HUMAN [4]	SMARCA5	66	62
Cluster of 40S ribosomal protein S14 (Fragment) OS=Homo sapiens OX=9606 GN=RPS14 PE=1 SV=1 (A0A2R8Y811_HUMAN)	A0A2R8Y811_HUMAN [3]	RPS14	21	61
40S ribosomal protein S7 OS=Homo sapiens OX=9606 GN=RPS7 PE=1 SV=1	RS7_HUMAN	RPS7	34	60
Histone H1.0 OS=Homo sapiens OX=9606 GN=H1F0 PE=1 SV=3	H10_HUMAN	H1F0	43	60
Cluster of Protein FAM193A OS=Homo sapiens OX=9606 GN=FAM193A PE=1 SV=1 (A0A1B0GVL4_HUMAN)	A0A1B0GVL4_HUMAN [2]	FAM193A	1	59
60S ribosomal protein L7a OS=Homo sapiens OX=9606 GN=RPL7A PE=1 SV=2	RL7A_HUMAN	RPL7A	41	59
Protein RCC2 OS=Homo sapiens OX=9606 GN=RCC2 PE=1 SV=2	RCC2_HUMAN	RCC2	34	59
Cluster of U4/U6.U5 tri-snRNP-associated protein 1 OS=Homo sapiens OX=9606 GN=SART1 PE=1 SV=1 (SNUT1_HUMAN)	SNUT1_HUMAN [3]	SART1	9	58
Multiple myeloma tumor-associated protein 2 OS=Homo sapiens OX=9606 GN=MMTAG2 PE=1 SV=1	MMTA2_HUMAN	MMTAG2	23	58
Pre-mRNA-processing factor 19 OS=Homo sapiens OX=9606 GN=PRPF19 PE=1 SV=1	PRP19_HUMAN	PRPF19	37	58
Cluster of Lamina-associated polypeptide 2, isoforms beta/gamma OS=Homo sapiens OX=9606 GN=TMPO PE=1 SV=2 (LAP2B_HUMAN)	LAP2B_HUMAN [3]	TMPO	15	58
Ribosomal RNA processing protein 1 homolog B OS=Homo sapiens OX=9606 GN=RRP1B PE=1 SV=3	RRP1B_HUMAN	RRP1B	45	58
Cluster of Trinucleotide repeat containing 15, isoform CRA_a OS=Homo sapiens OX=9606 GN=TNRC15 PE=4 SV=1 (A0A024R4A5_HUMAN)	A0A024R4A5_HUMAN [3]	TNRC15	1	57
Zinc finger CCHC domain-containing protein 3 OS=Homo sapiens OX=9606 GN=ZCCHC3 PE=1 SV=2	ZCHC3_HUMAN	ZCCHC3	0	57
Cluster of Polypyrimidine tract-binding protein 1 OS=Homo sapiens OX=9606 GN=PTBP1 PE=1 SV=1 (PTBP1_HUMAN)	PTBP1_HUMAN [7]	PTBP1	27	57
Pre-mRNA-splicing factor ATP-dependent RNA helicase DHX15 OS=Homo sapiens OX=9606 GN=DHX15 PE=1 SV=2	DHX15_HUMAN	DHX15	39	57
Hornerin OS=Homo sapiens OX=9606 GN=HRNR PE=1 SV=2	HORN_HUMAN	HRNR	80	57
Cluster of AP-1 complex subunit beta-1 OS=Homo sapiens OX=9606 GN=AP1B1 PE=1 SV=2 (AP1B1_HUMAN)	AP1B1_HUMAN [3]	AP1B1	20	57
Cluster of Core histone macro-H2A.1 OS=Homo sapiens OX=9606 GN=H2AFY PE=1 SV=4 (H2AY_HUMAN)	H2AY_HUMAN [2]	H2AFY	63	57
Cluster of Chromobox protein homolog 3 OS=Homo sapiens OX=9606 GN=CBX3 PE=1 SV=4 (CBX3_HUMAN)	CBX3_HUMAN [2]	CBX3	20	56
Pre-mRNA-processing factor 6 OS=Homo sapiens OX=9606 GN=PRPF6 PE=1 SV=1	PRP6_HUMAN	PRPF6	17	56
Sister chromatid cohesion protein PDS5 homolog B OS=Homo sapiens OX=9606 GN=PDS5B PE=1 SV=1	PDS5B_HUMAN	PDS5B	52	56
Epididymis secretory sperm binding protein OS=Homo sapiens OX=9606 PE=2 SV=1	A0A384MDY8_HUMAN (+2)		0	55
Splicing factor 3B subunit 3 OS=Homo sapiens OX=9606 GN=SF3B3 PE=1 SV=4	SF3B3_HUMAN	SF3B3	9	55
YTH domain-containing family protein 1 OS=Homo sapiens OX=9606 GN=YTHDF1 PE=1 SV=1	YTHD1_HUMAN	YTHDF1	1	55
ATP-dependent RNA helicase A OS=Homo sapiens OX=9606 GN=DHX9 PE=1 SV=4	DHX9_HUMAN	DHX9	64	55
Cluster of E3 ubiquitin-protein ligase ZNF598 OS=Homo sapiens OX=9606 GN=ZNF598 PE=1 SV=1 (ZN598_HUMAN)	ZN598_HUMAN [2]	ZNF598	6	55
Cluster of Transcription elongation regulator 1 OS=Homo sapiens OX=9606 GN=TCERG1 PE=1 SV=2 (TCRG1_HUMAN)	TCRG1_HUMAN [2]	TCERG1	43	55
Cluster of Pescadillo homolog OS=Homo sapiens OX=9606 GN=PES1 PE=1 SV=1 (PESC_HUMAN)	PESC_HUMAN [2]	PES1	26	55
Cluster of Splicing factor, proline- and glutamine-rich OS=Homo sapiens OX=9606 GN=SFPQ PE=1 SV=2 (SFPQ_HUMAN)	SFPQ_HUMAN [3]	SFPQ	55	54
Cluster of Methylcrotonoyl-CoA carboxylase subunit alpha, mitochondrial OS=Homo sapiens OX=9606 GN=MCCC1 PE=1 SV=3 (MCCA_HUMAN)	MCCA_HUMAN [2]	MCCC1	176	53
Cluster of SNW1 protein OS=Homo sapiens OX=9606 GN=SNW1 PE=2 SV=1 (Q6I9S2_HUMAN)	Q6I9S2_HUMAN [3]	SNW1	1	53
Cluster of YTH domain-containing family protein 3 OS=Homo sapiens OX=9606 GN=YTHDF3 PE=1 SV=1 (YTHD3_HUMAN)	YTHD3_HUMAN [2]	YTHDF3	2	53
Cluster of cDNA FLJ76656, highly similar to Homo sapiens scaffold attachment factor B (SAFB), mRNA OS=Homo sapiens OX=9606 PE=2 SV=1 (A8K329_HUMAN)	A8K329_HUMAN [2]		46	53
Cluster of Zinc finger protein 638 OS=Homo sapiens OX=9606 GN=ZNF638 PE=1 SV=2 (ZN638_HUMAN)	ZN638_HUMAN [2]	ZNF638	16	52
Heparin-binding protein HBp15 OS=Homo sapiens OX=9606 PE=2 SV=1	Q7Z4W8_HUMAN (+1)		37	52
Cluster of 40S ribosomal protein S26 OS=Homo sapiens OX=9606 GN=RPS26 PE=1 SV=3 (RS26_HUMAN)	RS26_HUMAN [2]	RPS26	15	52
RRP1 protein (Fragment) OS=Homo sapiens OX=9606 GN=RRP1 PE=2 SV=2	Q6PJJ2_HUMAN (+1)	RRP1	22	51
Cluster of Trinucleotide repeat-containing gene 6A protein OS=Homo sapiens OX=9606 GN=TNRC6A PE=1 SV=2 (TNR6A_HUMAN)	TNR6A_HUMAN [2]	TNRC6A	0	51
Cluster of cDNA FLJ77957, highly similar to Homo sapiens HBS1-like (S. cerevisiae) (HBS1L), mRNA OS=Homo sapiens OX=9606 PE=2 SV=1 (A8K9E1_HUMAN)	A8K9E1_HUMAN [4]		19	51
Cluster of Elongin-A OS=Homo sapiens OX=9606 GN=ELOA PE=1 SV=1 (A0A024RAC6_HUMAN)	A0A024RAC6_HUMAN [2]	ELOA	36	51
Cluster of 60S ribosomal protein L10 OS=Homo sapiens OX=9606 GN=RPL10 PE=1 SV=2 (F8W7C6_HUMAN)	F8W7C6_HUMAN [4]	RPL10	24	51
Programmed cell death 11, isoform CRA_a OS=Homo sapiens OX=9606 GN=PDCD11 PE=1 SV=1	A0A3B3IUD7_HUMAN (+1)	PDCD11	22	51
Cluster of DNA-directed RNA polymerase I subunit RPA2 OS=Homo sapiens OX=9606 GN=POLR1B PE=1 SV=2 (RPA2_HUMAN)	RPA2_HUMAN [2]	POLR1B	9	51
Heterogeneous nuclear ribonucleoproteins A2/B1 OS=Homo sapiens OX=9606 GN=HNRNPA2B1 PE=1 SV=2	ROA2_HUMAN	HNRNPA2B1	23	50
Cluster of RNA-binding protein 14 OS=Homo sapiens OX=9606 GN=RBM14 PE=1 SV=2 (RBM14_HUMAN)	RBM14_HUMAN [3]	RBM14	19	50
Methylosome protein 50 OS=Homo sapiens OX=9606 GN=WDR77 PE=1 SV=1	MEP50_HUMAN	WDR77	11	50
Zinc finger MYM-type protein 1 OS=Homo sapiens OX=9606 GN=ZMYM1 PE=1 SV=1	ZMYM1_HUMAN	ZMYM1	7	50
U4/U6 small nuclear ribonucleoprotein Prp3 OS=Homo sapiens OX=9606 GN=PRPF3 PE=1 SV=2	PRPF3_HUMAN	PRPF3	16	49
Cluster of GTP-binding protein 1 OS=Homo sapiens OX=9606 GN=GTPBP1 PE=1 SV=3 (GTPB1_HUMAN)	GTPB1_HUMAN [2]	GTPBP1	12	49
Cluster of Protein argonaute-2 OS=Homo sapiens OX=9606 GN=AGO2 PE=1 SV=3 (AGO2_HUMAN)	AGO2_HUMAN [6]	AGO2	0	49
60S ribosomal protein L38 OS=Homo sapiens OX=9606 GN=RPL38 PE=1 SV=2	RL38_HUMAN	RPL38	16	49
Cluster of Enhancer of mRNA-decapping protein 3 OS=Homo sapiens OX=9606 GN=EDC3 PE=1 SV=1 (EDC3_HUMAN)	EDC3_HUMAN [2]	EDC3	2	49
YTH domain-containing family protein 2 OS=Homo sapiens OX=9606 GN=YTHDF2 PE=1 SV=2	YTHD2_HUMAN	YTHDF2	4	49
Cluster of Eukaryotic translation initiation factor 2 subunit 2 OS=Homo sapiens OX=9606 GN=EIF2S2 PE=1 SV=2 (IF2B_HUMAN)	IF2B_HUMAN [3]	EIF2S2	26	49
Tyrosine-protein kinase BAZ1B OS=Homo sapiens OX=9606 GN=BAZ1B PE=1 SV=2	BAZ1B_HUMAN	BAZ1B	48	49
Cluster of Filamin-A OS=Homo sapiens OX=9606 GN=FLNA PE=1 SV=4 (FLNA_HUMAN)	FLNA_HUMAN [5]	FLNA	28	48
Cluster of Inositol polyphosphate 5-phosphatase OCRL OS=Homo sapiens OX=9606 GN=OCRL PE=1 SV=3 (OCRL_HUMAN)	OCRL_HUMAN [2]	OCRL	0	48
Cluster of Staphylococcal nuclease domain-containing protein 1 OS=Homo sapiens OX=9606 GN=SND1 PE=1 SV=1 (SND1_HUMAN)	SND1_HUMAN [2]	SND1	36	48
Cluster of Probable ATP-dependent RNA helicase DDX52 OS=Homo sapiens OX=9606 GN=DDX52 PE=1 SV=3 (DDX52_HUMAN)	DDX52_HUMAN [2]	DDX52	14	48
TATA box-binding protein-associated factor RNA polymerase I subunit C OS=Homo sapiens OX=9606 GN=TAF1C PE=1 SV=2	TAF1C_HUMAN	TAF1C	3	48
Cluster of Core histone macro-H2A.2 OS=Homo sapiens OX=9606 GN=H2AFY2 PE=1 SV=3 (H2AW_HUMAN)	H2AW_HUMAN [2]	H2AFY2	42	47
Cluster of Selenocysteine-specific elongation factor OS=Homo sapiens OX=9606 GN=EEFSEC PE=1 SV=4 (SELB_HUMAN)	SELB_HUMAN [2]	EEFSEC	5	47
Cluster of T-complex protein 1 subunit theta OS=Homo sapiens OX=9606 GN=CCT8 PE=1 SV=4 (TCPQ_HUMAN)	TCPQ_HUMAN [2]	CCT8	2	46
Cluster of Nucleophosmin OS=Homo sapiens OX=9606 GN=NPM1 PE=1 SV=2 (NPM_HUMAN)	NPM_HUMAN [3]	NPM1	22	46
Cluster of Eukaryotic peptide chain release factor GTP-binding subunit ERF3A OS=Homo sapiens OX=9606 GN=GSPT1 PE=1 SV=1 (ERF3A_HUMAN)	ERF3A_HUMAN [3]	GSPT1	0	46
60S ribosomal protein L37a OS=Homo sapiens OX=9606 GN=RPL37A PE=1 SV=2	RL37A_HUMAN	RPL37A	85	46
pre-rRNA 2'-O-ribose RNA methyltransferase FTSJ3 OS=Homo sapiens OX=9606 GN=FTSJ3 PE=1 SV=2	SPB1_HUMAN	FTSJ3	44	46
Cluster of Chondrosarcoma-associated protein 2 OS=Homo sapiens OX=9606 GN=CSA2 PE=2 SV=1 (Q9UK43_HUMAN)	Q9UK43_HUMAN [3]	CSA2	0	45
Cluster of cDNA FLJ59286, highly similar to Pre-mRNA-processing factor 40 homolog A (Fragment) OS=Homo sapiens OX=9606 PE=2 SV=1 (B4DPY2_HUMAN)	B4DPY2_HUMAN [5]		10	45
60S ribosomal protein L27a OS=Homo sapiens OX=9606 GN=RPL27A PE=1 SV=2	RL27A_HUMAN	RPL27A	18	45
Sorting nexin-9 OS=Homo sapiens OX=9606 GN=SNX9 PE=1 SV=1	SNX9_HUMAN	SNX9	5	45
WD repeat-containing protein 43 OS=Homo sapiens OX=9606 GN=WDR43 PE=1 SV=3	WDR43_HUMAN	WDR43	15	45
Cluster of Lysine-specific demethylase 5A OS=Homo sapiens OX=9606 GN=KDM5A PE=1 SV=3 (KDM5A_HUMAN)	KDM5A_HUMAN [4]	KDM5A	9	45
Ubiquitin carboxyl-terminal hydrolase 16 OS=Homo sapiens OX=9606 GN=USP16 PE=1 SV=1	UBP16_HUMAN	USP16	4	44
Cluster of E3 ubiquitin-protein ligase MYCBP2 OS=Homo sapiens OX=9606 GN=MYCBP2 PE=1 SV=1 (A0A499FJI4_HUMAN)	A0A499FJI4_HUMAN [3]	MYCBP2	7	44
Cluster of Heterogeneous nuclear ribonucleoprotein H2 OS=Homo sapiens OX=9606 GN=HNRNPH2 PE=1 SV=1 (HNRH2_HUMAN)	HNRH2_HUMAN [3]	HNRNPH2	29	43
DnaJ homolog subfamily A member 1 OS=Homo sapiens OX=9606 GN=DNAJA1 PE=1 SV=2	DNJA1_HUMAN	DNAJA1	25	43
ATP-binding cassette, sub-family F (GCN20), member 2 OS=Homo sapiens OX=9606 GN=ABCF2 PE=4 SV=1	A0A090N7Y2_HUMAN (+1)	ABCF2	19	43
Cluster of Periodic tryptophan protein 2 homolog OS=Homo sapiens OX=9606 GN=PWP2 PE=2 SV=2 (PWP2_HUMAN)	PWP2_HUMAN [3]	PWP2	13	43
RNA-binding protein 25 OS=Homo sapiens OX=9606 GN=RBM25 PE=1 SV=3	RBM25_HUMAN	RBM25	15	42
Cluster of cDNA FLJ76871, highly similar to Homo sapiens DEAH (Asp-Glu-Ala-His) box polypeptide 38 (DHX38), mRNA OS=Homo sapiens OX=9606 PE=2 SV=1 (A8K6G9_HUMAN)	A8K6G9_HUMAN [3]		9	41
Cluster of 60S ribosomal protein L35 OS=Homo sapiens OX=9606 GN=RPL35 PE=1 SV=2 (RL35_HUMAN)	RL35_HUMAN [2]	RPL35	20	41
Centrosomal protein of 85 kDa OS=Homo sapiens OX=9606 GN=CEP85 PE=1 SV=1	CEP85_HUMAN	CEP85	0	41
Eukaryotic translation initiation factor 2A OS=Homo sapiens OX=9606 GN=EIF2A PE=1 SV=3	EIF2A_HUMAN	EIF2A	1	41
Cluster of Heat shock protein HSP 90-beta OS=Homo sapiens OX=9606 GN=HSP90AB1 PE=1 SV=4 (HS90B_HUMAN)	HS90B_HUMAN [6]	HSP90AB1	72	41
Cluster of cDNA FLJ51907, highly similar to Stress-70 protein, mitochondrial OS=Homo sapiens OX=9606 PE=2 SV=1 (B7Z4V2_HUMAN)	B7Z4V2_HUMAN [4]		20	41
Cluster of Kinectin OS=Homo sapiens OX=9606 GN=KTN1 PE=1 SV=1 (KTN1_HUMAN)	KTN1_HUMAN [3]	KTN1	16	41
40S ribosomal protein S24 OS=Homo sapiens OX=9606 GN=RPS24 PE=1 SV=1	A0A087WUS0_HUMAN (+4)	RPS24	22	41
Cluster of cDNA FLJ54770, highly similar to DNA-directed RNA polymerase I-associated factor 53 kDa subunit OS=Homo sapiens OX=9606 PE=2 SV=1 (B4E005_HUMAN)	B4E005_HUMAN [3]		14	41
Cluster of Nibrin OS=Homo sapiens OX=9606 GN=NBN PE=1 SV=1 (NBN_HUMAN)	NBN_HUMAN [3]	NBN	1	41
Probable ATP-dependent RNA helicase DDX10 OS=Homo sapiens OX=9606 GN=DDX10 PE=1 SV=2	DDX10_HUMAN	DDX10	4	40
Eukaryotic translation initiation factor 3 subunit D OS=Homo sapiens OX=9606 GN=EIF3D PE=1 SV=1	EIF3D_HUMAN	EIF3D	33	40
Heterochromatin protein 1-binding protein 3 OS=Homo sapiens OX=9606 GN=HP1BP3 PE=1 SV=1	HP1B3_HUMAN	HP1BP3	32	40
WD repeat-containing protein 75 OS=Homo sapiens OX=9606 GN=WDR75 PE=1 SV=1	WDR75_HUMAN	WDR75	11	40
Cluster of Structural maintenance of chromosomes protein 3 OS=Homo sapiens OX=9606 GN=SMC3 PE=1 SV=2 (SMC3_HUMAN)	SMC3_HUMAN [2]	SMC3	23	40
Ras GTPase-activating protein-binding protein 1 OS=Homo sapiens OX=9606 GN=G3BP1 PE=1 SV=1	G3BP1_HUMAN	G3BP1	9	39
Endoplasmic reticulum chaperone BiP OS=Homo sapiens OX=9606 GN=HSPA5 PE=1 SV=2	BIP_HUMAN	HSPA5	22	39
Developmentally-regulated GTP-binding protein 1 OS=Homo sapiens OX=9606 GN=DRG1 PE=1 SV=1	DRG1_HUMAN	DRG1	19	39
OTU domain-containing protein 4 OS=Homo sapiens OX=9606 GN=OTUD4 PE=1 SV=4	OTUD4_HUMAN	OTUD4	0	39
Cluster of Misshapen-like kinase 1 OS=Homo sapiens OX=9606 GN=MINK1 PE=1 SV=2 (MINK1_HUMAN)	MINK1_HUMAN [7]	MINK1	6	39
Cluster of Myosin light polypeptide 6 OS=Homo sapiens OX=9606 GN=MYL6 PE=1 SV=1 (G8JLA2_HUMAN)	G8JLA2_HUMAN [4]	MYL6	13	39
Cluster of Zinc finger CCCH-type antiviral protein 1 OS=Homo sapiens OX=9606 GN=ZC3HAV1 PE=1 SV=3 (ZCCHV_HUMAN)	ZCCHV_HUMAN [2]	ZC3HAV1	8	38
Activating signal cointegrator 1 complex subunit 2 OS=Homo sapiens OX=9606 GN=ASCC2 PE=1 SV=3	ASCC2_HUMAN	ASCC2	0	38
Cluster of MDC1 OS=Homo sapiens OX=9606 PE=4 SV=1 (A0A1U9XBE1_HUMAN)	A0A1U9XBE1_HUMAN [3]		25	38
Cluster of 60S ribosomal protein L36a OS=Homo sapiens OX=9606 GN=RPL36A PE=1 SV=1 (J3KQN4_HUMAN)	J3KQN4_HUMAN [2]	RPL36A	27	38
Cluster of Melanoma-associated antigen D2 OS=Homo sapiens OX=9606 GN=MAGED2 PE=1 SV=2 (MAGD2_HUMAN)	MAGD2_HUMAN [6]	MAGED2	28	38
Nucleolar MIF4G domain-containing protein 1 OS=Homo sapiens OX=9606 GN=NOM1 PE=1 SV=1	NOM1_HUMAN	NOM1	9	38
Cluster of Glycylpeptide N-tetradecanoyltransferase 1 OS=Homo sapiens OX=9606 GN=NMT1 PE=1 SV=2 (NMT1_HUMAN)	NMT1_HUMAN [5]	NMT1	1	37
60S ribosomal protein L27 OS=Homo sapiens OX=9606 GN=RPL27 PE=1 SV=2	RL27_HUMAN	RPL27	26	37
Ribosome biogenesis protein WDR12 OS=Homo sapiens OX=9606 GN=WDR12 PE=1 SV=2	WDR12_HUMAN	WDR12	16	37
Cluster of Prelamin-A/C OS=Homo sapiens OX=9606 GN=LMNA PE=1 SV=1 (LMNA_HUMAN)	LMNA_HUMAN [2]	LMNA	40	37
Cluster of PHD finger protein 6 OS=Homo sapiens OX=9606 GN=PHF6 PE=1 SV=1 (PHF6_HUMAN)	PHF6_HUMAN [3]	PHF6	28	37
Cluster of Chromodomain helicase DNA binding protein 7, isoform CRA_a OS=Homo sapiens OX=9606 GN=CHD7 PE=4 SV=1 (A0A024R7V7_HUMAN)	A0A024R7V7_HUMAN [9]	CHD7	11	37
Cluster of Myosin regulatory light chain 12B OS=Homo sapiens OX=9606 GN=MYL12B PE=1 SV=2 (ML12B_HUMAN)	ML12B_HUMAN [2]	MYL12B	6	37
Small subunit processome component 20 homolog OS=Homo sapiens OX=9606 GN=UTP20 PE=1 SV=3	UTP20_HUMAN	UTP20	14	37
ATP-dependent RNA helicase DHX29 OS=Homo sapiens OX=9606 GN=DHX29 PE=1 SV=1	A0A087WYN9_HUMAN (+1)	DHX29	11	36
Cluster of cDNA FLJ76180 OS=Homo sapiens OX=9606 PE=2 SV=1 (A8K4Z6_HUMAN)	A8K4Z6_HUMAN [3]		3	36
Cluster of Activating signal cointegrator 1 OS=Homo sapiens OX=9606 GN=TRIP4 PE=1 SV=4 (TRIP4_HUMAN)	TRIP4_HUMAN [2]	TRIP4	0	36
ATP-dependent RNA helicase DDX1 OS=Homo sapiens OX=9606 GN=DDX1 PE=1 SV=2	DDX1_HUMAN	DDX1	14	36
Cluster of E3 ubiquitin-protein ligase TRIP12 OS=Homo sapiens OX=9606 GN=TRIP12 PE=1 SV=1 (TRIPC_HUMAN)	TRIPC_HUMAN [2]	TRIP12	11	36
X-ray repair cross-complementing protein 5 OS=Homo sapiens OX=9606 GN=XRCC5 PE=1 SV=3	XRCC5_HUMAN	XRCC5	36	36
Cluster of Transcription activator BRG1 OS=Homo sapiens OX=9606 GN=SMARCA4 PE=1 SV=1 (A0A2R8Y4P4_HUMAN)	A0A2R8Y4P4_HUMAN [9]	SMARCA4	18	36
40S ribosomal protein S11 OS=Homo sapiens OX=9606 GN=RPS11 PE=1 SV=3	RS11_HUMAN	RPS11	18	36
Cluster of HMG box transcription factor BBX OS=Homo sapiens OX=9606 GN=BBX PE=1 SV=1 (BBX_HUMAN)	BBX_HUMAN [2]	BBX	13	36
YLP motif-containing protein 1 OS=Homo sapiens OX=9606 GN=YLPM1 PE=1 SV=4	YLPM1_HUMAN	YLPM1	0	35
Cluster of Zinc finger RNA binding protein OS=Homo sapiens OX=9606 GN=ZFR PE=2 SV=1 (B2RNR6_HUMAN)	B2RNR6_HUMAN [2]	ZFR	4	35
X-ray repair cross-complementing protein 6 OS=Homo sapiens OX=9606 GN=XRCC6 PE=1 SV=2	XRCC6_HUMAN	XRCC6	27	35
Ribosomal protein L4 variant (Fragment) OS=Homo sapiens OX=9606 PE=2 SV=1	Q59GY2_HUMAN		38	35
Cluster of Nuclear mitotic apparatus protein 1 OS=Homo sapiens OX=9606 GN=NUMA1 PE=1 SV=2 (NUMA1_HUMAN)	NUMA1_HUMAN [4]	NUMA1	26	35
Cluster of Structural maintenance of chromosomes protein 1A OS=Homo sapiens OX=9606 GN=SMC1A PE=1 SV=2 (SMC1A_HUMAN)	SMC1A_HUMAN [2]	SMC1A	27	35
Cluster of Splicing factor 1, isoform CRA_a OS=Homo sapiens OX=9606 GN=SF1 PE=4 SV=1 (A0A024R566_HUMAN)	A0A024R566_HUMAN [3]	SF1	0	34
28 kDa heat- and acid-stable phosphoprotein OS=Homo sapiens OX=9606 GN=PDAP1 PE=1 SV=1	HAP28_HUMAN	PDAP1	0	34
cDNA FLJ59298, highly similar to Eukaryotic translation initiation factor 4 gamma 3 OS=Homo sapiens OX=9606 PE=2 SV=1	B4DH17_HUMAN		5	34
Serine/threonine-protein phosphatase PGAM5, mitochondrial OS=Homo sapiens OX=9606 GN=PGAM5 PE=1 SV=2	PGAM5_HUMAN	PGAM5	15	34
Cluster of ATP synthase subunit alpha, mitochondrial OS=Homo sapiens OX=9606 GN=ATP5F1A PE=1 SV=1 (ATPA_HUMAN)	ATPA_HUMAN [2]	ATP5F1A	50	34
Cluster of Eukaryotic translation initiation factor 2 subunit 3 OS=Homo sapiens OX=9606 GN=EIF2S3 PE=1 SV=3 (IF2G_HUMAN)	IF2G_HUMAN [3]	EIF2S3	32	34
Angiomotin OS=Homo sapiens OX=9606 GN=AMOT PE=1 SV=1	AMOT_HUMAN	AMOT	0	34
60S ribosomal protein L24 OS=Homo sapiens OX=9606 GN=RPL24 PE=1 SV=1	RL24_HUMAN	RPL24	29	34
cDNA, FLJ93750, Homo sapiens DEAD (Asp-Glu-Ala-Asp) box polypeptide 6 (DDX6), mRNA OS=Homo sapiens OX=9606 PE=2 SV=1	B2R858_HUMAN (+1)		4	33
Cluster of Afadin OS=Homo sapiens OX=9606 GN=AFDN PE=1 SV=1 (J3KN01_HUMAN)	J3KN01_HUMAN [5]	AFDN	10	33
Protein AATF OS=Homo sapiens OX=9606 GN=AATF PE=1 SV=1	AATF_HUMAN	AATF	6	33
Inner centromere protein OS=Homo sapiens OX=9606 GN=INCENP PE=1 SV=3	INCE_HUMAN	INCENP	17	33
Cluster of Eukaryotic initiation factor 4A-I OS=Homo sapiens OX=9606 GN=EIF4A1 PE=1 SV=1 (IF4A1_HUMAN)	IF4A1_HUMAN [4]	EIF4A1	35	33
Cluster of FACT complex subunit SSRP1 OS=Homo sapiens OX=9606 GN=SSRP1 PE=1 SV=1 (SSRP1_HUMAN)	SSRP1_HUMAN [2]	SSRP1	42	33
Cluster of HMG domain-containing protein 4 OS=Homo sapiens OX=9606 GN=HMGXB4 PE=1 SV=2 (HMGX4_HUMAN)	HMGX4_HUMAN [2]	HMGXB4	23	33
Cluster of Cytosolic carboxypeptidase 1 OS=Homo sapiens OX=9606 GN=AGTPBP1 PE=1 SV=1 (J3KNS1_HUMAN)	J3KNS1_HUMAN [3]	AGTPBP1	5	33
Cluster of Serine/threonine-protein phosphatase 1 regulatory subunit 10 OS=Homo sapiens OX=9606 GN=PPP1R10 PE=1 SV=1 (PP1RA_HUMAN)	PP1RA_HUMAN [2]	PPP1R10	2	32
Nucleolin OS=Homo sapiens OX=9606 GN=NCL PE=1 SV=3	NUCL_HUMAN	NCL	33	32
Cluster of Cytoskeleton associated protein 2 OS=Homo sapiens OX=9606 GN=CKAP2 PE=2 SV=1 (B2RMQ4_HUMAN)	B2RMQ4_HUMAN [3]	CKAP2	15	32
Cluster of ATP-dependent RNA helicase DHX30 OS=Homo sapiens OX=9606 GN=DHX30 PE=1 SV=1 (DHX30_HUMAN)	DHX30_HUMAN [3]	DHX30	37	32
A-kinase anchor protein 17A OS=Homo sapiens OX=9606 GN=AKAP17A PE=1 SV=2	AK17A_HUMAN	AKAP17A	19	32
Cluster of U3 small nucleolar RNA-associated protein 4 homolog OS=Homo sapiens OX=9606 GN=UTP4 PE=1 SV=1 (UTP4_HUMAN)	UTP4_HUMAN [2]	UTP4	7	32
Putative ATP-dependent RNA helicase DHX57 OS=Homo sapiens OX=9606 GN=DHX57 PE=1 SV=2	DHX57_HUMAN	DHX57	1	31
Cluster of High density lipoprotein binding protein (Vigilin), isoform CRA_a OS=Homo sapiens OX=9606 GN=HDLBP PE=1 SV=1 (A0A024R4E5_HUMAN)	A0A024R4E5_HUMAN [2]	HDLBP	9	31
Cluster of cDNA FLJ61066, highly similar to Segment polarity protein dishevelled homolog DVL-2 OS=Homo sapiens OX=9606 PE=2 SV=1 (B4E2D6_HUMAN)	B4E2D6_HUMAN [5]		0	31
Cluster of Fragile X mental retardation autosomal homolog variant p2K OS=Homo sapiens OX=9606 GN=FXR1 PE=2 SV=1 (A0A0F7KYT8_HUMAN)	A0A0F7KYT8_HUMAN [4]	FXR1	5	31
Cluster of POLR1C protein (Fragment) OS=Homo sapiens OX=9606 GN=POLR1C PE=2 SV=1 (Q96HT3_HUMAN)	Q96HT3_HUMAN [3]	POLR1C	13	31
Cluster of Apoptotic chromatin condensation inducer in the nucleus OS=Homo sapiens OX=9606 GN=ACIN1 PE=1 SV=2 (ACINU_HUMAN)	ACINU_HUMAN [4]	ACIN1	87	31
Cluster of Probable ATP-dependent RNA helicase DDX46 OS=Homo sapiens OX=9606 GN=DDX46 PE=1 SV=1 (A0A0C4DG89_HUMAN)	A0A0C4DG89_HUMAN [3]	DDX46	13	30
Cluster of Splicing factor U2AF 65 kDa subunit OS=Homo sapiens OX=9606 GN=U2AF2 PE=1 SV=4 (U2AF2_HUMAN)	U2AF2_HUMAN [2]	U2AF2	4	30
Cluster of TAR DNA-binding protein 43 (Fragment) OS=Homo sapiens OX=9606 GN=TARDBP PE=1 SV=1 (A0A087WXQ5_HUMAN)	A0A087WXQ5_HUMAN [10]	TARDBP	11	30
Cluster of Tight junction protein 1 (Zona occludens 1), isoform CRA_a OS=Homo sapiens OX=9606 GN=TJP1 PE=1 SV=1 (G3V1L9_HUMAN)	G3V1L9_HUMAN [2]	TJP1	0	30
Cluster of Flap endonuclease 1 OS=Homo sapiens OX=9606 GN=FEN1 PE=2 SV=1 (Q6FHX6_HUMAN)	Q6FHX6_HUMAN [2]	FEN1	23	30
Transcription initiation factor TFIID subunit 3 OS=Homo sapiens OX=9606 GN=TAF3 PE=1 SV=1	TAF3_HUMAN	TAF3	14	30
60S ribosomal protein L32 OS=Homo sapiens OX=9606 GN=RPL32 PE=1 SV=1	F8W727_HUMAN (+1)	RPL32	49	30
Keratin, type II cytoskeletal 1b OS=Homo sapiens OX=9606 GN=KRT77 PE=2 SV=3	K2C1B_HUMAN (+1)	KRT77	35	30
40S ribosomal protein S16 OS=Homo sapiens OX=9606 GN=RPS16 PE=1 SV=2	RS16_HUMAN	RPS16	29	30
General transcription and DNA repair factor IIH helicase subunit XPB OS=Homo sapiens OX=9606 GN=ERCC3 PE=1 SV=1	ERCC3_HUMAN	ERCC3	2	30
Fragile X mental retardation syndrome-related protein 2 OS=Homo sapiens OX=9606 GN=FXR2 PE=1 SV=2	FXR2_HUMAN	FXR2	3	29
Interleukin enhancer-binding factor 2 OS=Homo sapiens OX=9606 GN=ILF2 PE=1 SV=1	B4DY09_HUMAN	ILF2	13	29
Cluster of Fermitin family homolog 2 OS=Homo sapiens OX=9606 GN=FERMT2 PE=1 SV=1 (FERM2_HUMAN)	FERM2_HUMAN [5]	FERMT2	0	29
Cluster of Protein PRRC2B OS=Homo sapiens OX=9606 GN=PRRC2B PE=1 SV=2 (PRC2B_HUMAN)	PRC2B_HUMAN [2]	PRRC2B	0	29
Cluster of Dolichyl-diphosphooligosaccharide--protein glycosyltransferase subunit 1 OS=Homo sapiens OX=9606 GN=RPN1 PE=2 SV=1 (Q6IBR0_HUMAN)	Q6IBR0_HUMAN [2]	RPN1	29	29
Testicular tissue protein Li 27 OS=Homo sapiens OX=9606 PE=2 SV=1	A0A140VJF3_HUMAN (+1)		15	29
Cluster of Jupiter microtubule-associated homolog 2 OS=Homo sapiens OX=9606 GN=JPT2 PE=1 SV=2 (A6NGP5_HUMAN)	A6NGP5_HUMAN [4]	JPT2	0	29
Cluster of Testis-expressed protein 10 OS=Homo sapiens OX=9606 GN=TEX10 PE=1 SV=2 (TEX10_HUMAN)	TEX10_HUMAN [2]	TEX10	9	29
Cluster of 60S ribosomal protein L10a OS=Homo sapiens OX=9606 GN=RPL10A PE=1 SV=2 (RL10A_HUMAN)	RL10A_HUMAN [2]	RPL10A	24	29
Cluster of IQ motif containing GTPase activating protein 1 OS=Homo sapiens OX=9606 GN=IQGAP1 PE=1 SV=1 (A4QPB0_HUMAN)	A4QPB0_HUMAN [5]	IQGAP1	18	29
Helicase-like transcription factor OS=Homo sapiens OX=9606 GN=HLTF PE=1 SV=1	A0A0C4DGA6_HUMAN (+2)	HLTF	19	29
Cluster of Zinc finger protein 512 OS=Homo sapiens OX=9606 GN=ZNF512 PE=1 SV=1 (G3XAG1_HUMAN)	G3XAG1_HUMAN [3]	ZNF512	7	29
Cluster of TATA box-binding protein-associated factor RNA polymerase I subunit B OS=Homo sapiens OX=9606 GN=TAF1B PE=1 SV=1 (TAF1B_HUMAN)	TAF1B_HUMAN [2]	TAF1B	0	29
Ribosome biogenesis protein BMS1 homolog OS=Homo sapiens OX=9606 GN=BMS1 PE=1 SV=1	BMS1_HUMAN	BMS1	99	29
Cluster of Cap-specific mRNA (nucleoside-2'-O-)-methyltransferase 1 OS=Homo sapiens OX=9606 GN=CMTR1 PE=1 SV=1 (CMTR1_HUMAN)	CMTR1_HUMAN [3]	CMTR1	0	28
cDNA, FLJ93619, highly similar to Homo sapiens PRP4 pre-mRNA processing factor 4 homolog (yeast) (PRPF4), mRNA OS=Homo sapiens OX=9606 PE=2 SV=1	B2R7V4_HUMAN (+3)		9	28
La-related protein 1 OS=Homo sapiens OX=9606 GN=LARP1 PE=1 SV=2	LARP1_HUMAN	LARP1	9	28
Cluster of ArfGAP with FG repeats 1 isoform 4 (Fragment) OS=Homo sapiens OX=9606 GN=AGFG1 PE=2 SV=1 (A0A0S2Z3Y3_HUMAN)	A0A0S2Z3Y3_HUMAN [5]	AGFG1	0	28
60S ribosomal protein L37 OS=Homo sapiens OX=9606 GN=RPL37 PE=1 SV=2	RL37_HUMAN	RPL37	19	28
Glutamate-rich WD repeat-containing protein 1 OS=Homo sapiens OX=9606 GN=GRWD1 PE=1 SV=1	GRWD1_HUMAN	GRWD1	13	28
Chromobox protein homolog 5 OS=Homo sapiens OX=9606 GN=CBX5 PE=1 SV=1	CBX5_HUMAN	CBX5	22	28
40S ribosomal protein S13 OS=Homo sapiens OX=9606 GN=RPS13 PE=1 SV=2	RS13_HUMAN	RPS13	20	28
40S ribosomal protein S9 OS=Homo sapiens OX=9606 GN=RPS9 PE=1 SV=3	RS9_HUMAN	RPS9	31	28
Ubiquitin carboxyl-terminal hydrolase 7 OS=Homo sapiens OX=9606 GN=USP7 PE=1 SV=2	UBP7_HUMAN	USP7	17	28
DAXX OS=Homo sapiens OX=9606 PE=4 SV=1	A0A1U9X7L0_HUMAN (+4)		0	28
Cluster of Serine/threonine-protein kinase PAK 2 OS=Homo sapiens OX=9606 GN=PAK2 PE=1 SV=3 (PAK2_HUMAN)	PAK2_HUMAN [5]	PAK2	0	27
Cluster of Leucine zipper protein 1, isoform CRA_a OS=Homo sapiens OX=9606 GN=LUZP1 PE=4 SV=1 (A0A024RAC0_HUMAN)	A0A024RAC0_HUMAN [2]	LUZP1	0	27
Polypyrimidine tract-binding protein 3 OS=Homo sapiens OX=9606 GN=PTBP3 PE=1 SV=2	PTBP3_HUMAN	PTBP3	4	27
Cluster of Synaptic functional regulator FMR1 OS=Homo sapiens OX=9606 GN=FMR1 PE=1 SV=1 (A8MQB8_HUMAN)	A8MQB8_HUMAN [6]	FMR1	5	27
Cluster of G2/mitotic-specific cyclin-B1 OS=Homo sapiens OX=9606 GN=CCNB1 PE=1 SV=1 (CCNB1_HUMAN)	CCNB1_HUMAN [2]	CCNB1	3	27
cDNA FLJ56024 OS=Homo sapiens OX=9606 PE=2 SV=1	B4E2X3_HUMAN (+1)		2	27
Cluster of Pyruvate kinase PKM OS=Homo sapiens OX=9606 GN=PKM PE=1 SV=4 (KPYM_HUMAN)	KPYM_HUMAN [3]	PKM	66	27
DNA-directed RNA polymerase I subunit RPA43 OS=Homo sapiens OX=9606 GN=TWISTNB PE=1 SV=1	RPA43_HUMAN	TWISTNB	5	27
Signal recognition particle 14 kDa protein OS=Homo sapiens OX=9606 GN=SRP14 PE=1 SV=2	SRP14_HUMAN	SRP14	25	27
Cluster of Kelch-like protein 7 OS=Homo sapiens OX=9606 GN=KLHL7 PE=1 SV=2 (KLHL7_HUMAN)	KLHL7_HUMAN [3]	KLHL7	0	27
Cluster of cDNA, FLJ96732, highly similar to Homo sapiens testis derived transcript (3 LIM domains) (TES), transcript variant 1, mRNA OS=Homo sapiens OX=9606 PE=2 SV=1 (B2RDR4_HUMAN)	B2RDR4_HUMAN [3]		0	26
Cluster of Annexin A2 OS=Homo sapiens OX=9606 GN=ANXA2 PE=1 SV=2 (ANXA2_HUMAN)	ANXA2_HUMAN [4]	ANXA2	28	26
Cluster of Ribosomal protein L7, isoform CRA_a OS=Homo sapiens OX=9606 GN=RPL7 PE=4 SV=1 (A0A024R814_HUMAN)	A0A024R814_HUMAN [3]	RPL7	50	26
Chromobox protein homolog 1 OS=Homo sapiens OX=9606 GN=CBX1 PE=1 SV=1	CBX1_HUMAN (+1)	CBX1	6	26
Coatomer subunit delta OS=Homo sapiens OX=9606 GN=ARCN1 PE=1 SV=1	COPD_HUMAN	ARCN1	15	26
H/ACA ribonucleoprotein complex subunit 1 OS=Homo sapiens OX=9606 GN=GAR1 PE=1 SV=1	GAR1_HUMAN	GAR1	15	26
Cluster of Coiled-coil and C2 domain-containing protein 1A OS=Homo sapiens OX=9606 GN=CC2D1A PE=1 SV=1 (C2D1A_HUMAN)	C2D1A_HUMAN [3]	CC2D1A	0	26
Cluster of Chromodomain-helicase-DNA-binding protein 1-like OS=Homo sapiens OX=9606 GN=CHD1L PE=1 SV=3 (CHD1L_HUMAN)	CHD1L_HUMAN [6]	CHD1L	12	26
Ribosomal RNA-processing protein 7 homolog A OS=Homo sapiens OX=9606 GN=RRP7A PE=1 SV=2	RRP7A_HUMAN	RRP7A	12	26
60S ribosomal protein L28 OS=Homo sapiens OX=9606 GN=RPL28 PE=1 SV=3	RL28_HUMAN	RPL28	23	26
RNA-binding protein with serine-rich domain 1 (Fragment) OS=Homo sapiens OX=9606 GN=RNPS1 PE=1 SV=1	H3BMM9_HUMAN (+2)	RNPS1	56	26
Nucleolar GTP-binding protein 2 OS=Homo sapiens OX=9606 GN=GNL2 PE=1 SV=1	NOG2_HUMAN	GNL2	12	26
Cluster of Flotillin-1 OS=Homo sapiens OX=9606 GN=FLOT1 PE=1 SV=3 (FLOT1_HUMAN)	FLOT1_HUMAN [2]	FLOT1	49	26
Cluster of Serine/arginine repetitive matrix 1 isoform 2 (Fragment) OS=Homo sapiens OX=9606 GN=SRRM1 PE=1 SV=1 (A0A0S2Z4Z6_HUMAN)	A0A0S2Z4Z6_HUMAN [4]	SRRM1	11	25
Cluster of SURP and G-patch domain-containing protein 2 OS=Homo sapiens OX=9606 GN=SUGP2 PE=1 SV=1 (M0R2Z9_HUMAN)	M0R2Z9_HUMAN [2]	SUGP2	0	25
Cluster of cDNA FLJ61635, highly similar to Homo sapiens likely ortholog of mouse immediate early response, erythropoietin 4 (LEREPO4), mRNA OS=Homo sapiens OX=9606 PE=2 SV=1 (B7Z592_HUMAN)	B7Z592_HUMAN [3]		7	25
Cluster of Protein CDV3 homolog OS=Homo sapiens OX=9606 GN=CDV3 PE=1 SV=1 (CDV3_HUMAN)	CDV3_HUMAN [3]	CDV3	0	25
Cluster of Kinesin-like protein KIF23 OS=Homo sapiens OX=9606 GN=KIF23 PE=1 SV=3 (KIF23_HUMAN)	KIF23_HUMAN [3]	KIF23	10	25
H/ACA ribonucleoprotein complex subunit 2 OS=Homo sapiens OX=9606 GN=NHP2 PE=1 SV=1	NHP2_HUMAN	NHP2	18	25
RNA-binding protein 15 OS=Homo sapiens OX=9606 GN=RBM15 PE=1 SV=2	RBM15_HUMAN	RBM15	25	25
Cluster of Matrin-3 OS=Homo sapiens OX=9606 GN=MATR3 PE=1 SV=1 (A8MXP9_HUMAN)	A8MXP9_HUMAN [3]	MATR3	31	25
Glyceraldehyde-3-phosphate dehydrogenase OS=Homo sapiens OX=9606 GN=GAPDH PE=1 SV=3	G3P_HUMAN	GAPDH	30	25
Cluster of Serine/threonine-protein kinase PRP4 homolog OS=Homo sapiens OX=9606 GN=PRPF4B PE=1 SV=3 (PRP4B_HUMAN)	PRP4B_HUMAN [2]	PRPF4B	33	25
Cluster of Protein SON OS=Homo sapiens OX=9606 GN=SON PE=1 SV=4 (SON_HUMAN)	SON_HUMAN [2]	SON	5	25
Cluster of U3 small nucleolar RNA-associated protein 15 homolog OS=Homo sapiens OX=9606 GN=UTP15 PE=1 SV=3 (UTP15_HUMAN)	UTP15_HUMAN [2]	UTP15	10	25
Cluster of 40S ribosomal protein S15a OS=Homo sapiens OX=9606 GN=RPS15A PE=1 SV=2 (RS15A_HUMAN)	RS15A_HUMAN [2]	RPS15A	17	25
Selenocysteine insertion sequence-binding protein 2 OS=Homo sapiens OX=9606 GN=SECISBP2 PE=1 SV=2	SEBP2_HUMAN	SECISBP2	0	25
Cluster of Ribosomal L1 domain-containing protein 1 OS=Homo sapiens OX=9606 GN=RSL1D1 PE=1 SV=3 (RL1D1_HUMAN)	RL1D1_HUMAN [2]	RSL1D1	24	25
Nucleolar protein 11 OS=Homo sapiens OX=9606 GN=NOL11 PE=1 SV=1	NOL11_HUMAN	NOL11	5	25
Cluster of Tyrosine-protein kinase Fer OS=Homo sapiens OX=9606 GN=FER PE=1 SV=2 (FER_HUMAN)	FER_HUMAN [2]	FER	1	24
RNA polymerase II-associated protein 3 OS=Homo sapiens OX=9606 GN=RPAP3 PE=1 SV=2	RPAP3_HUMAN	RPAP3	0	24
Cluster of Heterogeneous nuclear ribonucleoprotein A3 OS=Homo sapiens OX=9606 GN=HNRNPA3 PE=1 SV=2 (ROA3_HUMAN)	ROA3_HUMAN [3]	HNRNPA3	20	24
Cluster of Zinc finger protein 281 OS=Homo sapiens OX=9606 GN=ZNF281 PE=1 SV=1 (ZN281_HUMAN)	ZN281_HUMAN [2]	ZNF281	2	24
La-related protein 7 OS=Homo sapiens OX=9606 GN=LARP7 PE=1 SV=1	LARP7_HUMAN	LARP7	14	24
Cluster of VARS OS=Homo sapiens OX=9606 PE=3 SV=2 (A0A1U9X9A1_HUMAN)	A0A1U9X9A1_HUMAN [8]		46	24
Heterogeneous nuclear ribonucleoprotein F OS=Homo sapiens OX=9606 GN=HNRNPF PE=1 SV=3	HNRPF_HUMAN	HNRNPF	11	24
Cluster of Ribonucloprotein OS=Homo sapiens OX=9606 GN=SNU13 PE=1 SV=1 (A0A3B3IUA2_HUMAN)	A0A3B3IUA2_HUMAN [2]	SNU13	15	24
Chromodomain-helicase-DNA-binding protein 1 OS=Homo sapiens OX=9606 GN=CHD1 PE=1 SV=2	CHD1_HUMAN	CHD1	34	24
Cluster of Nitric oxide synthase-interacting protein OS=Homo sapiens OX=9606 GN=NOSIP PE=1 SV=1 (NOSIP_HUMAN)	NOSIP_HUMAN [2]	NOSIP	2	24
Cluster of cDNA, FLJ95791, highly similar to Homo sapiens aurora kinase B (AURKB), mRNA OS=Homo sapiens OX=9606 PE=2 SV=1 (B2RC06_HUMAN)	B2RC06_HUMAN [3]		13	24
Cluster of 60S ribosomal protein L6 OS=Homo sapiens OX=9606 GN=RPL6 PE=2 SV=1 (Q8TBK5_HUMAN)	Q8TBK5_HUMAN [2]	RPL6	41	24
Cluster of Exosome RNA helicase MTR4 OS=Homo sapiens OX=9606 GN=MTREX PE=1 SV=3 (MTREX_HUMAN)	MTREX_HUMAN [2]	MTREX	7	24
GTP-binding nuclear protein Ran (Fragment) OS=Homo sapiens OX=9606 GN=RAN PE=1 SV=1	J3KQE5_HUMAN	RAN	23	24
U3 small nucleolar RNA-associated protein 18 homolog OS=Homo sapiens OX=9606 GN=UTP18 PE=1 SV=3	UTP18_HUMAN	UTP18	11	24
Cluster of 60S ribosomal protein L26-like 1 OS=Homo sapiens OX=9606 GN=RPL26L1 PE=1 SV=1 (RL26L_HUMAN)	RL26L_HUMAN [2]	RPL26L1	26	24
Cluster of Eukaryotic translation initiation factor 2D OS=Homo sapiens OX=9606 GN=EIF2D PE=1 SV=3 (EIF2D_HUMAN)	EIF2D_HUMAN [3]	EIF2D	10	24
MAP7 domain-containing protein 3 OS=Homo sapiens OX=9606 GN=MAP7D3 PE=1 SV=2	MA7D3_HUMAN	MAP7D3	6	24
Lamin-B1 OS=Homo sapiens OX=9606 GN=LMNB1 PE=1 SV=2	LMNB1_HUMAN	LMNB1	19	24
Protein NRDE2 homolog OS=Homo sapiens OX=9606 GN=NRDE2 PE=1 SV=3	NRDE2_HUMAN	NRDE2	2	24
Ubiquitin carboxyl-terminal hydrolase 10 OS=Homo sapiens OX=9606 GN=USP10 PE=1 SV=2	UBP10_HUMAN	USP10	1	23
BMP-2-inducible protein kinase OS=Homo sapiens OX=9606 GN=BMP2K PE=1 SV=2	BMP2K_HUMAN	BMP2K	0	23
SH3 and PX domain-containing protein 2B OS=Homo sapiens OX=9606 GN=SH3PXD2B PE=1 SV=3	SPD2B_HUMAN	SH3PXD2B	0	23
DNA topoisomerase 3-beta-1 OS=Homo sapiens OX=9606 GN=TOP3B PE=1 SV=1	TOP3B_HUMAN	TOP3B	0	23
Cell division cycle-associated protein 2 OS=Homo sapiens OX=9606 GN=CDCA2 PE=1 SV=2	CDCA2_HUMAN	CDCA2	6	23
Cluster of PIN2/TERF1-interacting telomerase inhibitor 1 OS=Homo sapiens OX=9606 GN=PINX1 PE=1 SV=2 (PINX1_HUMAN)	PINX1_HUMAN [2]	PINX1	10	23
DNA replication licensing factor MCM7 OS=Homo sapiens OX=9606 GN=MCM7 PE=2 SV=1	B2RBA6_HUMAN	MCM7	44	23
Lysine-specific demethylase PHF2 OS=Homo sapiens OX=9606 GN=PHF2 PE=1 SV=4	PHF2_HUMAN	PHF2	10	23
Cluster of Rab-like protein 6 OS=Homo sapiens OX=9606 GN=RABL6 PE=1 SV=2 (RABL6_HUMAN)	RABL6_HUMAN [2]	RABL6	14	23
Cluster of Serine beta-lactamase-like protein LACTB, mitochondrial OS=Homo sapiens OX=9606 GN=LACTB PE=1 SV=2 (LACTB_HUMAN)	LACTB_HUMAN [2]	LACTB	0	23
Cluster of Serine/arginine repetitive matrix protein 2 OS=Homo sapiens OX=9606 GN=SRRM2 PE=1 SV=2 (SRRM2_HUMAN)	SRRM2_HUMAN [3]	SRRM2	39	23
Cluster of Ankyrin repeat domain-containing protein 11 OS=Homo sapiens OX=9606 GN=ANKRD11 PE=1 SV=3 (ANR11_HUMAN)	ANR11_HUMAN [3]	ANKRD11	18	23
Cluster of Unconventional myosin-Id OS=Homo sapiens OX=9606 GN=MYO1D PE=1 SV=2 (MYO1D_HUMAN)	MYO1D_HUMAN [3]	MYO1D	1	23
Cluster of Calponin-3 OS=Homo sapiens OX=9606 GN=CNN3 PE=1 SV=1 (CNN3_HUMAN)	CNN3_HUMAN [2]	CNN3	0	22
Cluster of Ataxin-2 OS=Homo sapiens OX=9606 GN=ATXN2 PE=1 SV=2 (ATX2_HUMAN)	ATX2_HUMAN [3]	ATXN2	2	22
40S ribosomal protein S25 OS=Homo sapiens OX=9606 GN=RPS25 PE=1 SV=1	RS25_HUMAN	RPS25	22	22
TBC1 domain family member 10B OS=Homo sapiens OX=9606 GN=TBC1D10B PE=1 SV=3	TB10B_HUMAN	TBC1D10B	11	22
Peroxiredoxin-1 OS=Homo sapiens OX=9606 GN=PRDX1 PE=1 SV=1	PRDX1_HUMAN	PRDX1	10	22
Cluster of Nucleolar protein 8, isoform CRA_a OS=Homo sapiens OX=9606 GN=NOL8 PE=4 SV=1 (A0A024R250_HUMAN)	A0A024R250_HUMAN [3]	NOL8	4	22
Protein FRG1 OS=Homo sapiens OX=9606 GN=FRG1 PE=1 SV=1	FRG1_HUMAN	FRG1	17	22
Cluster of Melanoma-associated antigen D1 OS=Homo sapiens OX=9606 GN=MAGED1 PE=1 SV=3 (MAGD1_HUMAN)	MAGD1_HUMAN [2]	MAGED1	3	22
Cluster of Coatomer subunit alpha OS=Homo sapiens OX=9606 GN=COPA PE=1 SV=2 (COPA_HUMAN)	COPA_HUMAN [2]	COPA	56	22
Cluster of Bromodomain adjacent to zinc finger domain protein 1A OS=Homo sapiens OX=9606 GN=BAZ1A PE=1 SV=2 (BAZ1A_HUMAN)	BAZ1A_HUMAN [3]	BAZ1A	23	22
Cluster of MAX gene-associated protein OS=Homo sapiens OX=9606 GN=MGA PE=1 SV=4 (MGAP_HUMAN)	MGAP_HUMAN [4]	MGA	0	21
Cluster of BCL6 corepressor-cyclin B3 fusion protein OS=Homo sapiens OX=9606 PE=2 SV=1 (H9A532_HUMAN)	H9A532_HUMAN [2]		0	21
DIS3-like exonuclease 1 OS=Homo sapiens OX=9606 GN=DIS3L PE=1 SV=2	DI3L1_HUMAN	DIS3L	0	21
Cluster of cDNA FLJ75056, highly similar to Homo sapiens phosphatidylinositol binding clathrin assembly protein (PICALM), mRNA OS=Homo sapiens OX=9606 PE=2 SV=1 (A8K5U9_HUMAN)	A8K5U9_HUMAN [7]		1	21
Eukaryotic translation initiation factor 4E transporter OS=Homo sapiens OX=9606 GN=EIF4ENIF1 PE=1 SV=2	4ET_HUMAN	EIF4ENIF1	0	21
Cluster of Septin-2 OS=Homo sapiens OX=9606 GN=SEPTIN2 PE=1 SV=1 (SEPT2_HUMAN)	SEPT2_HUMAN [3]	SEPTIN2	0	21
Malignant T-cell-amplified sequence 1 OS=Homo sapiens OX=9606 GN=MCTS1 PE=1 SV=1	MCTS1_HUMAN	MCTS1	10	21
Zinc finger protein 24 (KOX 17), isoform CRA_b OS=Homo sapiens OX=9606 GN=ZNF24 PE=4 SV=1	A0A024RC47_HUMAN	ZNF24	0	21
Phosphatidylinositol 4-phosphate 3-kinase C2 domain-containing subunit alpha OS=Homo sapiens OX=9606 GN=PIK3C2A PE=1 SV=2	P3C2A_HUMAN	PIK3C2A	0	21
PHD finger protein 3 OS=Homo sapiens OX=9606 GN=PHF3 PE=1 SV=3	PHF3_HUMAN	PHF3	3	21
Cluster of T-complex protein 1 subunit alpha OS=Homo sapiens OX=9606 GN=TCP1 PE=1 SV=1 (TCPA_HUMAN)	TCPA_HUMAN [2]	TCP1	26	21
cDNA FLJ30322 fis, clone BRACE2006703, highly similar to Surfeit locus protein 6 OS=Homo sapiens OX=9606 PE=2 SV=1	B3KNS8_HUMAN (+1)		16	21
Microtubule-associated protein 1B OS=Homo sapiens OX=9606 GN=MAP1B PE=1 SV=2	MAP1B_HUMAN	MAP1B	10	21
Cluster of Protein regulator of cytokinesis 1, isoform CRA_e OS=Homo sapiens OX=9606 GN=PRC1 PE=4 SV=1 (A0A024RC67_HUMAN)	A0A024RC67_HUMAN [3]	PRC1	1	21
Cluster of U3 small nucleolar ribonucleoprotein protein MPP10 OS=Homo sapiens OX=9606 GN=MPHOSPH10 PE=1 SV=2 (MPP10_HUMAN)	MPP10_HUMAN [2]	MPHOSPH10	5	21
Cluster of Nucleolar and coiled-body phosphoprotein 1 (Fragment) OS=Homo sapiens OX=9606 GN=NOLC1 PE=1 SV=1 (A0A0A0MRM9_HUMAN)	A0A0A0MRM9_HUMAN [3]	NOLC1	45	21
Leucine-rich repeat-containing protein 47 OS=Homo sapiens OX=9606 GN=LRRC47 PE=1 SV=1	LRC47_HUMAN	LRRC47	15	21
Cluster of Cytoplasmic FMR1-interacting protein OS=Homo sapiens OX=9606 GN=CYFIP2 PE=1 SV=1 (E7EVJ5_HUMAN)	E7EVJ5_HUMAN [3]	CYFIP2	5	20
Cluster of Dynein light chain 1, cytoplasmic OS=Homo sapiens OX=9606 GN=DYNLL1 PE=1 SV=1 (DYL1_HUMAN)	DYL1_HUMAN [2]	DYNLL1	7	20
Cluster of Parafibromin OS=Homo sapiens OX=9606 GN=CDC73 PE=1 SV=1 (CDC73_HUMAN)	CDC73_HUMAN [2]	CDC73	9	20
Cluster of Nucleolar protein 16 OS=Homo sapiens OX=9606 GN=NOP16 PE=1 SV=2 (NOP16_HUMAN)	NOP16_HUMAN [2]	NOP16	21	20
p21-activated protein kinase-interacting protein 1 OS=Homo sapiens OX=9606 GN=PAK1IP1 PE=1 SV=2	PK1IP_HUMAN	PAK1IP1	13	20
mRNA export factor OS=Homo sapiens OX=9606 GN=RAE1 PE=1 SV=1	RAE1L_HUMAN	RAE1	10	20
Cluster of RNA transcription, translation and transport factor protein OS=Homo sapiens OX=9606 GN=RTRAF PE=1 SV=1 (RTRAF_HUMAN)	RTRAF_HUMAN [2]	RTRAF	8	20
Cluster of KH domain-containing, RNA-binding, signal transduction-associated protein 1 OS=Homo sapiens OX=9606 GN=KHDRBS1 PE=1 SV=1 (KHDR1_HUMAN)	KHDR1_HUMAN [3]	KHDRBS1	13	20
Cluster of Serine/threonine-protein phosphatase 2A 55 kDa regulatory subunit B alpha isoform OS=Homo sapiens OX=9606 GN=PPP2R2A PE=1 SV=1 (2ABA_HUMAN)	2ABA_HUMAN [6]	PPP2R2A	3	20
Cluster of Pre-mRNA-splicing factor ATP-dependent RNA helicase DHX16 OS=Homo sapiens OX=9606 GN=DHX16 PE=1 SV=2 (DHX16_HUMAN)	DHX16_HUMAN [3]	DHX16	7	20
Cluster of Receptor of activated protein C kinase 1 OS=Homo sapiens OX=9606 GN=RACK1 PE=1 SV=3 (RACK1_HUMAN)	RACK1_HUMAN [4]	RACK1	29	20
DNA-directed RNA polymerases I and III subunit RPAC2 OS=Homo sapiens OX=9606 GN=POLR1D PE=1 SV=1	RPAC2_HUMAN	POLR1D	0	20
Filaggrin-2 OS=Homo sapiens OX=9606 GN=FLG2 PE=1 SV=1	FILA2_HUMAN	FLG2	27	20
Cluster of cDNA FLJ44170 fis, clone THYMU2035319, highly similar to RNA-binding region-containing protein 2 OS=Homo sapiens OX=9606 PE=2 SV=1 (B3KWX7_HUMAN)	B3KWX7_HUMAN [10]		20	20
Kinesin-like protein KIF22 OS=Homo sapiens OX=9606 GN=KIF22 PE=1 SV=5	KIF22_HUMAN	KIF22	16	20
Elongation factor Tu OS=Homo sapiens OX=9606 GN=TUFM PE=2 SV=1	A0A384ME17_HUMAN	TUFM	34	20
Protein KRI1 homolog OS=Homo sapiens OX=9606 GN=KRI1 PE=1 SV=1	A0A494C108_HUMAN (+1)	KRI1	15	20
Cluster of ADP-ribosylation factor 4 OS=Homo sapiens OX=9606 GN=ARF4 PE=1 SV=3 (ARF4_HUMAN)	ARF4_HUMAN [4]	ARF4	31	20
Cluster of Junctophilin-1 OS=Homo sapiens OX=9606 GN=JPH1 PE=1 SV=2 (JPH1_HUMAN)	JPH1_HUMAN [2]	JPH1	8	20
Cluster of Protein SDA1 homolog OS=Homo sapiens OX=9606 GN=SDAD1 PE=1 SV=3 (SDA1_HUMAN)	SDA1_HUMAN [2]	SDAD1	15	20
Cluster of RNA polymerase I-specific transcription initiation factor RRN3 OS=Homo sapiens OX=9606 GN=RRN3 PE=1 SV=1 (H3BMT1_HUMAN)	H3BMT1_HUMAN [3]	RRN3	2	20
Cluster of Activity-dependent neuroprotector homeobox protein OS=Homo sapiens OX=9606 GN=ADNP PE=1 SV=1 (ADNP_HUMAN)	ADNP_HUMAN [3]	ADNP	5	19
Little elongation complex subunit 2 OS=Homo sapiens OX=9606 GN=ICE2 PE=1 SV=2	ICE2_HUMAN	ICE2	0	19
Cluster of Large subunit GTPase 1 homolog OS=Homo sapiens OX=9606 GN=LSG1 PE=1 SV=2 (LSG1_HUMAN)	LSG1_HUMAN [2]	LSG1	0	19
Pre-mRNA-splicing factor SPF27 OS=Homo sapiens OX=9606 GN=BCAS2 PE=1 SV=1	SPF27_HUMAN	BCAS2	14	19
40S ribosomal protein S30 OS=Homo sapiens OX=9606 GN=FAU PE=1 SV=1	RS30_HUMAN	FAU	12	19
Cluster of Zinc finger CCCH domain-containing protein 11A OS=Homo sapiens OX=9606 GN=ZC3H11A PE=1 SV=3 (ZC11A_HUMAN)	ZC11A_HUMAN [2]	ZC3H11A	11	19
Cluster of Cell division cycle protein 27 homolog OS=Homo sapiens OX=9606 GN=CDC27 PE=1 SV=2 (CDC27_HUMAN)	CDC27_HUMAN [3]	CDC27	3	19
Cluster of Staufen, RNA binding protein, homolog 2 (Drosophila), isoform CRA_b OS=Homo sapiens OX=9606 GN=STAU2 PE=4 SV=1 (A0A024R7X7_HUMAN)	A0A024R7X7_HUMAN [12]	STAU2	0	19
S1 RNA-binding domain-containing protein 1 OS=Homo sapiens OX=9606 GN=SRBD1 PE=1 SV=2	SRBD1_HUMAN	SRBD1	7	19
Cluster of 40S ribosomal protein S15 OS=Homo sapiens OX=9606 GN=RPS15 PE=1 SV=1 (K7ELC2_HUMAN)	K7ELC2_HUMAN [4]	RPS15	18	19
Splicing factor 3B subunit 2 OS=Homo sapiens OX=9606 GN=SF3B2 PE=1 SV=2	SF3B2_HUMAN	SF3B2	7	19
Cluster of Bromodomain adjacent to zinc finger domain protein 2A OS=Homo sapiens OX=9606 GN=BAZ2A PE=1 SV=1 (F8VU39_HUMAN)	F8VU39_HUMAN [3]	BAZ2A	18	19
Signal recognition particle receptor subunit alpha OS=Homo sapiens OX=9606 GN=SRPRA PE=1 SV=2	SRPRA_HUMAN	SRPRA	11	19
Cluster of Bromodomain-containing protein 9 OS=Homo sapiens OX=9606 GN=BRD9 PE=1 SV=2 (BRD9_HUMAN)	BRD9_HUMAN [3]	BRD9	4	19
Cluster of Serpin H1 OS=Homo sapiens OX=9606 GN=SERPINH1 PE=1 SV=2 (SERPH_HUMAN)	SERPH_HUMAN [2]	SERPINH1	12	19
Lamin B receptor, isoform CRA_a OS=Homo sapiens OX=9606 GN=LBR PE=4 SV=1	A0A024R3R5_HUMAN	LBR	16	19
Cofilin-1 OS=Homo sapiens OX=9606 GN=CFL1 PE=1 SV=1	E9PK25_HUMAN	CFL1	11	19
Cluster of DNA-directed RNA polymerases I, II, and III subunit RPABC1 OS=Homo sapiens OX=9606 GN=POLR2E PE=1 SV=4 (RPAB1_HUMAN)	RPAB1_HUMAN [2]	POLR2E	8	19
Cluster of Erythrocyte membrane protein band 4.1 like 4B, isoform CRA_b OS=Homo sapiens OX=9606 GN=EPB41L4B PE=2 SV=1 (Q9NX84_HUMAN)	Q9NX84_HUMAN [2]	EPB41L4B	0	19
Cluster of Eukaryotic translation initiation factor 2 subunit 1 OS=Homo sapiens OX=9606 GN=EIF2S1 PE=1 SV=3 (IF2A_HUMAN)	IF2A_HUMAN [2]	EIF2S1	12	19
DNA mismatch repair protein Msh6 OS=Homo sapiens OX=9606 GN=MSH6 PE=1 SV=2	MSH6_HUMAN	MSH6	20	19
Ubinuclein-1 OS=Homo sapiens OX=9606 GN=UBN1 PE=1 SV=2	UBN1_HUMAN	UBN1	13	19
Bifunctional glutamate/proline--tRNA ligase OS=Homo sapiens OX=9606 GN=EPRS PE=1 SV=5	SYEP_HUMAN	EPRS	85	19
Cluster of Tropomyosin alpha-1 chain OS=Homo sapiens OX=9606 GN=TPM1 PE=1 SV=2 (F5H7S3_HUMAN)	F5H7S3_HUMAN [11]	TPM1	0	19
Cold shock domain containing E1, RNA-binding, isoform CRA_b OS=Homo sapiens OX=9606 GN=CSDE1 PE=4 SV=1	A0A024R0K2_HUMAN (+1)	CSDE1	2	18
cDNA, FLJ95388, highly similar to Homo sapiens step II splicing factor SLU7 (SLU7), mRNA OS=Homo sapiens OX=9606 PE=2 SV=1	B2RBA0_HUMAN (+1)		0	18
Cluster of Cell division cycle and apoptosis regulator protein 1 OS=Homo sapiens OX=9606 GN=CCAR1 PE=1 SV=2 (CCAR1_HUMAN)	CCAR1_HUMAN [2]	CCAR1	3	18
Cluster of Neural Wiskott-Aldrich syndrome protein OS=Homo sapiens OX=9606 GN=WASL PE=1 SV=2 (WASL_HUMAN)	WASL_HUMAN [2]	WASL	0	18
Cluster of Rab11 family-interacting protein 1 OS=Homo sapiens OX=9606 GN=RAB11FIP1 PE=1 SV=3 (RFIP1_HUMAN)	RFIP1_HUMAN [2]	RAB11FIP1	33	18
Cluster of POLDIP3 protein (Fragment) OS=Homo sapiens OX=9606 GN=POLDIP3 PE=2 SV=2 (Q96DI9_HUMAN)	Q96DI9_HUMAN [2]	POLDIP3	9	18
cDNA FLJ78771, highly similar to Homo sapiens discs, large homolog 7 (Drosophila), mRNA OS=Homo sapiens OX=9606 PE=2 SV=1	A8K732_HUMAN (+1)		23	18
Ribosome biogenesis protein NSA2 homolog OS=Homo sapiens OX=9606 GN=NSA2 PE=1 SV=1	NSA2_HUMAN	NSA2	11	18
Cluster of D-3-phosphoglycerate dehydrogenase OS=Homo sapiens OX=9606 GN=PHGDH PE=1 SV=1 (A0A286YF22_HUMAN)	A0A286YF22_HUMAN [6]	PHGDH	22	18
Vang-like protein 1 OS=Homo sapiens OX=9606 GN=VANGL1 PE=1 SV=1	VANG1_HUMAN	VANGL1	6	18
T-complex protein 1 subunit delta OS=Homo sapiens OX=9606 PE=2 SV=1	A8K3C3_HUMAN (+1)		19	18
Probable ATP-dependent RNA helicase DHX37 OS=Homo sapiens OX=9606 GN=DHX37 PE=1 SV=1	DHX37_HUMAN	DHX37	3	18
Zinc finger protein 346 OS=Homo sapiens OX=9606 GN=ZNF346 PE=1 SV=1	D6RJ07_HUMAN (+1)	ZNF346	0	17
cDNA FLJ77588, highly similar to Homo sapiens MAK10 homolog, amino-acid N-acetyltransferase subunit, (S. cerevisiae) (MAK10), mRNA OS=Homo sapiens OX=9606 PE=2 SV=1	A8K874_HUMAN (+1)		0	17
cDNA FLJ78311, highly similar to Homo sapiens spermatogenesis associated 2 (SPATA2), mRNA OS=Homo sapiens OX=9606 PE=2 SV=1	A8K0S9_HUMAN		0	17
Cluster of Clathrin interactor 1 OS=Homo sapiens OX=9606 GN=CLINT1 PE=1 SV=1 (EPN4_HUMAN)	EPN4_HUMAN [2]	CLINT1	0	17
Cluster of Serine/arginine-rich splicing factor 11 OS=Homo sapiens OX=9606 GN=SRSF11 PE=1 SV=1 (SRS11_HUMAN)	SRS11_HUMAN [3]	SRSF11	9	17
cDNA, FLJ95005, highly similar to Homo sapiens kinesin family member 11 (KIF11), mRNA OS=Homo sapiens OX=9606 PE=2 SV=1	B2RAM6_HUMAN (+1)		3	17
Protein SMG7 OS=Homo sapiens OX=9606 GN=SMG7 PE=1 SV=1	E9PD50_HUMAN (+1)	SMG7	0	17
Putative methyltransferase C9orf114 OS=Homo sapiens OX=9606 GN=SPOUT1 PE=1 SV=3	CI114_HUMAN	SPOUT1	1	17
Cluster of Translation initiation factor eIF-2B subunit delta OS=Homo sapiens OX=9606 GN=EIF2B4 PE=1 SV=1 (E7ERK9_HUMAN)	E7ERK9_HUMAN [2]	EIF2B4	13	17
ESF1 homolog OS=Homo sapiens OX=9606 GN=ESF1 PE=1 SV=1	ESF1_HUMAN	ESF1	5	17
60S ribosomal protein L15 OS=Homo sapiens OX=9606 GN=RPL15 PE=1 SV=2	RL15_HUMAN	RPL15	18	17
Ribosome biogenesis protein BRX1 homolog OS=Homo sapiens OX=9606 GN=BRIX1 PE=1 SV=2	BRX1_HUMAN	BRIX1	15	17
Coilin OS=Homo sapiens OX=9606 GN=COIL PE=1 SV=1	COIL_HUMAN	COIL	13	17
Coiled-coil domain-containing protein 47 OS=Homo sapiens OX=9606 GN=CCDC47 PE=1 SV=1	CCD47_HUMAN	CCDC47	15	17
Cluster of Nuclear pore complex protein Nup205 OS=Homo sapiens OX=9606 GN=NUP205 PE=1 SV=3 (NU205_HUMAN)	NU205_HUMAN [2]	NUP205	28	17
Cluster of tRNA-splicing ligase RtcB homolog OS=Homo sapiens OX=9606 GN=RTCB PE=1 SV=1 (RTCB_HUMAN)	RTCB_HUMAN [3]	RTCB	12	17
Nucleolar pre-ribosomal-associated protein 1 OS=Homo sapiens OX=9606 GN=URB1 PE=1 SV=4	NPA1P_HUMAN	URB1	3	17
DNA ligase 3 OS=Homo sapiens OX=9606 GN=LIG3 PE=1 SV=2	DNLI3_HUMAN	LIG3	8	17
Desmoglein-1 OS=Homo sapiens OX=9606 GN=DSG1 PE=1 SV=2	DSG1_HUMAN	DSG1	45	17
Pumilio homolog 3 OS=Homo sapiens OX=9606 GN=PUM3 PE=1 SV=3	PUM3_HUMAN	PUM3	15	17
Cluster of p180/ribosome receptor OS=Homo sapiens OX=9606 GN=RRBP1 PE=2 SV=2 (A7BI36_HUMAN)	A7BI36_HUMAN [5]	RRBP1	6	17
Cluster of Myosin phosphatase Rho interacting protein OS=Homo sapiens OX=9606 GN=MPRIP PE=2 SV=1 (B9EGI2_HUMAN)	B9EGI2_HUMAN [4]	MPRIP	0	17
Cluster of Helicase with zinc finger, isoform CRA_a OS=Homo sapiens OX=9606 GN=HELZ PE=4 SV=1 (A0A024R8K8_HUMAN)	A0A024R8K8_HUMAN [5]	HELZ	0	16
Cluster of Centrosomal protein of 170 kDa OS=Homo sapiens OX=9606 GN=CEP170 PE=1 SV=1 (CE170_HUMAN)	CE170_HUMAN [6]	CEP170	0	16
Cluster of Four and a half LIM domains 1 variant (Fragment) OS=Homo sapiens OX=9606 PE=2 SV=1 (Q53FI7_HUMAN)	Q53FI7_HUMAN [2]		0	16
Cluster of Protein LSM14 homolog B OS=Homo sapiens OX=9606 GN=LSM14B PE=1 SV=1 (LS14B_HUMAN)	LS14B_HUMAN [2]	LSM14B	0	16
Cluster of Activating signal cointegrator 1 complex subunit 1, isoform CRA_a OS=Homo sapiens OX=9606 GN=ASCC1 PE=4 SV=1 (A0A024QZM0_HUMAN)	A0A024QZM0_HUMAN [4]	ASCC1	0	16
GEMIN5 protein OS=Homo sapiens OX=9606 GN=GEMIN5 PE=2 SV=1	B7ZLC9_HUMAN (+1)	GEMIN5	3	16
Cluster of RNA-binding protein 33 OS=Homo sapiens OX=9606 GN=RBM33 PE=1 SV=3 (RBM33_HUMAN)	RBM33_HUMAN [3]	RBM33	0	16
Cluster of Septin-11 OS=Homo sapiens OX=9606 GN=SEPTIN11 PE=1 SV=1 (D6RER5_HUMAN)	D6RER5_HUMAN [4]	SEPTIN11	2	16
Cluster of Serine/threonine-protein phosphatase 2A 65 kDa regulatory subunit A alpha isoform OS=Homo sapiens OX=9606 GN=PPP2R1A PE=1 SV=4 (2AAA_HUMAN)	2AAA_HUMAN [4]	PPP2R1A	3	16
60S ribosomal protein L12 OS=Homo sapiens OX=9606 GN=RPL12 PE=1 SV=1	RL12_HUMAN	RPL12	9	16
Cluster of cDNA FLJ75556, highly similar to Homo sapiens ribosomal protein L14, mRNA OS=Homo sapiens OX=9606 PE=2 SV=1 (A8K7N0_HUMAN)	A8K7N0_HUMAN [2]		12	16
Sister chromatid cohesion protein PDS5 homolog A OS=Homo sapiens OX=9606 GN=PDS5A PE=1 SV=1	PDS5A_HUMAN	PDS5A	12	16
SWI/SNF related, matrix associated, actin dependent regulator of chromatin, subfamily c, member 1 OS=Homo sapiens OX=9606 GN=SMARCC1 PE=2 SV=1	Q58EY4_HUMAN	SMARCC1	4	16
Cluster of ATP-dependent RNA helicase DDX50 OS=Homo sapiens OX=9606 GN=DDX50 PE=1 SV=1 (DDX50_HUMAN)	DDX50_HUMAN [2]	DDX50	22	16
Cluster of Protein PPAN-P2RY11 OS=Homo sapiens OX=9606 GN=PPAN-P2RY11 PE=4 SV=1 (A0A0A6YYI3_HUMAN)	A0A0A6YYI3_HUMAN [3]	PPAN-P2RY11	6	16
Cluster of Histone H2A.V OS=Homo sapiens OX=9606 GN=H2AFV PE=1 SV=3 (H2AV_HUMAN)	H2AV_HUMAN [3]	H2AFV	14	16
NF-kappa-B-repressing factor OS=Homo sapiens OX=9606 GN=NKRF PE=1 SV=2	NKRF_HUMAN (+1)	NKRF	14	16
Cluster of Phosphatidylinositol 5-phosphate 4-kinase type-2 gamma OS=Homo sapiens OX=9606 GN=PIP4K2C PE=1 SV=3 (PI42C_HUMAN)	PI42C_HUMAN [2]	PIP4K2C	8	16
Cluster of Transcription factor BTF3 OS=Homo sapiens OX=9606 GN=BTF3 PE=1 SV=1 (BTF3_HUMAN)	BTF3_HUMAN [2]	BTF3	3	16
Cluster of Importin subunit alpha-5 OS=Homo sapiens OX=9606 GN=KPNA1 PE=1 SV=3 (IMA5_HUMAN)	IMA5_HUMAN [4]	KPNA1	17	16
60S ribosomal protein L8 OS=Homo sapiens OX=9606 GN=RPL8 PE=1 SV=2	RL8_HUMAN	RPL8	19	16
RNA-binding protein PNO1 OS=Homo sapiens OX=9606 GN=PNO1 PE=1 SV=1	PNO1_HUMAN	PNO1	12	16
Solute carrier family 25, member 13 (Citrin) variant (Fragment) OS=Homo sapiens OX=9606 PE=2 SV=1	Q53GR7_HUMAN		11	16
Cluster of 40S ribosomal protein S27 OS=Homo sapiens OX=9606 GN=RPS27 PE=1 SV=3 (RS27_HUMAN)	RS27_HUMAN [3]	RPS27	10	16
Cluster of YWHAE/FAM22A fusion protein (Fragment) OS=Homo sapiens OX=9606 GN=YWHAE/FAM22A fusion PE=2 SV=1 (G9K388_HUMAN)	G9K388_HUMAN [7]	YWHAE	5	16
Cluster of RNA-binding motif protein, X chromosome (Fragment) OS=Homo sapiens OX=9606 GN=RBMX PE=1 SV=2 (H0Y6E7_HUMAN)	H0Y6E7_HUMAN [6]	RBMX	19	16
Cluster of 28S ribosomal protein S15, mitochondrial OS=Homo sapiens OX=9606 GN=MRPS15 PE=1 SV=1 (RT15_HUMAN)	RT15_HUMAN [2]	MRPS15	6	16
Chromatin assembly factor 1 subunit A OS=Homo sapiens OX=9606 GN=CHAF1A PE=1 SV=3	CAF1A_HUMAN (+1)	CHAF1A	17	16
Cluster of DNA (cytosine-5)-methyltransferase OS=Homo sapiens OX=9606 GN=DNMT1 PE=3 SV=1 (A0A024R7E3_HUMAN)	A0A024R7E3_HUMAN [4]	DNMT1	17	16
Exocyst complex component 1, isoform CRA_a OS=Homo sapiens OX=9606 GN=EXOC1 PE=4 SV=1	A0A024RDA1_HUMAN (+1)	EXOC1	4	16
Cluster of WD repeat-containing protein 60 OS=Homo sapiens OX=9606 GN=WDR60 PE=1 SV=3 (WDR60_HUMAN)	WDR60_HUMAN [2]	WDR60	11	16
Far upstream element-binding protein 3 OS=Homo sapiens OX=9606 GN=FUBP3 PE=1 SV=2	FUBP3_HUMAN	FUBP3	0	15
Cluster of Microtubule-associated protein RP/EB family member 1 OS=Homo sapiens OX=9606 GN=MAPRE1 PE=1 SV=3 (MARE1_HUMAN)	MARE1_HUMAN [2]	MAPRE1	0	15
Cluster of cDNA FLJ77796, highly similar to Homo sapiens evolutionarily conserved G-patch domain containing protein mRNA OS=Homo sapiens OX=9606 PE=2 SV=1 (A8K8Y8_HUMAN)	A8K8Y8_HUMAN [3]		0	15
Cluster of Neuroblast differentiation-associated protein AHNAK OS=Homo sapiens OX=9606 GN=AHNAK PE=1 SV=2 (AHNK_HUMAN)	AHNK_HUMAN [3]	AHNAK	0	15
Cluster of Nck-associated protein 1 OS=Homo sapiens OX=9606 GN=NCKAP1 PE=1 SV=1 (NCKP1_HUMAN)	NCKP1_HUMAN [2]	NCKAP1	9	15
HCG2039447, isoform CRA_d OS=Homo sapiens OX=9606 GN=hCG_2039447 PE=4 SV=1	A0A024R4Z4_HUMAN (+1)	hCG_2039447	1	15
Cluster of Microtubule-associated protein OS=Homo sapiens OX=9606 GN=MAPT PE=4 SV=1 (A0A024RA19_HUMAN)	A0A024RA19_HUMAN [3]	MAPT	0	15
Protein FAM50A OS=Homo sapiens OX=9606 GN=FAM50A PE=1 SV=2	FA50A_HUMAN	FAM50A	0	15
Cluster of Thyroid receptor-interacting protein 6 OS=Homo sapiens OX=9606 GN=TRIP6 PE=1 SV=3 (TRIP6_HUMAN)	TRIP6_HUMAN [3]	TRIP6	0	15
Cluster of La-related protein 1B OS=Homo sapiens OX=9606 GN=LARP1B PE=1 SV=1 (A0A3B3ISF0_HUMAN)	A0A3B3ISF0_HUMAN [3]	LARP1B	1	15
Cluster of Pre-mRNA 3'-end-processing factor FIP1 OS=Homo sapiens OX=9606 GN=FIP1L1 PE=1 SV=1 (FIP1_HUMAN)	FIP1_HUMAN [2]	FIP1L1	0	15
Eukaryotic translation initiation factor 5 OS=Homo sapiens OX=9606 GN=EIF5 PE=1 SV=2	IF5_HUMAN (+1)	EIF5	0	15
Cluster of PH-interacting protein OS=Homo sapiens OX=9606 GN=PHIP PE=1 SV=2 (PHIP_HUMAN)	PHIP_HUMAN [3]	PHIP	7	15
Cluster of Signal recognition particle subunit SRP72 OS=Homo sapiens OX=9606 PE=2 SV=1 (Q71V07_HUMAN)	Q71V07_HUMAN [3]		16	15
Survival motor neuron protein OS=Homo sapiens OX=9606 GN=SMN2 PE=1 SV=1	A0A1W2PRV5_HUMAN (+2)	SMN2	5	15
cDNA FLJ14222 fis, clone NT2RP3003992, highly similar to Nucleolar complex protein 2 homolog OS=Homo sapiens OX=9606 PE=2 SV=1	B3KNC3_HUMAN		15	15
Cluster of Bystin OS=Homo sapiens OX=9606 GN=BYSL PE=1 SV=3 (BYST_HUMAN)	BYST_HUMAN [2]	BYSL	13	15
Signal recognition particle receptor subunit beta OS=Homo sapiens OX=9606 GN=SRPRB PE=1 SV=3	SRPRB_HUMAN	SRPRB	1	15
Cluster of Ribose-phosphate pyrophosphokinase 1 OS=Homo sapiens OX=9606 GN=PRPS1 PE=1 SV=2 (PRPS1_HUMAN)	PRPS1_HUMAN [3]	PRPS1	15	15
Cluster of Septin-7 OS=Homo sapiens OX=9606 GN=SEPTIN7 PE=1 SV=2 (SEPT7_HUMAN)	SEPT7_HUMAN [3]	SEPTIN7	7	15
Cell division cycle associated 5, isoform CRA_a OS=Homo sapiens OX=9606 GN=CDCA5 PE=4 SV=1	A0A024R5D6_HUMAN	CDCA5	7	15
Cluster of DnaJ homolog subfamily A member 2 OS=Homo sapiens OX=9606 GN=DNAJA2 PE=1 SV=1 (DNJA2_HUMAN)	DNJA2_HUMAN [2]	DNAJA2	5	15
Cluster of NF110b OS=Homo sapiens OX=9606 PE=2 SV=1 (F4ZW66_HUMAN)	F4ZW66_HUMAN [2]		11	15
Zinc finger protein 280C OS=Homo sapiens OX=9606 GN=ZNF280C PE=1 SV=1	Z280C_HUMAN	ZNF280C	7	15
Mediator of RNA polymerase II transcription subunit 19 OS=Homo sapiens OX=9606 GN=MED19 PE=1 SV=1	A0A494C0Y4_HUMAN (+2)	MED19	7	15
Cluster of cDNA, FLJ94440, highly similar to Homo sapiens chaperonin containing TCP1, subunit 6A (zeta 1)(CCT6A), mRNA OS=Homo sapiens OX=9606 PE=2 SV=1 (B2R9K8_HUMAN)	B2R9K8_HUMAN [5]		23	15
Thyroid transcription factor 1-associated protein 26 OS=Homo sapiens OX=9606 GN=CCDC59 PE=1 SV=2	TAP26_HUMAN	CCDC59	16	15
Serine/threonine-protein kinase PLK OS=Homo sapiens OX=9606 PE=2 SV=1	B2R841_HUMAN (+1)		6	15
Cluster of Phosphatidylinositol 4-phosphate 5-kinase type-1 alpha OS=Homo sapiens OX=9606 GN=PIP5K1A PE=1 SV=2 (A6PW57_HUMAN)	A6PW57_HUMAN [7]	PIP5K1A	0	15
Cluster of Kinesin-like protein KIF2C OS=Homo sapiens OX=9606 GN=KIF2C PE=1 SV=2 (KIF2C_HUMAN)	KIF2C_HUMAN [2]	KIF2C	6	15
Cluster of DNA repair protein complementing XP-C cells OS=Homo sapiens OX=9606 GN=XPC PE=1 SV=4 (XPC_HUMAN)	XPC_HUMAN [2]	XPC	3	15
Cluster of AP2-associated protein kinase 1 OS=Homo sapiens OX=9606 GN=AAK1 PE=1 SV=3 (AAK1_HUMAN)	AAK1_HUMAN [3]	AAK1	0	14
cDNA FLJ57877, highly similar to Cleavage and polyadenylation specificity factor 7 OS=Homo sapiens OX=9606 PE=2 SV=1	B4DGF8_HUMAN (+1)		2	14
Cluster of cDNA FLJ58174, highly similar to WW domain-binding protein 11 OS=Homo sapiens OX=9606 PE=2 SV=1 (B4DMD3_HUMAN)	B4DMD3_HUMAN [4]		0	14
Caprin-1 OS=Homo sapiens OX=9606 GN=CAPRIN1 PE=1 SV=2	CAPR1_HUMAN	CAPRIN1	0	14
Cluster of Pumilio homolog 1 OS=Homo sapiens OX=9606 GN=PUM1 PE=1 SV=1 (Q5T1Z4_HUMAN)	Q5T1Z4_HUMAN [3]	PUM1	2	14
Serine-threonine kinase receptor-associated protein OS=Homo sapiens OX=9606 GN=STRAP PE=1 SV=1	STRAP_HUMAN	STRAP	8	14
Cluster of Thyroid hormone receptor-associated protein 3 OS=Homo sapiens OX=9606 GN=THRAP3 PE=1 SV=2 (TR150_HUMAN)	TR150_HUMAN [5]	THRAP3	3	14
Cluster of HCFC1 OS=Homo sapiens OX=9606 PE=4 SV=1 (A0A223PQH6_HUMAN)	A0A223PQH6_HUMAN [3]		6	14
60S ribosomal protein L36 OS=Homo sapiens OX=9606 GN=RPL36 PE=1 SV=3	RL36_HUMAN	RPL36	16	14
Cluster of Centrosomal protein 350kDa, isoform CRA_a OS=Homo sapiens OX=9606 GN=CEP350 PE=4 SV=1 (A0A024R914_HUMAN)	A0A024R914_HUMAN [4]	CEP350	0	14
Coiled-coil domain-containing protein 86 OS=Homo sapiens OX=9606 GN=CCDC86 PE=1 SV=1	CCD86_HUMAN	CCDC86	11	14
Zinc finger C3H1 domain-containing protein OS=Homo sapiens OX=9606 GN=ZFC3H1 PE=1 SV=3	ZC3H1_HUMAN	ZFC3H1	2	14
Cluster of Protein FAM98A OS=Homo sapiens OX=9606 GN=FAM98A PE=1 SV=2 (FA98A_HUMAN)	FA98A_HUMAN [2]	FAM98A	2	14
Cluster of SRSF protein kinase 1 OS=Homo sapiens OX=9606 GN=SRPK1 PE=1 SV=2 (SRPK1_HUMAN)	SRPK1_HUMAN [5]	SRPK1	11	14
Cluster of Transcription initiation factor TFIID subunit 2 OS=Homo sapiens OX=9606 GN=TAF2 PE=1 SV=3 (TAF2_HUMAN)	TAF2_HUMAN [2]	TAF2	1	14
Cluster of NELFE OS=Homo sapiens OX=9606 PE=4 SV=1 (A0A1U9X839_HUMAN)	A0A1U9X839_HUMAN [3]		2	14
Protein-L-isoaspartate O-methyltransferase OS=Homo sapiens OX=9606 GN=PCMT1 PE=1 SV=1	A0A0A0MRJ6_HUMAN (+1)	PCMT1	2	14
Cluster of S-phase kinase-associated protein 1 OS=Homo sapiens OX=9606 GN=SKP1 PE=1 SV=2 (SKP1_HUMAN)	SKP1_HUMAN [2]	SKP1	0	14
Voltage-dependent anion channel 2, isoform CRA_a OS=Homo sapiens OX=9606 GN=VDAC2 PE=4 SV=1	A0A024QZN9_HUMAN	VDAC2	14	14
Leucine-rich repeat-containing protein 59 OS=Homo sapiens OX=9606 GN=LRRC59 PE=1 SV=1	LRC59_HUMAN	LRRC59	7	14
Signal recognition particle 9 kDa protein OS=Homo sapiens OX=9606 GN=SRP9 PE=1 SV=2	SRP09_HUMAN	SRP9	10	14
PC4 and SFRS1-interacting protein OS=Homo sapiens OX=9606 GN=PSIP1 PE=1 SV=1	PSIP1_HUMAN	PSIP1	24	14
CXXC-type zinc finger protein 1 OS=Homo sapiens OX=9606 GN=CXXC1 PE=1 SV=2	CXXC1_HUMAN	CXXC1	7	14
Cluster of NF-kappa-B-activating protein OS=Homo sapiens OX=9606 GN=NKAP PE=1 SV=1 (NKAP_HUMAN)	NKAP_HUMAN [3]	NKAP	8	14
Cluster of Serine/threonine-protein kinase VRK1 OS=Homo sapiens OX=9606 GN=VRK1 PE=1 SV=1 (VRK1_HUMAN)	VRK1_HUMAN [4]	VRK1	24	14
Cluster of Uncharacterized protein OS=Homo sapiens OX=9606 PE=3 SV=2 (H3BNC9_HUMAN)	H3BNC9_HUMAN [2]		17	14
Cluster of Myosin light chain 6B OS=Homo sapiens OX=9606 GN=MYL6B PE=1 SV=1 (MYL6B_HUMAN)	MYL6B_HUMAN [2]	MYL6B	4	14
Probable U3 small nucleolar RNA-associated protein 11 OS=Homo sapiens OX=9606 GN=UTP11 PE=1 SV=2	UTP11_HUMAN	UTP11	8	14
Exportin-1 OS=Homo sapiens OX=9606 GN=XPO1 PE=1 SV=1	XPO1_HUMAN	XPO1	31	14
MKI67 FHA domain-interacting nucleolar phosphoprotein OS=Homo sapiens OX=9606 GN=NIFK PE=1 SV=1	MK67I_HUMAN	NIFK	9	14
60S ribosomal protein L18 (Fragment) OS=Homo sapiens OX=9606 GN=RPL18 PE=1 SV=1	J3QQ67_HUMAN (+1)	RPL18	29	14
tRNA (cytosine(34)-C(5))-methyltransferase OS=Homo sapiens OX=9606 GN=NSUN2 PE=1 SV=2	NSUN2_HUMAN	NSUN2	16	14
Cluster of TATA box-binding protein-associated factor RNA polymerase I subunit A OS=Homo sapiens OX=9606 GN=TAF1A PE=1 SV=1 (TAF1A_HUMAN)	TAF1A_HUMAN [2]	TAF1A	0	14
Pinin OS=Homo sapiens OX=9606 GN=PNN PE=1 SV=5	PININ_HUMAN	PNN	54	14
Uncharacterized protein C16orf96 OS=Homo sapiens OX=9606 GN=C16orf96 PE=4 SV=3	CP096_HUMAN	C16orf96	2	13
RNA helicase aquarius OS=Homo sapiens OX=9606 GN=AQR PE=1 SV=4	AQR_HUMAN	AQR	5	13
Partner of Y14 and mago OS=Homo sapiens OX=9606 GN=PYM1 PE=1 SV=1	PYM1_HUMAN	PYM1	0	13
Transcription initiation factor TFIID subunit 7 OS=Homo sapiens OX=9606 GN=TAF7 PE=1 SV=1	TAF7_HUMAN	TAF7	0	13
RNA-binding protein 27 OS=Homo sapiens OX=9606 GN=RBM27 PE=1 SV=2	RBM27_HUMAN	RBM27	2	13
Cleavage and polyadenylation specificity factor subunit 5 OS=Homo sapiens OX=9606 GN=NUDT21 PE=1 SV=1	CPSF5_HUMAN	NUDT21	0	13
Separin OS=Homo sapiens OX=9606 GN=ESPL1 PE=1 SV=3	ESPL1_HUMAN	ESPL1	2	13
Cluster of Poly(U)-binding-splicing factor PUF60 (Fragment) OS=Homo sapiens OX=9606 GN=PUF60 PE=1 SV=1 (A0A0J9YVP6_HUMAN)	A0A0J9YVP6_HUMAN [2]	PUF60	7	13
Prefoldin subunit 3 OS=Homo sapiens OX=9606 GN=VBP1 PE=3 SV=1	D3DWY7_HUMAN	VBP1	5	13
Protein LLP homolog OS=Homo sapiens OX=9606 GN=LLPH PE=1 SV=1	LLPH_HUMAN	LLPH	19	13
Cluster of Leucine-rich repeat flightless-interacting protein 1 OS=Homo sapiens OX=9606 GN=LRRFIP1 PE=1 SV=2 (LRRF1_HUMAN)	LRRF1_HUMAN [2]	LRRFIP1	0	13
Cluster of Transcriptional repressor p66-beta OS=Homo sapiens OX=9606 GN=GATAD2B PE=1 SV=1 (P66B_HUMAN)	P66B_HUMAN [3]	GATAD2B	10	13
cDNA FLJ16598 fis, clone TESTI4006473, weakly similar to ATP-dependent RNA helicase A OS=Homo sapiens OX=9606 PE=2 SV=1	Q6ZMY0_HUMAN		0	13
Calmodulin-regulated spectrin-associated protein 1 OS=Homo sapiens OX=9606 GN=CAMSAP1 PE=1 SV=2	CAMP1_HUMAN	CAMSAP1	0	13
Guanine nucleotide-binding protein-like 3-like protein OS=Homo sapiens OX=9606 GN=GNL3L PE=1 SV=1	GNL3L_HUMAN	GNL3L	4	13
La-related protein 4 OS=Homo sapiens OX=9606 GN=LARP4 PE=1 SV=3	LARP4_HUMAN	LARP4	1	13
Cluster of Leucine-rich repeat and WD repeat-containing protein 1 OS=Homo sapiens OX=9606 GN=LRWD1 PE=1 SV=2 (LRWD1_HUMAN)	LRWD1_HUMAN [2]	LRWD1	1	13
Nucleolar complex protein 4 homolog OS=Homo sapiens OX=9606 GN=NOC4L PE=1 SV=1	NOC4L_HUMAN	NOC4L	7	13
H/ACA ribonucleoprotein complex subunit 3 OS=Homo sapiens OX=9606 GN=NOP10 PE=1 SV=1	NOP10_HUMAN	NOP10	15	13
Spermatogenesis-associated serine-rich protein 2 OS=Homo sapiens OX=9606 GN=SPATS2 PE=1 SV=1	SPAS2_HUMAN	SPATS2	0	13
Cluster of cDNA, FLJ96655, highly similar to Homo sapiens stromal membrane-associated protein 1 (SMAP1), mRNA OS=Homo sapiens OX=9606 PE=2 SV=1 (B2RDK5_HUMAN)	B2RDK5_HUMAN [2]		0	13
Exosome complex component RRP40 OS=Homo sapiens OX=9606 GN=EXOSC3 PE=1 SV=3	EXOS3_HUMAN	EXOSC3	0	13
Adaptin ear-binding coat-associated protein 2 OS=Homo sapiens OX=9606 GN=NECAP2 PE=1 SV=1	NECP2_HUMAN (+1)	NECAP2	0	13
Cluster of Alpha thalassemia/mental retardation syndrome X-linked OS=Homo sapiens OX=9606 GN=ATRX PE=4 SV=1 (A4LAA3_HUMAN)	A4LAA3_HUMAN [3]	ATRX	7	13
Cluster of AP-3 complex subunit sigma-2 OS=Homo sapiens OX=9606 GN=AP3S2 PE=2 SV=1 (AP3S2_HUMAN)	AP3S2_HUMAN [3]	AP3S2	1	13
Borealin OS=Homo sapiens OX=9606 GN=CDCA8 PE=1 SV=2	BOREA_HUMAN	CDCA8	12	13
Cluster of Chromosome-associated kinesin KIF4A OS=Homo sapiens OX=9606 GN=KIF4A PE=1 SV=3 (KIF4A_HUMAN)	KIF4A_HUMAN [13]	KIF4A	6	13
URCC5 OS=Homo sapiens OX=9606 GN=URCC5 PE=2 SV=1	B1Q2B0_HUMAN (+1)	URCC5	1	13
Chromosome 20 open reading frame 129 OS=Homo sapiens OX=9606 GN=FAM83D PE=1 SV=1	A0A087WXK8_HUMAN	FAM83D	0	13
M-phase phosphoprotein 8 OS=Homo sapiens OX=9606 GN=MPHOSPH8 PE=1 SV=2	MPP8_HUMAN	MPHOSPH8	17	13
RING-type E3 ubiquitin-protein ligase PPIL2 OS=Homo sapiens OX=9606 GN=PPIL2 PE=1 SV=1	PPIL2_HUMAN	PPIL2	0	13
U3 small nucleolar RNA-interacting protein 2 OS=Homo sapiens OX=9606 GN=RRP9 PE=1 SV=1	U3IP2_HUMAN	RRP9	9	13
Eukaryotic initiation factor 4A-III OS=Homo sapiens OX=9606 GN=EIF4A3 PE=1 SV=4	IF4A3_HUMAN	EIF4A3	27	13
General transcription factor IIH subunit 4 OS=Homo sapiens OX=9606 GN=GTF2H4 PE=1 SV=1	TF2H4_HUMAN	GTF2H4	1	13
Keratin, type II cytoskeletal 78 OS=Homo sapiens OX=9606 GN=KRT78 PE=1 SV=2	K2C78_HUMAN	KRT78	32	13
Ligand-dependent corepressor OS=Homo sapiens OX=9606 GN=LCOR PE=1 SV=1	A0A1P0AZG4_HUMAN	LCOR	2	13
Cluster of 60S ribosomal protein L9 OS=Homo sapiens OX=9606 GN=RPL9 PE=1 SV=1 (RL9_HUMAN)	RL9_HUMAN [2]	RPL9	11	13
Cluster of Brain-specific angiogenesis inhibitor 1-associated protein 2 OS=Homo sapiens OX=9606 GN=BAIAP2 PE=1 SV=1 (BAIP2_HUMAN)	BAIP2_HUMAN [4]	BAIAP2	1	13
Probable ATP-dependent RNA helicase DDX56 OS=Homo sapiens OX=9606 GN=DDX56 PE=1 SV=1	DDX56_HUMAN	DDX56	11	13
Cluster of Pre-mRNA-splicing factor RBM22 OS=Homo sapiens OX=9606 GN=RBM22 PE=1 SV=1 (RBM22_HUMAN)	RBM22_HUMAN [2]	RBM22	0	12
Cluster of DEAH (Asp-Glu-Ala-His) box polypeptide 8 OS=Homo sapiens OX=9606 GN=DHX8 PE=2 SV=2 (Q86X36_HUMAN)	Q86X36_HUMAN [2]	DHX8	2	12
L-aminoadipate-semialdehyde dehydrogenase-phosphopantetheinyl transferase OS=Homo sapiens OX=9606 GN=AASDHPPT PE=1 SV=2	ADPPT_HUMAN	AASDHPPT	6	12
Spermatid perinuclear RNA binding protein isoform 2 (Fragment) OS=Homo sapiens OX=9606 GN=STRBP PE=1 SV=1	A0A0S2Z5K8_HUMAN (+1)	STRBP	0	12
Cluster of U4/U6 small nuclear ribonucleoprotein Prp31 OS=Homo sapiens OX=9606 GN=PRPF31 PE=1 SV=2 (PRP31_HUMAN)	PRP31_HUMAN [2]	PRPF31	2	12
Cluster of Breast and ovarian cancer susceptibility protein (Fragment) OS=Homo sapiens OX=9606 GN=BRCA1 PE=2 SV=1 (Q5XLT4_HUMAN)	Q5XLT4_HUMAN [5]	BRCA1	0	12
Spartin OS=Homo sapiens OX=9606 GN=SPART PE=1 SV=1	SPART_HUMAN	SPART	0	12
Exosome complex component RRP4 OS=Homo sapiens OX=9606 GN=EXOSC2 PE=1 SV=2	EXOS2_HUMAN	EXOSC2	1	12
Cluster of N-acylneuraminate cytidylyltransferase OS=Homo sapiens OX=9606 GN=CMAS PE=1 SV=2 (NEUA_HUMAN)	NEUA_HUMAN [2]	CMAS	5	12
Cluster of Anaphase promoting complex subunit 7 OS=Homo sapiens OX=9606 GN=ANAPC7 PE=2 SV=1 (A5D8X2_HUMAN)	A5D8X2_HUMAN [3]	ANAPC7	2	12
Cluster of cDNA FLJ36692 fis, clone UTERU2008845, highly similar to Homo sapiens ring finger protein 10 (RNF10), mRNA OS=Homo sapiens OX=9606 PE=2 SV=1 (B3KSN5_HUMAN)	B3KSN5_HUMAN [4]		0	12
Desmocollin-1 OS=Homo sapiens OX=9606 GN=DSC1 PE=1 SV=2	DSC1_HUMAN (+1)	DSC1	13	12
Exosome component 10 OS=Homo sapiens OX=9606 GN=EXOSC10 PE=1 SV=2	EXOSX_HUMAN	EXOSC10	19	12
Cluster of Phenylalanine--tRNA ligase alpha subunit OS=Homo sapiens OX=9606 GN=FARSA PE=1 SV=1 (K7ER00_HUMAN)	K7ER00_HUMAN [2]	FARSA	11	12
ATP-dependent DNA helicase Q1 OS=Homo sapiens OX=9606 GN=RECQL PE=1 SV=3	RECQ1_HUMAN	RECQL	20	12
Pre-mRNA-splicing factor SYF1 OS=Homo sapiens OX=9606 GN=XAB2 PE=1 SV=2	SYF1_HUMAN	XAB2	0	12
Cluster of Myc-associated zinc finger protein OS=Homo sapiens OX=9606 GN=MAZ PE=1 SV=1 (A0A087WWR2_HUMAN)	A0A087WWR2_HUMAN [11]	MAZ	0	12
Transcription elongation factor A protein 1 OS=Homo sapiens OX=9606 GN=TCEA1 PE=1 SV=1	A0A1W2PPZ5_HUMAN (+1)	TCEA1	0	12
Small nuclear ribonucleoprotein Sm D2 OS=Homo sapiens OX=9606 GN=SNRPD2 PE=1 SV=1	SMD2_HUMAN	SNRPD2	6	12
Cysteine and glycine-rich protein 2 OS=Homo sapiens OX=9606 GN=CSRP2 PE=1 SV=3	CSRP2_HUMAN (+1)	CSRP2	0	12
Eukaryotic translation initiation factor 5A-1 OS=Homo sapiens OX=9606 GN=EIF5A PE=1 SV=2	IF5A1_HUMAN	EIF5A	9	12
Cluster of N-alpha-acetyltransferase 15, NatA auxiliary subunit OS=Homo sapiens OX=9606 GN=NAA15 PE=1 SV=1 (NAA15_HUMAN)	NAA15_HUMAN [3]	NAA15	23	12
Nascent polypeptide-associated complex subunit alpha, muscle-specific form OS=Homo sapiens OX=9606 GN=NACA PE=1 SV=1	NACAM_HUMAN	NACA	6	12
Fus-like protein (Fragment) OS=Homo sapiens OX=9606 PE=2 SV=1	Q13344_HUMAN		16	12
General transcription factor IIH subunit 3 OS=Homo sapiens OX=9606 GN=GTF2H3 PE=1 SV=2	TF2H3_HUMAN	GTF2H3	1	12
Terminal uridylyltransferase 4 OS=Homo sapiens OX=9606 GN=TUT4 PE=1 SV=1	A0A0C4DFM7_HUMAN (+1)	TUT4	0	12
Protein/nucleic acid deglycase DJ-1 OS=Homo sapiens OX=9606 GN=PARK7 PE=1 SV=2	PARK7_HUMAN	PARK7	10	12
Mitochondrial heat shock 60kD protein 1 variant 1 OS=Homo sapiens OX=9606 GN=HSPD1 PE=2 SV=1	B3GQS7_HUMAN	HSPD1	52	12
THO complex subunit 6 homolog OS=Homo sapiens OX=9606 GN=THOC6 PE=1 SV=1	THOC6_HUMAN	THOC6	1	12
Lysine-specific demethylase RSBN1L OS=Homo sapiens OX=9606 GN=RSBN1L PE=1 SV=2	RSBNL_HUMAN	RSBN1L	10	12
DNA helicase OS=Homo sapiens OX=9606 PE=2 SV=1	B2R7C5_HUMAN (+1)		17	12
Calcyclin-binding protein OS=Homo sapiens OX=9606 GN=CACYBP PE=1 SV=2	CYBP_HUMAN	CACYBP	7	12
Cluster of Synaptotagmin-like protein 4 OS=Homo sapiens OX=9606 GN=SYTL4 PE=1 SV=2 (SYTL4_HUMAN)	SYTL4_HUMAN [2]	SYTL4	0	12
Kinesin-like protein KIF2A OS=Homo sapiens OX=9606 GN=KIF2A PE=1 SV=3	KIF2A_HUMAN	KIF2A	12	12
cDNA FLJ76065 OS=Homo sapiens OX=9606 PE=2 SV=1	A8KA74_HUMAN (+1)		24	12
Beta-arrestin-2 OS=Homo sapiens OX=9606 GN=ARRB2 PE=1 SV=2	ARRB2_HUMAN	ARRB2	16	12
Chromodomain-helicase-DNA-binding protein 2 OS=Homo sapiens OX=9606 GN=CHD2 PE=1 SV=2	CHD2_HUMAN	CHD2	10	12
Cluster of INO80 complex subunit E OS=Homo sapiens OX=9606 GN=INO80E PE=1 SV=1 (IN80E_HUMAN)	IN80E_HUMAN [2]	INO80E	2	12
Cluster of Bcl-2-associated transcription factor 1 OS=Homo sapiens OX=9606 GN=BCLAF1 PE=1 SV=2 (BCLF1_HUMAN)	BCLF1_HUMAN [3]	BCLAF1	3	12
Cluster of Arginine/proline rich coiled-coil 1, isoform CRA_b OS=Homo sapiens OX=9606 GN=RPRC1 PE=4 SV=1 (D3DPS3_HUMAN)	D3DPS3_HUMAN [3]	RPRC1	3	12
Cluster of Septin 9, isoform CRA_a OS=Homo sapiens OX=9606 GN=SEPT9 PE=3 SV=1 (A0A024R8V0_HUMAN)	A0A024R8V0_HUMAN [3]	2021-09-09	0	11
Cluster of PDZ and LIM domain 5, isoform CRA_c OS=Homo sapiens OX=9606 GN=PDLIM5 PE=4 SV=1 (A0A024RDE8_HUMAN)	A0A024RDE8_HUMAN [3]	PDLIM5	0	11
Cluster of Zyxin OS=Homo sapiens OX=9606 GN=ZYX PE=1 SV=1 (ZYX_HUMAN)	ZYX_HUMAN [2]	ZYX	0	11
DNA cross-link repair 1A protein OS=Homo sapiens OX=9606 GN=DCLRE1A PE=1 SV=3	DCR1A_HUMAN	DCLRE1A	0	11
HAUS augmin-like complex subunit 6 OS=Homo sapiens OX=9606 GN=HAUS6 PE=1 SV=2	HAUS6_HUMAN	HAUS6	0	11
Cluster of Cleavage and polyadenylation-specificity factor subunit 6 OS=Homo sapiens OX=9606 GN=CPSF6 PE=1 SV=1 (F8WJN3_HUMAN)	F8WJN3_HUMAN [2]	CPSF6	6	11
Cluster of RACGAP1 (Fragment) OS=Homo sapiens OX=9606 GN=RACGAP1 PE=4 SV=1 (A0A2X0U4T9_HUMAN)	A0A2X0U4T9_HUMAN [4]	RACGAP1	2	11
Insulin-like growth factor 2 mRNA-binding protein 1 OS=Homo sapiens OX=9606 GN=IGF2BP1 PE=1 SV=2	IF2B1_HUMAN	IGF2BP1	18	11
cDNA FLJ54919, highly similar to G2 and S phase expressed protein 1 OS=Homo sapiens OX=9606 PE=2 SV=1	B4DZT6_HUMAN		0	11
Transcriptional repressor NF-X1 OS=Homo sapiens OX=9606 GN=NFX1 PE=1 SV=2	NFX1_HUMAN	NFX1	0	11
Cluster of Heterogeneous nuclear ribonucleoprotein U-like 1, isoform CRA_a OS=Homo sapiens OX=9606 GN=HNRPUL1 PE=4 SV=1 (A0A024R0J9_HUMAN)	A0A024R0J9_HUMAN [7]	HNRPUL1	14	11
Cluster of AP-2 complex subunit sigma OS=Homo sapiens OX=9606 GN=AP2S1 PE=1 SV=2 (AP2S1_HUMAN)	AP2S1_HUMAN [4]	AP2S1	6	11
Segment polarity protein dishevelled homolog DVL-1 OS=Homo sapiens OX=9606 GN=DVL1 PE=1 SV=2	DVL1_HUMAN	DVL1	0	11
RNA-binding protein NOB1 OS=Homo sapiens OX=9606 PE=2 SV=1	B2RAR2_HUMAN		2	11
Casein kinase I isoform alpha OS=Homo sapiens OX=9606 GN=CSNK1A1 PE=1 SV=2	KC1A_HUMAN (+1)	CSNK1A1	8	11
Fatty acid synthase OS=Homo sapiens OX=9606 GN=FASN PE=1 SV=1	A0A0U1RQF0_HUMAN (+1)	FASN	28	11
Activator of basal transcription 1 OS=Homo sapiens OX=9606 GN=ABT1 PE=1 SV=1	ABT1_HUMAN	ABT1	0	11
Cluster of Peptidyl-prolyl cis-trans isomerase OS=Homo sapiens OX=9606 PE=2 SV=1 (A8K486_HUMAN)	A8K486_HUMAN [4]		13	11
Cancer-related nucleoside-triphosphatase OS=Homo sapiens OX=9606 GN=NTPCR PE=1 SV=1	NTPCR_HUMAN	NTPCR	7	11
60S ribosomal protein L34 OS=Homo sapiens OX=9606 GN=RPL34 PE=1 SV=3	RL34_HUMAN	RPL34	12	11
Cluster of Exosome complex exonuclease RRP44 OS=Homo sapiens OX=9606 GN=DIS3 PE=1 SV=2 (RRP44_HUMAN)	RRP44_HUMAN [2]	DIS3	22	11
F-actin-capping protein subunit alpha-1 OS=Homo sapiens OX=9606 GN=CAPZA1 PE=1 SV=3	CAZA1_HUMAN	CAPZA1	0	11
Peroxisome proliferator activated receptor interacting complex protein OS=Homo sapiens OX=9606 GN=PRIC295 PE=2 SV=1	E1NZA1_HUMAN (+1)	PRIC295	19	11
Something about silencing protein 10 OS=Homo sapiens OX=9606 GN=UTP3 PE=1 SV=1	SAS10_HUMAN	UTP3	19	11
Cluster of Exocyst complex component 4 OS=Homo sapiens OX=9606 GN=EXOC4 PE=1 SV=1 (EXOC4_HUMAN)	EXOC4_HUMAN [3]	EXOC4	2	11
rRNA adenine N(6)-methyltransferase OS=Homo sapiens OX=9606 PE=2 SV=1	A8K9K8_HUMAN		7	11
Cluster of ATPase family AAA domain-containing protein 3A OS=Homo sapiens OX=9606 GN=ATAD3A PE=1 SV=2 (ATD3A_HUMAN)	ATD3A_HUMAN [4]	ATAD3A	24	11
Cluster of cDNA FLJ55520, highly similar to TFIIH basal transcription factor complex p62 subunit OS=Homo sapiens OX=9606 PE=2 SV=1 (B4DSG6_HUMAN)	B4DSG6_HUMAN [3]		0	11
Polynucleotide 5'-hydroxyl-kinase NOL9 OS=Homo sapiens OX=9606 GN=NOL9 PE=1 SV=1	NOL9_HUMAN	NOL9	3	11
DNA-directed RNA polymerases I, II, and III subunit RPABC3 (Fragment) OS=Homo sapiens OX=9606 GN=POLR2H PE=1 SV=8	C9JLU1_HUMAN (+1)	POLR2H	3	11
Cluster of Putative RNA-binding protein Luc7-like 2 OS=Homo sapiens OX=9606 GN=LUC7L2 PE=1 SV=2 (LC7L2_HUMAN)	LC7L2_HUMAN [4]	LUC7L2	26	11
Cluster of Isoleucyl-tRNA synthetase, cytoplasmic variant (Fragment) OS=Homo sapiens OX=9606 PE=2 SV=1 (Q59G75_HUMAN)	Q59G75_HUMAN [3]		40	11
Cylindromatosis (Turban tumor syndrome), isoform CRA_a OS=Homo sapiens OX=9606 GN=CYLD PE=3 SV=1	A0A024R6T1_HUMAN (+2)	CYLD	0	10
Cluster of Protein phosphatase 1 regulatory subunit OS=Homo sapiens OX=9606 PE=2 SV=1 (B2RAH5_HUMAN)	B2RAH5_HUMAN [4]		0	10
PEST proteolytic signal-containing nuclear protein OS=Homo sapiens OX=9606 GN=PCNP PE=1 SV=2	PCNP_HUMAN	PCNP	0	10
Protein SMG9 OS=Homo sapiens OX=9606 GN=SMG9 PE=1 SV=1	SMG9_HUMAN	SMG9	0	10
WD repeat domain-containing protein 83 OS=Homo sapiens OX=9606 GN=WDR83 PE=1 SV=1	WDR83_HUMAN	WDR83	0	10
Probable ATP-dependent RNA helicase DHX35 OS=Homo sapiens OX=9606 GN=DHX35 PE=1 SV=2	DHX35_HUMAN	DHX35	0	10
Importin subunit alpha-4 OS=Homo sapiens OX=9606 GN=KPNA3 PE=1 SV=2	IMA4_HUMAN	KPNA3	4	10
Dedicator of cytokinesis protein 11 OS=Homo sapiens OX=9606 GN=DOCK11 PE=1 SV=2	A6NIW2_HUMAN (+1)	DOCK11	0	10
Cluster of cDNA FLJ60944, highly similar to Homo sapiens 26S proteasome-associated UCH interacting protein 1 (UIP1), transcript variant 3, mRNA OS=Homo sapiens OX=9606 PE=2 SV=1 (B4DXP4_HUMAN)	B4DXP4_HUMAN [2]		0	10
Coatomer subunit epsilon OS=Homo sapiens OX=9606 GN=COPE PE=1 SV=3	COPE_HUMAN	COPE	8	10
Jupiter microtubule associated homolog 1 OS=Homo sapiens OX=9606 GN=JPT1 PE=1 SV=3	JUPI1_HUMAN	JPT1	0	10
DNA/RNA-binding protein KIN17 OS=Homo sapiens OX=9606 GN=KIN PE=1 SV=2	KIN17_HUMAN	KIN	0	10
Acyl-protein thioesterase 2 OS=Homo sapiens OX=9606 GN=LYPLA2 PE=1 SV=1	LYPA2_HUMAN	LYPLA2	0	10
Alpha-globin transcription factor CP2 OS=Homo sapiens OX=9606 GN=TFCP2 PE=1 SV=2	TFCP2_HUMAN	TFCP2	0	10
Cluster of Heterogeneous nuclear ribonucleoprotein D (AU-rich element RNA binding protein 1, 37kDa), isoform CRA_e OS=Homo sapiens OX=9606 GN=HNRPD PE=4 SV=1 (A0A024RDF4_HUMAN)	A0A024RDF4_HUMAN [6]	HNRPD	2	10
Cluster of AF4/FMR2 family member 4 OS=Homo sapiens OX=9606 GN=AFF4 PE=1 SV=1 (AFF4_HUMAN)	AFF4_HUMAN [2]	AFF4	4	10
Density-regulated protein OS=Homo sapiens OX=9606 GN=DENR PE=1 SV=2	DENR_HUMAN	DENR	6	10
Cluster of DNA mismatch repair protein Msh2 OS=Homo sapiens OX=9606 GN=MSH2 PE=1 SV=1 (MSH2_HUMAN)	MSH2_HUMAN [3]	MSH2	9	10
Ras-GTPase activating protein SH3 domain-binding protein 2, isoform CRA_b OS=Homo sapiens OX=9606 GN=G3BP2 PE=4 SV=1	A0A024RDB2_HUMAN	G3BP2	6	10
Cluster of Exosome component 9 OS=Homo sapiens OX=9606 GN=EXOSC9 PE=2 SV=1 (A5PLM5_HUMAN)	A5PLM5_HUMAN [5]	EXOSC9	4	10
DNA-directed RNA polymerases I, II, and III subunit RPABC5 OS=Homo sapiens OX=9606 GN=POLR2L PE=1 SV=1	RPAB5_HUMAN	POLR2L	0	10
Caspase activity and apoptosis inhibitor 1 OS=Homo sapiens OX=9606 GN=CAAP1 PE=1 SV=2	CAAP1_HUMAN	CAAP1	0	10
Probable 28S rRNA (cytosine(4447)-C(5))-methyltransferase OS=Homo sapiens OX=9606 GN=NOP2 PE=1 SV=2	NOP2_HUMAN	NOP2	14	10
40S ribosomal protein S12 OS=Homo sapiens OX=9606 GN=RPS12 PE=1 SV=3	RS12_HUMAN	RPS12	13	10
Arginine--tRNA ligase, cytoplasmic OS=Homo sapiens OX=9606 GN=RARS PE=1 SV=2	SYRC_HUMAN	RARS	31	10
ANKRD26 protein OS=Homo sapiens OX=9606 GN=ANKRD26 PE=2 SV=1	A1L497_HUMAN (+1)	ANKRD26	0	10
cDNA FLJ76127, highly similar to Homo sapiens replication factor C (activator 1) 5, 36.5kDa (RFC5), transcript variant 1, mRNA OS=Homo sapiens OX=9606 PE=2 SV=1	A8K3S0_HUMAN (+2)		16	10
Cluster of AP-3 complex subunit beta-1 OS=Homo sapiens OX=9606 GN=AP3B1 PE=1 SV=3 (AP3B1_HUMAN)	AP3B1_HUMAN [3]	AP3B1	24	10
Eukaryotic translation initiation factor 4E OS=Homo sapiens OX=9606 GN=EIF4E PE=1 SV=1	D6RBW1_HUMAN (+3)	EIF4E	1	10
DNA-directed RNA polymerase, mitochondrial OS=Homo sapiens OX=9606 GN=POLRMT PE=1 SV=2	RPOM_HUMAN	POLRMT	8	10
Cluster of Alpha-enolase OS=Homo sapiens OX=9606 GN=ENO1 PE=1 SV=2 (ENOA_HUMAN)	ENOA_HUMAN [4]	ENO1	21	10
Peroxiredoxin-2 OS=Homo sapiens OX=9606 GN=PRDX2 PE=1 SV=5	PRDX2_HUMAN	PRDX2	7	10
60S ribosomal protein L21 OS=Homo sapiens OX=9606 GN=RPL21 PE=1 SV=2	RL21_HUMAN	RPL21	17	10
Ribosome biogenesis regulatory protein homolog OS=Homo sapiens OX=9606 GN=RRS1 PE=1 SV=2	RRS1_HUMAN	RRS1	13	10
Cluster of THO complex subunit 3 OS=Homo sapiens OX=9606 GN=THOC3 PE=1 SV=1 (THOC3_HUMAN)	THOC3_HUMAN [4]	THOC3	6	10
Cluster of Arf-GAP with GTPase, ANK repeat and PH domain-containing protein 3 OS=Homo sapiens OX=9606 GN=AGAP3 PE=1 SV=2 (AGAP3_HUMAN)	AGAP3_HUMAN [5]	AGAP3	5	10
THO complex subunit 5 homolog OS=Homo sapiens OX=9606 GN=THOC5 PE=1 SV=2	THOC5_HUMAN	THOC5	2	10
Cluster of Ubiquitin-conjugating enzyme E2 S OS=Homo sapiens OX=9606 GN=UBE2S PE=1 SV=2 (UBE2S_HUMAN)	UBE2S_HUMAN [2]	UBE2S	9	10
Cluster of GATA zinc finger domain containing 2A, isoform CRA_a OS=Homo sapiens OX=9606 GN=GATAD2A PE=4 SV=1 (A0A024R7M6_HUMAN)	A0A024R7M6_HUMAN [2]	GATAD2A	10	10
cDNA FLJ32640 fis, clone SYNOV2001033, highly similar to U3 small nucleolar RNA-associated protein 6 homolog OS=Homo sapiens OX=9606 PE=2 SV=1	B3KQ21_HUMAN (+1)		0	10
Translation machinery-associated protein 16 (Fragment) OS=Homo sapiens OX=9606 GN=TMA16 PE=1 SV=1	H0Y9X1_HUMAN (+1)	TMA16	12	10
Cluster of Structural maintenance of chromosomes protein OS=Homo sapiens OX=9606 PE=2 SV=1 (A8K984_HUMAN)	A8K984_HUMAN [4]		10	10
Bromodomain-containing protein 7 OS=Homo sapiens OX=9606 GN=BRD7 PE=1 SV=1	BRD7_HUMAN	BRD7	3	10
Charged multivesicular body protein 2b OS=Homo sapiens OX=9606 GN=CHMP2B PE=1 SV=1	CHM2B_HUMAN	CHMP2B	1	10
Cluster of Cytoplasmic dynein 1 heavy chain 1 OS=Homo sapiens OX=9606 GN=DYNC1H1 PE=1 SV=5 (DYHC1_HUMAN)	DYHC1_HUMAN [2]	DYNC1H1	58	10
Cluster of Ras-related protein Rab-8A OS=Homo sapiens OX=9606 GN=RAB8A PE=1 SV=1 (RAB8A_HUMAN)	RAB8A_HUMAN [24]	RAB8A	23	10
Cluster of General transcription factor IIH subunit 2-like protein OS=Homo sapiens OX=9606 GN=GTF2H2C PE=1 SV=1 (T2H2L_HUMAN)	T2H2L_HUMAN [4]	GTF2H2C	0	10
Insulin receptor substrate 4 OS=Homo sapiens OX=9606 GN=IRS4 PE=1 SV=1	IRS4_HUMAN	IRS4	4	10
UPF0183 protein C16orf70 OS=Homo sapiens OX=9606 GN=C16orf70 PE=1 SV=1	CP070_HUMAN	C16orf70	0	9
Cluster of Formin-binding protein 1-like OS=Homo sapiens OX=9606 GN=FNBP1L PE=1 SV=3 (FBP1L_HUMAN)	FBP1L_HUMAN [3]	FNBP1L	0	9
Polycomb group RING finger protein 6 OS=Homo sapiens OX=9606 GN=PCGF6 PE=1 SV=2	PCGF6_HUMAN	PCGF6	0	9
Programmed cell death protein 5 OS=Homo sapiens OX=9606 GN=PDCD5 PE=1 SV=3	PDCD5_HUMAN	PDCD5	0	9
Interferon-inducible double-stranded RNA-dependent protein kinase activator A OS=Homo sapiens OX=9606 GN=PRKRA PE=1 SV=1	PRKRA_HUMAN	PRKRA	0	9
DNA-directed RNA polymerase III subunit RPC3 OS=Homo sapiens OX=9606 GN=POLR3C PE=1 SV=1	RPC3_HUMAN	POLR3C	0	9
ARHGAP35 (Fragment) OS=Homo sapiens OX=9606 GN=ARHGAP35 PE=4 SV=1	A0A2X0SFV3_HUMAN (+1)	ARHGAP35	0	9
Cluster of Eukaryotic translation initiation factor 3 subunit G OS=Homo sapiens OX=9606 GN=EIF3G PE=1 SV=2 (EIF3G_HUMAN)	EIF3G_HUMAN [3]	EIF3G	9	9
Cluster of N-alpha-acetyltransferase 30 OS=Homo sapiens OX=9606 GN=NAA30 PE=1 SV=1 (NAA30_HUMAN)	NAA30_HUMAN [2]	NAA30	0	9
cDNA FLJ12979 fis, clone NT2RP2006334, highly similar to WD repeat domain phosphoinositide-interacting protein 2 OS=Homo sapiens OX=9606 PE=2 SV=1	B3KMZ0_HUMAN (+1)		0	9
High mobility group protein HMG-I/HMG-Y OS=Homo sapiens OX=9606 GN=HMGA1 PE=1 SV=3	HMGA1_HUMAN (+1)	HMGA1	0	9
Cluster of Dedicator of cytokinesis protein 7 OS=Homo sapiens OX=9606 GN=DOCK7 PE=1 SV=4 (DOCK7_HUMAN)	DOCK7_HUMAN [5]	DOCK7	0	9
HAUS augmin-like complex subunit 8 OS=Homo sapiens OX=9606 GN=HAUS8 PE=1 SV=3	HAUS8_HUMAN	HAUS8	0	9
Heterogeneous nuclear ribonucleoprotein A0 OS=Homo sapiens OX=9606 GN=HNRNPA0 PE=1 SV=1	ROA0_HUMAN	HNRNPA0	10	9
DNA mismatch repair protein OS=Homo sapiens OX=9606 PE=2 SV=1	A0A384MDZ1_HUMAN (+1)		4	9
Cluster of Actin-related protein 3 OS=Homo sapiens OX=9606 GN=ACTR3 PE=1 SV=3 (ARP3_HUMAN)	ARP3_HUMAN [2]	ACTR3	1	9
Cluster of 55 kDa erythrocyte membrane protein OS=Homo sapiens OX=9606 GN=MPP1 PE=1 SV=2 (EM55_HUMAN)	EM55_HUMAN [2]	MPP1	0	9
Mediator of RNA polymerase II transcription subunit 1 OS=Homo sapiens OX=9606 GN=MED1 PE=1 SV=4	MED1_HUMAN	MED1	2	9
Nuclear export mediator factor NEMF OS=Homo sapiens OX=9606 GN=NEMF PE=1 SV=4	NEMF_HUMAN	NEMF	8	9
Cluster of Gem-associated protein 2 OS=Homo sapiens OX=9606 GN=GEMIN2 PE=1 SV=1 (GEMI2_HUMAN)	GEMI2_HUMAN [3]	GEMIN2	0	9
Cluster of Non-histone chromosomal protein HMG-14 OS=Homo sapiens OX=9606 GN=HMGN1 PE=1 SV=3 (HMGN1_HUMAN)	HMGN1_HUMAN [3]	HMGN1	3	9
Eukaryotic translation initiation factor 3 subunit C OS=Homo sapiens OX=9606 GN=EIF3C PE=2 SV=1	A1KYQ7_HUMAN (+2)	EIF3C	42	9
CD2 antigen cytoplasmic tail-binding protein 2 OS=Homo sapiens OX=9606 GN=CD2BP2 PE=1 SV=1	CD2B2_HUMAN	CD2BP2	0	9
Cluster of Protein ELYS OS=Homo sapiens OX=9606 GN=AHCTF1 PE=1 SV=3 (ELYS_HUMAN)	ELYS_HUMAN [3]	AHCTF1	13	9
Serine/threonine-protein kinase 10 OS=Homo sapiens OX=9606 GN=STK10 PE=1 SV=1	STK10_HUMAN	STK10	7	9
WD repeat-containing protein 6 OS=Homo sapiens OX=9606 GN=WDR6 PE=1 SV=1	A0A087X295_HUMAN (+1)	WDR6	0	9
Cisplatin resistance-associated overexpressed protein, isoform CRA_b OS=Homo sapiens OX=9606 GN=LUC7L3 PE=1 SV=1	J3KPP4_HUMAN (+1)	LUC7L3	5	9
Survival of motor neuron-related-splicing factor 30 OS=Homo sapiens OX=9606 GN=SMNDC1 PE=1 SV=1	SPF30_HUMAN	SMNDC1	8	9
60S ribosomal protein L29 OS=Homo sapiens OX=9606 GN=RPL29 PE=1 SV=1	A0A3B3ITT5_HUMAN	RPL29	9	9
Cluster of Epididymis secretory sperm binding protein OS=Homo sapiens OX=9606 PE=2 SV=1 (A0A384N6C7_HUMAN)	A0A384N6C7_HUMAN [4]		19	9
HCG26477 OS=Homo sapiens OX=9606 GN=RPS28 PE=2 SV=1	B2R4R9_HUMAN	RPS28	7	9
Cluster of DNA helicase OS=Homo sapiens OX=9606 PE=2 SV=1 (B4DLA6_HUMAN)	B4DLA6_HUMAN [2]		23	9
AURKAIP1 protein (Fragment) OS=Homo sapiens OX=9606 GN=AURKAIP1 PE=2 SV=1	Q6PI41_HUMAN	AURKAIP1	5	9
Cluster of Cytochrome b-c1 complex subunit 2, mitochondrial OS=Homo sapiens OX=9606 GN=UQCRC2 PE=1 SV=3 (QCR2_HUMAN)	QCR2_HUMAN [2]	UQCRC2	16	9
Structural maintenance of chromosomes protein 5 OS=Homo sapiens OX=9606 GN=SMC5 PE=1 SV=2	SMC5_HUMAN	SMC5	0	9
Thioredoxin OS=Homo sapiens OX=9606 GN=TXN PE=1 SV=3	THIO_HUMAN	TXN	3	9
AP-3 complex subunit sigma-1 OS=Homo sapiens OX=9606 GN=AP3S1 PE=1 SV=1	AP3S1_HUMAN	AP3S1	3	9
YTH domain-containing protein 1 OS=Homo sapiens OX=9606 GN=YTHDC1 PE=1 SV=1	J3QR07_HUMAN (+1)	YTHDC1	6	9
Cluster of Casein kinase I isoform epsilon OS=Homo sapiens OX=9606 GN=CSNK1E PE=1 SV=1 (KC1E_HUMAN)	KC1E_HUMAN [4]	CSNK1E	7	9
Ribosomal oxygenase 2 OS=Homo sapiens OX=9606 GN=RIOX2 PE=1 SV=1	RIOX2_HUMAN	RIOX2	2	9
RuvB-like 1 OS=Homo sapiens OX=9606 GN=RUVBL1 PE=1 SV=1	RUVB1_HUMAN	RUVBL1	4	9
Cluster of Similar to RP9 protein OS=Homo sapiens OX=9606 GN=LOC402478 PE=4 SV=1 (A0A090N8G7_HUMAN)	A0A090N8G7_HUMAN [3]	LOC402478	8	9
Cluster of Histone-binding protein RBBP7 OS=Homo sapiens OX=9606 GN=RBBP7 PE=1 SV=1 (E9PC52_HUMAN)	E9PC52_HUMAN [3]	RBBP7	5	9
Peptidyl-prolyl cis-trans isomerase FKBP3 OS=Homo sapiens OX=9606 GN=FKBP3 PE=1 SV=1	FKBP3_HUMAN (+1)	FKBP3	2	9
ATP synthase subunit beta, mitochondrial OS=Homo sapiens OX=9606 GN=ATP5F1B PE=1 SV=3	ATPB_HUMAN	ATP5F1B	22	9
Myotubularin-related protein 5 OS=Homo sapiens OX=9606 GN=SBF1 PE=1 SV=4	MTMR5_HUMAN	SBF1	0	9
Structural maintenance of chromosomes 6 OS=Homo sapiens OX=9606 GN=SMC6 PE=2 SV=1	A0A2S1ZR79_HUMAN (+1)	SMC6	2	9
UPF0428 protein CXorf56 OS=Homo sapiens OX=9606 GN=CXorf56 PE=1 SV=1	CX056_HUMAN	CXorf56	3	9
Non-histone chromosomal protein HMG-17 OS=Homo sapiens OX=9606 GN=HMGN2 PE=1 SV=3	HMGN2_HUMAN	HMGN2	8	9
Cluster of Zinc finger protein RFP OS=Homo sapiens OX=9606 GN=TRIM27 PE=1 SV=1 (TRI27_HUMAN)	TRI27_HUMAN [2]	TRIM27	0	9
Structural maintenance of chromosomes protein OS=Homo sapiens OX=9606 GN=SMC4 PE=1 SV=1	E9PD53_HUMAN (+1)	SMC4	16	9
Cluster of ATP-dependent RNA helicase DDX39A OS=Homo sapiens OX=9606 GN=DDX39A PE=1 SV=2 (DX39A_HUMAN)	DX39A_HUMAN [6]	DDX39A	24	9
Cluster of Unconventional myosin-Ib OS=Homo sapiens OX=9606 GN=MYO1B PE=1 SV=1 (E9PDF6_HUMAN)	E9PDF6_HUMAN [4]	MYO1B	3	9
Histone deacetylase complex subunit SAP18 OS=Homo sapiens OX=9606 GN=SAP18 PE=1 SV=1	SAP18_HUMAN	SAP18	35	9
Cluster of Probable ATP-dependent RNA helicase DDX41 OS=Homo sapiens OX=9606 GN=DDX41 PE=1 SV=2 (DDX41_HUMAN)	DDX41_HUMAN [3]	DDX41	5	9
Cluster of Epididymis luminal protein 215 OS=Homo sapiens OX=9606 GN=HEL-215 PE=2 SV=1 (Q6PUJ7_HUMAN)	Q6PUJ7_HUMAN [2]	HEL-215	18	9
Annexin A1 OS=Homo sapiens OX=9606 GN=ANXA1 PE=1 SV=2	ANXA1_HUMAN	ANXA1	0	8
RC3H1 protein OS=Homo sapiens OX=9606 GN=RC3H1 PE=2 SV=1	B7ZMB3_HUMAN (+2)	RC3H1	0	8
RING finger protein unkempt homolog OS=Homo sapiens OX=9606 GN=UNK PE=1 SV=2	UNK_HUMAN	UNK	0	8
Alpha-adducin OS=Homo sapiens OX=9606 GN=ADD1 PE=1 SV=2	ADDA_HUMAN (+2)	ADD1	4	8
DNA-directed RNA polymerase III 39 kDa polypeptide F variant (Fragment) OS=Homo sapiens OX=9606 PE=2 SV=1	Q53FI8_HUMAN (+1)		0	8
cDNA FLJ76247, highly similar to Homo sapiens BRCA1 associated protein (BRAP), mRNA OS=Homo sapiens OX=9606 PE=2 SV=1	A8K2W4_HUMAN (+3)		0	8
cDNA FLJ61356 OS=Homo sapiens OX=9606 PE=2 SV=1	B4DRN3_HUMAN (+1)		2	8
Cluster of Eukaryotic peptide chain release factor subunit 1 OS=Homo sapiens OX=9606 GN=ETF1 PE=1 SV=3 (ERF1_HUMAN)	ERF1_HUMAN [2]	ETF1	7	8
Meiosis regulator and mRNA stability factor 1 OS=Homo sapiens OX=9606 GN=MARF1 PE=1 SV=6	MARF1_HUMAN	MARF1	0	8
Protein S100 OS=Homo sapiens OX=9606 PE=2 SV=1	B2R4M6_HUMAN		3	8
Small nuclear ribonucleoprotein Sm D1 OS=Homo sapiens OX=9606 GN=SNRPD1 PE=1 SV=1	SMD1_HUMAN	SNRPD1	2	8
Exportin-2 OS=Homo sapiens OX=9606 GN=CSE1L PE=1 SV=3	XPO2_HUMAN	CSE1L	16	8
AP2-associated protein kinase 1 (Fragment) OS=Homo sapiens OX=9606 GN=AAK1 PE=1 SV=1	A0A096LP25_HUMAN	AAK1	0	8
ATP-binding cassette sub-family E member 1 OS=Homo sapiens OX=9606 GN=ABCE1 PE=1 SV=1	ABCE1_HUMAN	ABCE1	10	8
Cluster of Replication factor C subunit 2 OS=Homo sapiens OX=9606 GN=RFC2 PE=1 SV=3 (RFC2_HUMAN)	RFC2_HUMAN [3]	RFC2	6	8
Cluster of SLIT-ROBO Rho GTPase-activating protein 2 OS=Homo sapiens OX=9606 GN=SRGAP2 PE=1 SV=3 (SRGP2_HUMAN)	SRGP2_HUMAN [7]	SRGAP2	0	8
Cluster of Uncharacterized protein OS=Homo sapiens OX=9606 GN=FLJ20643 PE=4 SV=1 (A0A024QZE9_HUMAN)	A0A024QZE9_HUMAN [3]	FLJ20643	1	8
Cluster of Far upstream element-binding protein 2 OS=Homo sapiens OX=9606 GN=KHSRP PE=1 SV=1 (A0A087WTP3_HUMAN)	A0A087WTP3_HUMAN [5]	KHSRP	0	8
CDW11/WDR57 OS=Homo sapiens OX=9606 GN=WDR57 PE=2 SV=1	A0MNP2_HUMAN	WDR57	7	8
Zinc finger protein 292 OS=Homo sapiens OX=9606 GN=ZNF292 PE=1 SV=1	J3KNV1_HUMAN (+1)	ZNF292	0	8
Cluster of E3 SUMO-protein ligase RanBP2 OS=Homo sapiens OX=9606 GN=RANBP2 PE=1 SV=2 (RBP2_HUMAN)	RBP2_HUMAN [10]	RANBP2	2	8
Tyrosine--tRNA ligase, cytoplasmic OS=Homo sapiens OX=9606 GN=YARS PE=1 SV=4	SYYC_HUMAN	YARS	14	8
Protein pelota homolog OS=Homo sapiens OX=9606 GN=hCG_2002731 PE=3 SV=1	A0A024QZR3_HUMAN (+1)	hCG_2002731	7	8
Lysine-specific demethylase 9 OS=Homo sapiens OX=9606 GN=RSBN1 PE=1 SV=1	A0A087WWP8_HUMAN (+1)	RSBN1	6	8
Cell division cycle protein 20 homolog OS=Homo sapiens OX=9606 GN=CDC20 PE=1 SV=2	CDC20_HUMAN	CDC20	3	8
Cluster of EF-hand domain-containing protein D2 OS=Homo sapiens OX=9606 GN=EFHD2 PE=1 SV=1 (EFHD2_HUMAN)	EFHD2_HUMAN [3]	EFHD2	0	8
Cluster of Sex comb on midleg-like protein 2 OS=Homo sapiens OX=9606 GN=SCML2 PE=1 SV=1 (SCML2_HUMAN)	SCML2_HUMAN [2]	SCML2	1	8
Cluster of Calcium load-activated calcium channel OS=Homo sapiens OX=9606 GN=TMCO1 PE=1 SV=2 (TMCO1_HUMAN)	TMCO1_HUMAN [2]	TMCO1	1	8
Zinc finger matrin-type protein 2 OS=Homo sapiens OX=9606 GN=ZMAT2 PE=1 SV=1	ZMAT2_HUMAN	ZMAT2	0	8
Epididymis secretory sperm binding protein OS=Homo sapiens OX=9606 PE=2 SV=1	A0A384P5W4_HUMAN (+1)		2	8
Cluster of AP-3 complex subunit mu-1 OS=Homo sapiens OX=9606 GN=AP3M1 PE=1 SV=1 (AP3M1_HUMAN)	AP3M1_HUMAN [3]	AP3M1	5	8
La-related protein 4B OS=Homo sapiens OX=9606 GN=LARP4B PE=1 SV=3	LAR4B_HUMAN	LARP4B	0	8
Asparagine--tRNA ligase, cytoplasmic OS=Homo sapiens OX=9606 GN=NARS PE=1 SV=1	SYNC_HUMAN	NARS	5	8
Gem-associated protein 4 OS=Homo sapiens OX=9606 GN=GEMIN4 PE=1 SV=2	GEMI4_HUMAN (+4)	GEMIN4	6	8
Cluster of Pogo transposable element with ZNF domain OS=Homo sapiens OX=9606 GN=POGZ PE=1 SV=2 (POGZ_HUMAN)	POGZ_HUMAN [2]	POGZ	2	8
Peptidyl-prolyl cis-trans isomerase-like 1 OS=Homo sapiens OX=9606 GN=PPIL1 PE=1 SV=1	PPIL1_HUMAN	PPIL1	0	8
Tryptophan--tRNA ligase, cytoplasmic OS=Homo sapiens OX=9606 GN=WARS PE=1 SV=2	SYWC_HUMAN	WARS	0	8
Cluster of Baculoviral IAP repeat-containing protein 5 OS=Homo sapiens OX=9606 GN=BIRC5 PE=1 SV=3 (BIRC5_HUMAN)	BIRC5_HUMAN [2]	BIRC5	1	8
Flap endonuclease GEN homolog 1 OS=Homo sapiens OX=9606 GN=GEN1 PE=1 SV=2	GEN_HUMAN	GEN1	0	8
Ribonucleases P/MRP protein subunit POP1 OS=Homo sapiens OX=9606 GN=POP1 PE=1 SV=2	POP1_HUMAN (+1)	POP1	3	8
Cluster of Telomere-associated protein RIF1 OS=Homo sapiens OX=9606 GN=RIF1 PE=1 SV=2 (RIF1_HUMAN)	RIF1_HUMAN [2]	RIF1	3	8
Aspartate--tRNA ligase, cytoplasmic OS=Homo sapiens OX=9606 GN=DARS PE=1 SV=2	SYDC_HUMAN	DARS	17	8
Cluster of Sarcoplasmic/endoplasmic reticulum calcium ATPase 2 OS=Homo sapiens OX=9606 GN=ATP2A2 PE=1 SV=1 (AT2A2_HUMAN)	AT2A2_HUMAN [5]	ATP2A2	9	8
Cluster of Steroid hormone receptor ERR1 OS=Homo sapiens OX=9606 GN=ESRRA PE=1 SV=3 (ERR1_HUMAN)	ERR1_HUMAN [2]	ESRRA	0	8
Cluster of EBNA1 binding protein 2, isoform CRA_d OS=Homo sapiens OX=9606 GN=EBNA1BP2 PE=1 SV=1 (H7C2Q8_HUMAN)	H7C2Q8_HUMAN [3]	EBNA1BP2	14	8
40S ribosomal protein S5 (Fragment) OS=Homo sapiens OX=9606 GN=RPS5 PE=1 SV=1	M0R0F0_HUMAN (+2)	RPS5	4	8
Cluster of Neuroguidin OS=Homo sapiens OX=9606 GN=NGDN PE=1 SV=1 (NGDN_HUMAN)	NGDN_HUMAN [2]	NGDN	2	8
Cluster of 60S acidic ribosomal protein P0 (Fragment) OS=Homo sapiens OX=9606 PE=2 SV=1 (Q53HW2_HUMAN)	Q53HW2_HUMAN [3]		17	8
Cluster of Heat shock 105kDa/110kDa protein 1, isoform CRA_a OS=Homo sapiens OX=9606 GN=HSPH1 PE=3 SV=1 (A0A024RDQ0_HUMAN)	A0A024RDQ0_HUMAN [7]	HSPH1	7	8
Cluster of THO complex subunit 1 OS=Homo sapiens OX=9606 GN=THOC1 PE=1 SV=1 (A0A087WWS1_HUMAN)	A0A087WWS1_HUMAN [3]	THOC1	1	8
Cluster of ATP-dependent RNA helicase DDX54 OS=Homo sapiens OX=9606 GN=DDX54 PE=1 SV=2 (DDX54_HUMAN)	DDX54_HUMAN [2]	DDX54	11	8
Cluster of Probable ATP-dependent RNA helicase DDX60 OS=Homo sapiens OX=9606 GN=DDX60 PE=1 SV=3 (DDX60_HUMAN)	DDX60_HUMAN [2]	DDX60	0	8
Ribosomal biogenesis protein LAS1L OS=Homo sapiens OX=9606 GN=LAS1L PE=1 SV=2	LAS1L_HUMAN	LAS1L	1	8
Cluster of Chromosome 6 open reading frame 11 OS=Homo sapiens OX=9606 GN=WDR46 PE=2 SV=1 (B0UZZ8_HUMAN)	B0UZZ8_HUMAN [2]	WDR46	2	8
Emerin OS=Homo sapiens OX=9606 GN=EMD PE=1 SV=1	EMD_HUMAN	EMD	5	8
Cluster of Band 4.1-like protein 3 OS=Homo sapiens OX=9606 GN=EPB41L3 PE=1 SV=1 (A8K968_HUMAN)	A8K968_HUMAN [4]	EPB41L3	2	8
Cell growth-inhibiting protein 34 OS=Homo sapiens OX=9606 PE=2 SV=1	Q08ES8_HUMAN (+1)		8	8
60S ribosomal protein L7-like 1 OS=Homo sapiens OX=9606 GN=RPL7L1 PE=1 SV=2	RL7L_HUMAN	RPL7L1	5	8
Cluster of E3 ubiquitin-protein ligase UHRF1 OS=Homo sapiens OX=9606 GN=UHRF1 PE=1 SV=1 (A0A087WVR3_HUMAN)	A0A087WVR3_HUMAN [3]	UHRF1	14	8
Cluster of Coronin OS=Homo sapiens OX=9606 PE=2 SV=1 (B3KN06_HUMAN)	B3KN06_HUMAN [4]		0	8
ATP synthase subunit gamma, mitochondrial OS=Homo sapiens OX=9606 GN=ATP5F1C PE=1 SV=1	ATPG_HUMAN (+1)	ATP5F1C	16	8
Cluster of Nucleolar protein 7 OS=Homo sapiens OX=9606 GN=NOL7 PE=1 SV=2 (NOL7_HUMAN)	NOL7_HUMAN [2]	NOL7	14	8
Aurora kinase A OS=Homo sapiens OX=9606 GN=AURKA PE=1 SV=2	AURKA_HUMAN	AURKA	4	8
Cluster of cDNA, FLJ94121, highly similar to Homo sapiens stromal antigen 2 (STAG2), mRNA OS=Homo sapiens OX=9606 PE=2 SV=1 (B2R8Y6_HUMAN)	B2R8Y6_HUMAN [6]		7	8
cDNA FLJ56521, highly similar to Homo sapiens transcription termination factor, RNA polymerase I (TTF1), mRNA OS=Homo sapiens OX=9606 PE=2 SV=1	B4DZG2_HUMAN (+1)		1	8
Cluster of TRIO and F-actin-binding protein OS=Homo sapiens OX=9606 GN=TRIOBP PE=1 SV=3 (TARA_HUMAN)	TARA_HUMAN [2]	TRIOBP	0	8
Prohibitin-2 OS=Homo sapiens OX=9606 GN=PHB2 PE=1 SV=2	PHB2_HUMAN	PHB2	19	8
Septin-8 OS=Homo sapiens OX=9606 GN=SEPTIN8 PE=1 SV=1	A6NMH6_HUMAN	SEPTIN8	0	7
Cluster of cDNA FLJ77424, highly similar to Homo sapiens anillin, actin binding protein (scraps homolog, Drosophila), mRNA OS=Homo sapiens OX=9606 PE=2 SV=1 (A8K5D9_HUMAN)	A8K5D9_HUMAN [4]		0	7
Cell cycle and apoptosis regulator protein 2 OS=Homo sapiens OX=9606 GN=CCAR2 PE=1 SV=2	CCAR2_HUMAN	CCAR2	5	7
CUGBP Elav-like family member 1 OS=Homo sapiens OX=9606 GN=CELF1 PE=1 SV=2	CELF1_HUMAN (+1)	CELF1	0	7
Methionine aminopeptidase 2 OS=Homo sapiens OX=9606 GN=METAP2 PE=1 SV=1	MAP2_HUMAN	METAP2	0	7
Tyrosyl-DNA phosphodiesterase 2 OS=Homo sapiens OX=9606 GN=TDP2 PE=1 SV=1	TYDP2_HUMAN	TDP2	0	7
Cluster of Tight junction protein 2 (Zona occludens 2), isoform CRA_a OS=Homo sapiens OX=9606 GN=TJP2 PE=3 SV=1 (A0A024R233_HUMAN)	A0A024R233_HUMAN [5]	TJP2	0	7
Cluster of Centrosomal protein of 55 kDa OS=Homo sapiens OX=9606 GN=CEP55 PE=1 SV=3 (CEP55_HUMAN)	CEP55_HUMAN [2]	CEP55	0	7
Cluster of Twinfilin-2 OS=Homo sapiens OX=9606 GN=TWF2 PE=1 SV=2 (TWF2_HUMAN)	TWF2_HUMAN [3]	TWF2	4	7
Cluster of Beta-adrenergic receptor kinase 1 OS=Homo sapiens OX=9606 GN=GRK2 PE=1 SV=2 (ARBK1_HUMAN)	ARBK1_HUMAN [2]	GRK2	0	7
Cluster of Eukaryotic translation initiation factor 3 subunit F OS=Homo sapiens OX=9606 GN=EIF3F PE=2 SV=1 (B4DMT5_HUMAN)	B4DMT5_HUMAN [2]	EIF3F	8	7
Cluster of Caldesmon OS=Homo sapiens OX=9606 GN=CALD1 PE=1 SV=1 (E9PGZ1_HUMAN)	E9PGZ1_HUMAN [2]	CALD1	0	7
F-box only protein 28 OS=Homo sapiens OX=9606 GN=FBXO28 PE=1 SV=1	FBX28_HUMAN	FBXO28	1	7
Origin recognition complex subunit 3 OS=Homo sapiens OX=9606 GN=ORC3 PE=1 SV=1	ORC3_HUMAN	ORC3	3	7
Dopamine receptor interacting protein 4 OS=Homo sapiens OX=9606 GN=DRIP4 PE=2 SV=1	Q4W4Y1_HUMAN	DRIP4	20	7
Splicing factor 3B subunit 4 OS=Homo sapiens OX=9606 GN=SF3B4 PE=1 SV=1	SF3B4_HUMAN	SF3B4	1	7
Cluster of cDNA FLJ77896, highly similar to Homo sapiens Ras homolog enriched in brain (RHEB), mRNA OS=Homo sapiens OX=9606 PE=2 SV=1 (A8K005_HUMAN)	A8K005_HUMAN [4]		5	7
Cytoskeleton-associated protein 4 OS=Homo sapiens OX=9606 GN=CKAP4 PE=1 SV=2	CKAP4_HUMAN	CKAP4	7	7
Cullin-5 OS=Homo sapiens OX=9606 GN=CUL5 PE=1 SV=4	CUL5_HUMAN	CUL5	2	7
Cluster of DnaJ homolog subfamily C member 21 OS=Homo sapiens OX=9606 GN=DNAJC21 PE=1 SV=2 (DJC21_HUMAN)	DJC21_HUMAN [2]	DNAJC21	0	7
Pleckstrin homology domain-containing family J member 1 OS=Homo sapiens OX=9606 GN=PLEKHJ1 PE=1 SV=1	PKHJ1_HUMAN	PLEKHJ1	0	7
Splicing factor 3B subunit 5 OS=Homo sapiens OX=9606 GN=SF3B5 PE=1 SV=1	SF3B5_HUMAN	SF3B5	2	7
Small nuclear ribonucleoprotein Sm D3 OS=Homo sapiens OX=9606 GN=SNRPD3 PE=1 SV=1	SMD3_HUMAN	SNRPD3	9	7
Exosome component 7, isoform CRA_a OS=Homo sapiens OX=9606 GN=EXOSC7 PE=4 SV=1	A0A024R2P7_HUMAN (+1)	EXOSC7	0	7
cDNA, FLJ93510, highly similar to Homo sapiens JTV1 gene (JTV1), mRNA OS=Homo sapiens OX=9606 PE=2 SV=1	B2R7M3_HUMAN		14	7
Cluster of cDNA FLJ60559, highly similar to PX domain-containing protein kinase-like protein OS=Homo sapiens OX=9606 PE=2 SV=1 (B4DID9_HUMAN)	B4DID9_HUMAN [4]		1	7
cDNA FLJ51007, highly similar to DnaJ homolog subfamily B member 6 OS=Homo sapiens OX=9606 PE=2 SV=1	B4DNN5_HUMAN		3	7
Eukaryotic translation initiation factor 4E type 2 OS=Homo sapiens OX=9606 GN=EIF4E2 PE=1 SV=1	B8ZZ50_HUMAN (+3)	EIF4E2	0	7
Cluster of Inhibitor of Bruton tyrosine kinase OS=Homo sapiens OX=9606 GN=IBTK PE=1 SV=1 (E7EPI0_HUMAN)	E7EPI0_HUMAN [2]	IBTK	0	7
Kinesin-like protein KIFC1 OS=Homo sapiens OX=9606 GN=KIFC1 PE=1 SV=2	KIFC1_HUMAN	KIFC1	14	7
40S ribosomal protein S20 OS=Homo sapiens OX=9606 GN=RPS20 PE=1 SV=1	RS20_HUMAN	RPS20	5	7
AKAP13 (Fragment) OS=Homo sapiens OX=9606 GN=AKAP13 PE=4 SV=1	A0A2X0SF55_HUMAN (+1)	AKAP13	0	7
Cluster of ADP-ribosylation factor-like protein 1 OS=Homo sapiens OX=9606 GN=ARL1 PE=1 SV=1 (ARL1_HUMAN)	ARL1_HUMAN [3]	ARL1	2	7
Cluster of Aspartyl/asparaginyl beta-hydroxylase OS=Homo sapiens OX=9606 GN=ASPH PE=1 SV=3 (ASPH_HUMAN)	ASPH_HUMAN [2]	ASPH	2	7
Kinesin-like protein OS=Homo sapiens OX=9606 PE=2 SV=1	B2R6H3_HUMAN (+1)		0	7
cDNA, FLJ95650, highly similar to Homo sapiens karyopherin (importin) beta 1 (KPNB1), mRNA OS=Homo sapiens OX=9606 PE=2 SV=1	B2RBR9_HUMAN (+1)		5	7
5'-3' exoribonuclease OS=Homo sapiens OX=9606 PE=2 SV=1	B3KMC9_HUMAN (+2)		6	7
U2 small nuclear RNA auxillary factor 1 isoform a OS=Homo sapiens OX=9606 GN=U2AF1 PE=2 SV=1	B5BU08_HUMAN	U2AF1	9	7
Cluster of Elongin-C (Fragment) OS=Homo sapiens OX=9606 GN=ELOC PE=1 SV=1 (E5RHG8_HUMAN)	E5RHG8_HUMAN [3]	ELOC	2	7
Echinoderm microtubule-associated protein-like 4 OS=Homo sapiens OX=9606 GN=EML4 PE=1 SV=3	EMAL4_HUMAN	EML4	0	7
Exosome complex component MTR3 OS=Homo sapiens OX=9606 GN=EXOSC6 PE=1 SV=1	EXOS6_HUMAN	EXOSC6	0	7
Stromal membrane-associated protein 2 OS=Homo sapiens OX=9606 GN=SMAP2 PE=1 SV=1	SMAP2_HUMAN	SMAP2	0	7
Cluster of Heterogeneous nuclear ribonucleoproteins C1/C2 OS=Homo sapiens OX=9606 GN=HNRNPC PE=1 SV=1 (B2R5W2_HUMAN)	B2R5W2_HUMAN [8]	HNRNPC	28	7
cDNA, FLJ96156, highly similar to Homo sapiens leucyl-tRNA synthetase (LARS), mRNA OS=Homo sapiens OX=9606 PE=2 SV=1	B2RCM2_HUMAN (+2)		47	7
Cluster of Bloom syndrome protein OS=Homo sapiens OX=9606 GN=BLM PE=1 SV=1 (BLM_HUMAN)	BLM_HUMAN [2]	BLM	3	7
Condensin complex subunit 3 OS=Homo sapiens OX=9606 GN=NCAPG PE=1 SV=1	CND3_HUMAN	NCAPG	5	7
Cluster of Phosphatidylinositol 5-phosphate 4-kinase type-2 alpha OS=Homo sapiens OX=9606 GN=PIP4K2A PE=1 SV=2 (PI42A_HUMAN)	PI42A_HUMAN [3]	PIP4K2A	1	7
Ribonuclease P protein subunit p38 OS=Homo sapiens OX=9606 GN=RPP38 PE=1 SV=2	RPP38_HUMAN	RPP38	0	7
Rho guanine nucleotide exchange factor 2 OS=Homo sapiens OX=9606 GN=ARHGEF2 PE=1 SV=1	V9GYM8_HUMAN	ARHGEF2	3	7
cDNA FLJ76789, highly similar to Homo sapiens methionine-tRNA synthetase (MARS), mRNA OS=Homo sapiens OX=9606 PE=2 SV=1	A8K492_HUMAN (+1)		36	7
Cluster of Mitogen activated protein kinase kinase 3 OS=Homo sapiens OX=9606 GN=MAP2K3 PE=2 SV=1 (C7DUW4_HUMAN)	C7DUW4_HUMAN [4]	MAP2K3	0	7
Disco-interacting protein 2 homolog B OS=Homo sapiens OX=9606 GN=DIP2B PE=1 SV=3	DIP2B_HUMAN	DIP2B	2	7
Transforming growth factor beta regulator 1 OS=Homo sapiens OX=9606 GN=TBRG1 PE=1 SV=1	TBRG1_HUMAN	TBRG1	0	7
Transcription termination factor 2 OS=Homo sapiens OX=9606 GN=TTF2 PE=1 SV=2	TTF2_HUMAN	TTF2	2	7
F-actin-capping protein subunit beta OS=Homo sapiens OX=9606 PE=2 SV=1	A0A384MR50_HUMAN (+3)		0	7
Cluster of Histone-lysine N-methyltransferase 2A OS=Homo sapiens OX=9606 GN=KMT2A PE=1 SV=5 (KMT2A_HUMAN)	KMT2A_HUMAN [4]	KMT2A	8	7
RNA exonuclease 4 OS=Homo sapiens OX=9606 GN=REXO4 PE=1 SV=2	REXO4_HUMAN	REXO4	0	7
Transcription initiation factor IIE subunit beta OS=Homo sapiens OX=9606 GN=GTF2E2 PE=1 SV=1	T2EB_HUMAN	GTF2E2	7	7
60S ribosomal protein L18a OS=Homo sapiens OX=9606 PE=2 SV=1	B4DM74_HUMAN (+2)		24	7
Cluster of Protein CUSTOS OS=Homo sapiens OX=9606 GN=CUSTOS PE=1 SV=2 (CSTOS_HUMAN)	CSTOS_HUMAN [3]	CUSTOS	0	7
Trifunctional purine biosynthetic protein adenosine-3 OS=Homo sapiens OX=9606 GN=GART PE=1 SV=1	PUR2_HUMAN (+1)	GART	25	7
60S ribosomal protein L30 OS=Homo sapiens OX=9606 GN=RPL30 PE=1 SV=2	RL30_HUMAN	RPL30	12	7
Cluster of Liprin-alpha-1 (Fragment) OS=Homo sapiens OX=9606 GN=PPFIA1 PE=1 SV=1 (A0A2R8Y7R9_HUMAN)	A0A2R8Y7R9_HUMAN [10]	PPFIA1	0	7
Elongation factor 1-gamma OS=Homo sapiens OX=9606 GN=EEF1G PE=1 SV=3	EF1G_HUMAN	EEF1G	22	7
U3 small nucleolar ribonucleoprotein protein IMP3 OS=Homo sapiens OX=9606 GN=IMP3 PE=1 SV=1	IMP3_HUMAN	IMP3	0	7
ATPase family AAA domain-containing protein 5 OS=Homo sapiens OX=9606 GN=ATAD5 PE=1 SV=4	ATAD5_HUMAN	ATAD5	0	7
Focal adhesion kinase 1 OS=Homo sapiens OX=9606 GN=PTK2 PE=1 SV=1	E7ESA6_HUMAN (+2)	PTK2	0	7
ATP-binding cassette sub-family D member 3 OS=Homo sapiens OX=9606 GN=ABCD3 PE=1 SV=1	ABCD3_HUMAN	ABCD3	8	7
Uncharacterized protein C1orf131 OS=Homo sapiens OX=9606 GN=C1orf131 PE=1 SV=4	CA131_HUMAN	C1orf131	6	7
Cluster of T-complex protein 1 subunit gamma OS=Homo sapiens OX=9606 PE=2 SV=1 (Q2TU64_HUMAN)	Q2TU64_HUMAN [4]		23	7
TATA box-binding protein-associated factor RNA polymerase I subunit D OS=Homo sapiens OX=9606 GN=TAF1D PE=1 SV=1	TAF1D_HUMAN	TAF1D	0	7
Cluster of Nucleolar and spindle-associated protein 1 OS=Homo sapiens OX=9606 GN=NUSAP1 PE=1 SV=1 (NUSAP_HUMAN)	NUSAP_HUMAN [2]	NUSAP1	23	7
Solute carrier family 25 (Mitochondrial carrier phosphate carrier), member 3, isoform CRA_a OS=Homo sapiens OX=9606 GN=SLC25A3 PE=2 SV=1	A0A024RBE8_HUMAN (+1)	SLC25A3	12	7
Ribosome biogenesis protein NOP53 OS=Homo sapiens OX=9606 PE=2 SV=1	B4DND9_HUMAN (+5)		8	7
Nucleolar protein of 40 kDa OS=Homo sapiens OX=9606 GN=ZCCHC17 PE=1 SV=1	A0A0D9SEW3_HUMAN (+2)	ZCCHC17	12	7
Carboxyl-terminal PDZ ligand of neuronal nitric oxide synthase protein OS=Homo sapiens OX=9606 GN=NOS1AP PE=1 SV=3	CAPON_HUMAN	NOS1AP	0	7
Cluster of Uncharacterized protein DKFZp686E1899 OS=Homo sapiens OX=9606 GN=DKFZp686E1899 PE=2 SV=1 (Q5HYL6_HUMAN)	Q5HYL6_HUMAN [3]	DKFZp686E1899	0	7
Cluster of SWAP-70 protein, isoform CRA_b OS=Homo sapiens OX=9606 GN=SWAP70 PE=2 SV=1 (B3KUB9_HUMAN)	B3KUB9_HUMAN [2]	SWAP70	0	6
Spliceosome-associated protein CWC27 homolog OS=Homo sapiens OX=9606 GN=CWC27 PE=1 SV=1	CWC27_HUMAN	CWC27	0	6
Cluster of Drebrin-like protein OS=Homo sapiens OX=9606 GN=DBNL PE=1 SV=1 (DBNL_HUMAN)	DBNL_HUMAN [2]	DBNL	1	6
Cluster of N-terminal kinase-like protein OS=Homo sapiens OX=9606 GN=SCYL1 PE=1 SV=1 (E9PK59_HUMAN)	E9PK59_HUMAN [4]	SCYL1	5	6
Cluster of Serine/threonine-protein kinase MRCK beta OS=Homo sapiens OX=9606 GN=CDC42BPB PE=1 SV=2 (MRCKB_HUMAN)	MRCKB_HUMAN [2]	CDC42BPB	0	6
Cluster of Pre-mRNA cleavage complex 2 protein Pcf11 OS=Homo sapiens OX=9606 GN=PCF11 PE=1 SV=3 (PCF11_HUMAN)	PCF11_HUMAN [3]	PCF11	2	6
Cluster of Polyglutamine-binding protein 1 OS=Homo sapiens OX=9606 GN=PQBP1 PE=1 SV=1 (PQBP1_HUMAN)	PQBP1_HUMAN [2]	PQBP1	0	6
Cluster of RNA-binding protein 26 OS=Homo sapiens OX=9606 GN=RBM26 PE=1 SV=3 (RBM26_HUMAN)	RBM26_HUMAN [3]	RBM26	2	6
Cluster of Splicing factor 45 OS=Homo sapiens OX=9606 GN=RBM17 PE=1 SV=1 (SPF45_HUMAN)	SPF45_HUMAN [2]	RBM17	0	6
Cancer susceptibility candidate 3, isoform CRA_a OS=Homo sapiens OX=9606 GN=CASC3 PE=4 SV=1	A0A024R1X0_HUMAN (+2)	CASC3	2	6
Cluster of cDNA FLJ78740, highly similar to Homo sapiens sperm associated antigen 5 (SPAG5), mRNA OS=Homo sapiens OX=9606 PE=2 SV=1 (A8K8N3_HUMAN)	A8K8N3_HUMAN [5]		0	6
Cluster of Unconventional myosin-Ie OS=Homo sapiens OX=9606 GN=MYO1E PE=1 SV=2 (MYO1E_HUMAN)	MYO1E_HUMAN [2]	MYO1E	0	6
Zinc finger protein 609 OS=Homo sapiens OX=9606 GN=ZNF609 PE=1 SV=2	ZN609_HUMAN	ZNF609	0	6
Cluster of Glutamine--tRNA ligase (Fragment) OS=Homo sapiens OX=9606 GN=QARS PE=1 SV=1 (A0A1B0GVU9_HUMAN)	A0A1B0GVU9_HUMAN [4]	QARS	21	6
Cluster of cDNA FLJ54141, highly similar to Ezrin OS=Homo sapiens OX=9606 PE=2 SV=1 (B7Z5V2_HUMAN)	B7Z5V2_HUMAN [8]		3	6
Coatomer subunit beta OS=Homo sapiens OX=9606 GN=COPB1 PE=1 SV=3	COPB_HUMAN	COPB1	10	6
Exosome complex component RRP41 (Fragment) OS=Homo sapiens OX=9606 GN=EXOSC4 PE=1 SV=8	E9PI41_HUMAN	EXOSC4	1	6
Msx2-interacting protein OS=Homo sapiens OX=9606 GN=SPEN PE=1 SV=1	MINT_HUMAN	SPEN	1	6
Cluster of Methionine synthase reductase OS=Homo sapiens OX=9606 GN=MTRR PE=1 SV=4 (MTRR_HUMAN)	MTRR_HUMAN [2]	MTRR	0	6
Tuftelin-interacting protein 11 OS=Homo sapiens OX=9606 GN=TFIP11 PE=2 SV=1	Q8N523_HUMAN (+1)	TFIP11	3	6
Cluster of Origin recognition complex subunit 5 isoform 1 variant (Fragment) OS=Homo sapiens OX=9606 PE=2 SV=1 (Q53FC8_HUMAN)	Q53FC8_HUMAN [2]		2	6
TATA-binding protein-associated factor 2N OS=Homo sapiens OX=9606 GN=TAF15 PE=1 SV=1	RBP56_HUMAN	TAF15	3	6
Zinc finger protein 622 OS=Homo sapiens OX=9606 GN=ZNF622 PE=1 SV=1	ZN622_HUMAN	ZNF622	1	6
Cluster of Zinc finger protein 629 OS=Homo sapiens OX=9606 GN=ZNF629 PE=1 SV=2 (ZN629_HUMAN)	ZN629_HUMAN [88]	ZNF629	1	6
Kinesin-like protein OS=Homo sapiens OX=9606 GN=KIF18B PE=1 SV=1	A0A494BYR6_HUMAN (+1)	KIF18B	1	6
cDNA FLJ76427, highly similar to Homo sapiens SH2 domain binding protein 1 (tetratricopeptide repeat containing) (SH2BP1), mRNA OS=Homo sapiens OX=9606 PE=2 SV=1	A8K6X9_HUMAN (+1)		5	6
Death-inducer obliterator 1 OS=Homo sapiens OX=9606 GN=DIDO1 PE=1 SV=5	DIDO1_HUMAN	DIDO1	2	6
Cluster of Nuclear RNA export factor 1 OS=Homo sapiens OX=9606 GN=NXF1 PE=1 SV=1 (NXF1_HUMAN)	NXF1_HUMAN [3]	NXF1	1	6
Replication protein A 70 kDa DNA-binding subunit OS=Homo sapiens OX=9606 GN=RPA1 PE=1 SV=2	RFA1_HUMAN	RPA1	8	6
Ras suppressor protein 1 OS=Homo sapiens OX=9606 GN=RSU1 PE=1 SV=3	RSU1_HUMAN	RSU1	1	6
CTP synthase OS=Homo sapiens OX=9606 GN=CTPS1 PE=1 SV=1	A0A3B3IRI2_HUMAN	CTPS1	8	6
cDNA FLJ77630, highly similar to Homo sapiens BPY2 interacting protein 1, mRNA OS=Homo sapiens OX=9606 PE=1 SV=1	A8K940_HUMAN (+1)		4	6
ATPase family protein 2 homolog OS=Homo sapiens OX=9606 GN=SPATA5 PE=1 SV=3	AFG2H_HUMAN	SPATA5	2	6
Cluster of Cyclin-dependent kinase 11B OS=Homo sapiens OX=9606 GN=CDK11B PE=1 SV=4 (CD11B_HUMAN)	CD11B_HUMAN [4]	CDK11B	4	6
DCN1-like protein 5 OS=Homo sapiens OX=9606 GN=DCUN1D5 PE=1 SV=1	DCNL5_HUMAN	DCUN1D5	2	6
Cluster of ATP-dependent DNA/RNA helicase DHX36 OS=Homo sapiens OX=9606 GN=DHX36 PE=1 SV=2 (DHX36_HUMAN)	DHX36_HUMAN [3]	DHX36	2	6
Protein ECT2 OS=Homo sapiens OX=9606 GN=ECT2 PE=1 SV=4	ECT2_HUMAN	ECT2	3	6
Cluster of Eukaryotic translation initiation factor 3 subunit E OS=Homo sapiens OX=9606 GN=EIF3E PE=1 SV=1 (EIF3E_HUMAN)	EIF3E_HUMAN [3]	EIF3E	19	6
Cluster of KIF5B-RET(NM_020630)_K24R11 fusion protein OS=Homo sapiens OX=9606 GN=KIF5B-RET(NM_020630)_K24;R11 PE=2 SV=1 (M1VE91_HUMAN)	M1VE91_HUMAN [9]	KIF5B-RET	9	6
RNA-binding motif protein, X-linked 2 OS=Homo sapiens OX=9606 GN=RBMX2 PE=1 SV=2	RBMX2_HUMAN	RBMX2	4	6
Signal recognition particle 54 kDa protein OS=Homo sapiens OX=9606 GN=SRP54 PE=1 SV=1	SRP54_HUMAN	SRP54	0	6
cDNA FLJ77404, highly similar to Homo sapiens small nuclear ribonucleoprotein 70kDa polypeptide (RNP antigen) (SNRP70), transcript variant 1, mRNA OS=Homo sapiens OX=9606 PE=2 SV=1	A8KAQ5_HUMAN		9	6
cDNA, FLJ93207, highly similar to Homo sapiens microtubule-associated protein 7 (MAP7), mRNA OS=Homo sapiens OX=9606 PE=2 SV=1	B2R704_HUMAN (+1)		0	6
Shugoshin-like 1 (S. pombe), isoform CRA_a OS=Homo sapiens OX=9606 GN=SGOL1 PE=2 SV=1	B5BUA4_HUMAN (+1)	SGOL1	10	6
Cluster of Centrin-2 OS=Homo sapiens OX=9606 GN=CETN2 PE=1 SV=1 (CETN2_HUMAN)	CETN2_HUMAN [2]	CETN2	0	6
Cluster of Coatomer subunit gamma-1 OS=Homo sapiens OX=9606 GN=COPG1 PE=1 SV=1 (COPG1_HUMAN)	COPG1_HUMAN [2]	COPG1	6	6
Elongation factor 1-delta OS=Homo sapiens OX=9606 GN=EEF1D PE=1 SV=5	EF1D_HUMAN	EEF1D	4	6
Eukaryotic translation initiation factor 3 subunit B OS=Homo sapiens OX=9606 GN=EIF3B PE=1 SV=3	EIF3B_HUMAN	EIF3B	13	6
Cluster of SWI/SNF-related matrix-associated actin-dependent regulator of chromatin subfamily D member 2 OS=Homo sapiens OX=9606 GN=SMARCD2 PE=1 SV=1 (J3KMX2_HUMAN)	J3KMX2_HUMAN [5]	SMARCD2	0	6
Origin recognition complex subunit 2 OS=Homo sapiens OX=9606 GN=ORC2 PE=1 SV=2	ORC2_HUMAN	ORC2	4	6
RNA-binding protein 12B OS=Homo sapiens OX=9606 GN=RBM12B PE=1 SV=2	RB12B_HUMAN	RBM12B	2	6
Target of EGR1 protein 1 OS=Homo sapiens OX=9606 GN=TOE1 PE=1 SV=1	TOE1_HUMAN	TOE1	2	6
T cell receptor alpha joining 56 (Fragment) OS=Homo sapiens OX=9606 GN=TRAJ56 PE=4 SV=1	A0A075B6Z2_HUMAN	TRAJ56	6	6
FERM, ARHGEF and pleckstrin domain-containing protein 1 OS=Homo sapiens OX=9606 GN=FARP1 PE=1 SV=2	C9JME2_HUMAN (+1)	FARP1	0	6
Dehydrogenase/reductase SDR family member 2, mitochondrial (Fragment) OS=Homo sapiens OX=9606 GN=DHRS2 PE=1 SV=2	C9JZP6_HUMAN (+1)	DHRS2	0	6
Cluster of Plasma membrane citrate carrier OS=Homo sapiens OX=9606 GN=SLC25A1 PE=2 SV=1 (D9HTE9_HUMAN)	D9HTE9_HUMAN [4]	SLC25A1	4	6
Replication factor C subunit 4 OS=Homo sapiens OX=9606 GN=RFC4 PE=1 SV=2	RFC4_HUMAN	RFC4	9	6
DBIRD complex subunit ZNF326 OS=Homo sapiens OX=9606 GN=ZNF326 PE=1 SV=2	ZN326_HUMAN	ZNF326	11	6
Cluster of Calmodulin-2 OS=Homo sapiens OX=9606 GN=CALM2 PE=1 SV=1 (E7EMB3_HUMAN)	E7EMB3_HUMAN [2]	CALM2	0	6
Cluster of Nuclease-sensitive element-binding protein 1 (Fragment) OS=Homo sapiens OX=9606 GN=YBX1 PE=1 SV=1 (H0Y449_HUMAN)	H0Y449_HUMAN [3]	YBX1	10	6
Importin-7 OS=Homo sapiens OX=9606 GN=IPO7 PE=1 SV=1	IPO7_HUMAN	IPO7	7	6
Replication factor C subunit 3 OS=Homo sapiens OX=9606 GN=RFC3 PE=1 SV=2	RFC3_HUMAN	RFC3	12	6
Centrosomal protein of 78 kDa (Fragment) OS=Homo sapiens OX=9606 GN=CEP78 PE=1 SV=1	A0A2R8Y432_HUMAN (+8)	CEP78	0	6
Uncharacterized protein C11orf98 OS=Homo sapiens OX=9606 GN=C11orf98 PE=4 SV=2	CK098_HUMAN (+1)	C11orf98	16	6
DnaJ homolog subfamily A member 3, mitochondrial OS=Homo sapiens OX=9606 GN=DNAJA3 PE=1 SV=2	DNJA3_HUMAN (+1)	DNAJA3	5	6
Cluster of Nuclear pore complex protein Nup93 OS=Homo sapiens OX=9606 GN=NUP93 PE=1 SV=2 (NUP93_HUMAN)	NUP93_HUMAN [5]	NUP93	13	6
Peptidyl-prolyl cis-trans isomerase-like 4 OS=Homo sapiens OX=9606 GN=PPIL4 PE=1 SV=1	PPIL4_HUMAN	PPIL4	1	6
Pre-mRNA-splicing factor 38B OS=Homo sapiens OX=9606 GN=PRPF38B PE=1 SV=1	PR38B_HUMAN	PRPF38B	12	6
Cluster of PSMD3 protein OS=Homo sapiens OX=9606 GN=PSMD3 PE=2 SV=1 (Q6IBN0_HUMAN)	Q6IBN0_HUMAN [4]	PSMD3	21	6
Cluster of Probable RNA-binding protein 19 OS=Homo sapiens OX=9606 GN=RBM19 PE=1 SV=3 (RBM19_HUMAN)	RBM19_HUMAN [2]	RBM19	0	6
Caveolae-associated protein 1 OS=Homo sapiens OX=9606 GN=CAVIN1 PE=1 SV=1	CAVN1_HUMAN	CAVIN1	0	6
Chromosome 14 open reading frame 111, isoform CRA_a OS=Homo sapiens OX=9606 GN=FCF1 PE=1 SV=1	G3V1S4_HUMAN (+2)	FCF1	9	6
Uncharacterized protein CAD (Fragment) OS=Homo sapiens OX=9606 GN=CAD PE=3 SV=1	Q53SY7_HUMAN	CAD	10	6
Cluster of Serine/arginine-rich splicing factor 9 OS=Homo sapiens OX=9606 GN=SRSF9 PE=1 SV=1 (SRSF9_HUMAN)	SRSF9_HUMAN [3]	SRSF9	7	6
Cluster of KRR1 small subunit processome component homolog OS=Homo sapiens OX=9606 GN=KRR1 PE=1 SV=4 (KRR1_HUMAN)	KRR1_HUMAN [2]	KRR1	16	6
Cluster of Protein DEK OS=Homo sapiens OX=9606 GN=DEK PE=1 SV=1 (A0A494C028_HUMAN)	A0A494C028_HUMAN [3]	DEK	7	6
Metastasis-associated protein MTA2 OS=Homo sapiens OX=9606 GN=MTA2 PE=1 SV=1	MTA2_HUMAN	MTA2	10	6
Protein flightless-1 homolog OS=Homo sapiens OX=9606 GN=FLII PE=1 SV=2	FLII_HUMAN	FLII	4	6
Coiled-coil domain-containing protein 124 OS=Homo sapiens OX=9606 GN=CCDC124 PE=1 SV=1	CC124_HUMAN	CCDC124	2	6
Cluster of Bromodomain-containing protein 2 (Fragment) OS=Homo sapiens OX=9606 GN=BRD2 PE=1 SV=1 (H0Y6K2_HUMAN)	H0Y6K2_HUMAN [3]	BRD2	35	6
AP1 gamma subunit binding protein 1, isoform CRA_d OS=Homo sapiens OX=9606 GN=AP1GBP1 PE=4 SV=1	A0A024R0X0_HUMAN (+1)	AP1GBP1	0	5
Cysteine and histidine-rich domain (CHORD)-containing 1, isoform CRA_c OS=Homo sapiens OX=9606 GN=CHORDC1 PE=4 SV=1	A0A024R394_HUMAN (+1)	CHORDC1	8	5
Cluster of ADP-sugar pyrophosphatase OS=Homo sapiens OX=9606 GN=NUDT5 PE=1 SV=1 (A6NFX8_HUMAN)	A6NFX8_HUMAN [3]	NUDT5	0	5
Splicing factor, arginine/serine-rich 4, isoform CRA_b OS=Homo sapiens OX=9606 GN=SFRS4 PE=2 SV=1	A8K644_HUMAN (+2)	SFRS4	4	5
Mitogen-activated protein kinase kinase kinase kinase OS=Homo sapiens OX=9606 PE=2 SV=1	B2R928_HUMAN		0	5
Cluster of cDNA, FLJ95007, highly similar to Homo sapiens BRCA1 associated RING domain 1 (BARD1), mRNA OS=Homo sapiens OX=9606 PE=2 SV=1 (B2RAM8_HUMAN)	B2RAM8_HUMAN [3]		0	5
CD2-associated protein OS=Homo sapiens OX=9606 GN=CD2AP PE=1 SV=1	CD2AP_HUMAN	CD2AP	0	5
Cluster of Tousled-like kinase 2, isoform CRA_a OS=Homo sapiens OX=9606 GN=TLK2 PE=4 SV=1 (D3DU05_HUMAN)	D3DU05_HUMAN [4]	TLK2	0	5
Cluster of ARF GTPase-activating protein GIT1 OS=Homo sapiens OX=9606 GN=GIT1 PE=1 SV=2 (GIT1_HUMAN)	GIT1_HUMAN [2]	GIT1	0	5
Cluster of SH3 and PX domain-containing protein 2A (Fragment) OS=Homo sapiens OX=9606 GN=SH3PXD2A PE=1 SV=1 (H0Y507_HUMAN)	H0Y507_HUMAN [2]	SH3PXD2A	0	5
Heterogeneous nuclear ribonucleoprotein H3 OS=Homo sapiens OX=9606 GN=HNRNPH3 PE=1 SV=2	HNRH3_HUMAN (+1)	HNRNPH3	5	5
Pre-mRNA-splicing factor ISY1 homolog OS=Homo sapiens OX=9606 GN=ISY1 PE=1 SV=3	ISY1_HUMAN	ISY1	0	5
Cluster of MICAL-like protein 1 OS=Homo sapiens OX=9606 GN=MICALL1 PE=1 SV=2 (MILK1_HUMAN)	MILK1_HUMAN [2]	MICALL1	0	5
Cluster of Peroxiredoxin-6 OS=Homo sapiens OX=9606 GN=PRDX6 PE=1 SV=3 (PRDX6_HUMAN)	PRDX6_HUMAN [2]	PRDX6	10	5
TRIM1 beta OS=Homo sapiens OX=9606 PE=2 SV=1	Q6GX22_HUMAN (+1)		0	5
Cluster of ELKS/Rab6-interacting/CAST family member 1 OS=Homo sapiens OX=9606 GN=ERC1 PE=1 SV=1 (RB6I2_HUMAN)	RB6I2_HUMAN [6]	ERC1	0	5
WD repeat-containing protein 82 OS=Homo sapiens OX=9606 GN=WDR82 PE=1 SV=1	WDR82_HUMAN	WDR82	0	5
Cluster of Zinc finger CCCH domain-containing protein 7A OS=Homo sapiens OX=9606 GN=ZC3H7A PE=1 SV=1 (Z3H7A_HUMAN)	Z3H7A_HUMAN [3]	ZC3H7A	0	5
Cluster of Zinc finger CCCH domain-containing protein 14 OS=Homo sapiens OX=9606 GN=ZC3H14 PE=1 SV=1 (ZC3HE_HUMAN)	ZC3HE_HUMAN [2]	ZC3H14	0	5
cDNA FLJ38584 fis, clone HCHON2008989, highly similar to Salvador homolog 1 protein (45 kDa WW domain protein) OS=Homo sapiens OX=9606 PE=2 SV=1	B3KTQ1_HUMAN		0	5
DNA-directed RNA polymerase subunit OS=Homo sapiens OX=9606 PE=2 SV=1	B7Z6H4_HUMAN		1	5
Zinc finger protein 330 (Fragment) OS=Homo sapiens OX=9606 GN=ZNF330 PE=1 SV=1	D6RBR7_HUMAN (+2)	ZNF330	0	5
Chromosome 11 open reading frame 58 OS=Homo sapiens OX=9606 GN=C11orf58 PE=1 SV=2	E9PM92_HUMAN (+1)	C11orf58	0	5
Eukaryotic translation initiation factor 3 subunit A OS=Homo sapiens OX=9606 GN=EIF3A PE=1 SV=1	EIF3A_HUMAN (+2)	EIF3A	42	5
Exosome complex component RRP43 OS=Homo sapiens OX=9606 GN=EXOSC8 PE=1 SV=1	EXOS8_HUMAN	EXOSC8	0	5
HAUS augmin-like complex subunit 3 OS=Homo sapiens OX=9606 GN=HAUS3 PE=1 SV=1	HAUS3_HUMAN	HAUS3	0	5
Helicase MOV-10 OS=Homo sapiens OX=9606 GN=MOV10 PE=1 SV=2	MOV10_HUMAN	MOV10	1	5
Nipped-B-like protein OS=Homo sapiens OX=9606 GN=NIPBL PE=1 SV=2	NIPBL_HUMAN (+1)	NIPBL	3	5
PDZ and LIM domain protein 7 OS=Homo sapiens OX=9606 GN=PDLIM7 PE=1 SV=1	PDLI7_HUMAN	PDLIM7	0	5
Eukaryotic translation initiation factor 3 subunit I OS=Homo sapiens OX=9606 GN=EIF3S2 PE=2 SV=1	Q5U0F4_HUMAN	EIF3S2	10	5
Anaphase-promoting complex subunit 1 OS=Homo sapiens OX=9606 GN=ANAPC1 PE=1 SV=1	APC1_HUMAN	ANAPC1	0	5
MAPK regulated corepressor interacting protein 2 OS=Homo sapiens OX=9606 GN=MCRIP2 PE=1 SV=2	MCRI2_HUMAN	MCRIP2	0	5
Pleiotropic regulator 1 OS=Homo sapiens OX=9606 GN=PLRG1 PE=1 SV=1	PLRG1_HUMAN	PLRG1	0	5
Protein SMG5 OS=Homo sapiens OX=9606 GN=SMG5 PE=1 SV=3	SMG5_HUMAN	SMG5	0	5
Dolichyl-diphosphooligosaccharide--protein glycosyltransferase subunit STT3B OS=Homo sapiens OX=9606 GN=STT3B PE=1 SV=1	STT3B_HUMAN	STT3B	9	5
Tudor domain-containing protein 3 OS=Homo sapiens OX=9606 GN=TDRD3 PE=1 SV=1	TDRD3_HUMAN	TDRD3	0	5
Cluster of SAFB-like, transcription modulator, isoform CRA_a OS=Homo sapiens OX=9606 GN=SLTM PE=4 SV=1 (A0A024R5U7_HUMAN)	A0A024R5U7_HUMAN [3]	SLTM	11	5
Slit homolog 2 protein OS=Homo sapiens OX=9606 GN=SLIT2 PE=1 SV=1	A0A087WYV5_HUMAN	SLIT2	1	5
Cluster of Exosome complex component CSL4 OS=Homo sapiens OX=9606 GN=EXOSC1 PE=1 SV=1 (EXOS1_HUMAN)	EXOS1_HUMAN [2]	EXOSC1	0	5
N-alpha acetyl transferase 40 OS=Homo sapiens OX=9606 GN=NAA40 PE=2 SV=1	F2YHM7_HUMAN (+1)	NAA40	4	5
Cluster of BUB3-interacting and GLEBS motif-containing protein ZNF207 OS=Homo sapiens OX=9606 GN=ZNF207 PE=1 SV=1 (J3QRS9_HUMAN)	J3QRS9_HUMAN [6]	ZNF207	4	5
Kinesin-like protein KIF20A OS=Homo sapiens OX=9606 GN=KIF20A PE=1 SV=1	KI20A_HUMAN	KIF20A	0	5
R3H domain-containing protein 1 OS=Homo sapiens OX=9606 GN=R3HDM1 PE=1 SV=3	R3HD1_HUMAN	R3HDM1	0	5
Cluster of RNA-binding protein 8A OS=Homo sapiens OX=9606 GN=RBM8A PE=1 SV=1 (RBM8A_HUMAN)	RBM8A_HUMAN [2]	RBM8A	2	5
Cluster of Sentrin-specific protease 3 OS=Homo sapiens OX=9606 GN=SENP3 PE=1 SV=2 (SENP3_HUMAN)	SENP3_HUMAN [2]	SENP3	3	5
Transcriptional adapter 3 OS=Homo sapiens OX=9606 GN=TADA3 PE=1 SV=1	TADA3_HUMAN	TADA3	0	5
WD repeat-containing protein 34 OS=Homo sapiens OX=9606 GN=WDR34 PE=1 SV=2	WDR34_HUMAN	WDR34	2	5
cDNA FLJ56105, highly similar to Nuclear valosin-containing protein-like OS=Homo sapiens OX=9606 PE=2 SV=1	B4DLM8_HUMAN (+1)		1	5
Cluster of cDNA FLJ60124, highly similar to Mitochondrial dicarboxylate carrier OS=Homo sapiens OX=9606 PE=2 SV=1 (B4DLN1_HUMAN)	B4DLN1_HUMAN [3]		2	5
Cytokine-like nuclear factor n-pac, isoform CRA_c OS=Homo sapiens OX=9606 GN=N-PAC PE=4 SV=1	D3DUE6_HUMAN (+2)	N-PAC	9	5
Protein dpy-30 homolog OS=Homo sapiens OX=9606 GN=DPY30 PE=1 SV=1	DPY30_HUMAN	DPY30	3	5
Eukaryotic translation initiation factor 6 OS=Homo sapiens OX=9606 GN=EIF6 PE=1 SV=1	IF6_HUMAN	EIF6	1	5
Non-structural maintenance of chromosomes element 3 homolog OS=Homo sapiens OX=9606 GN=NSMCE3 PE=1 SV=1	NSE3_HUMAN	NSMCE3	0	5
Protein SREK1IP1 OS=Homo sapiens OX=9606 GN=SREK1IP1 PE=1 SV=1	SR1IP_HUMAN	SREK1IP1	6	5
DDB1- and CUL4-associated factor 13 OS=Homo sapiens OX=9606 GN=DCAF13 PE=1 SV=1	A0A087WT20_HUMAN	DCAF13	0	5
cDNA FLJ75337 OS=Homo sapiens OX=9606 PE=2 SV=1	A8K4P8_HUMAN (+1)		1	5
cDNA FLJ75700, highly similar to Homo sapiens complement component 1, q subcomponent binding protein (C1QBP), nuclear gene encoding mitochondrial protein, mRNA OS=Homo sapiens OX=9606 PE=2 SV=1	A8K651_HUMAN (+1)		2	5
Active regulator of SIRT1 OS=Homo sapiens OX=9606 GN=RPS19BP1 PE=1 SV=1	AROS_HUMAN	RPS19BP1	6	5
CCR4-NOT transcription complex subunit 10 OS=Homo sapiens OX=9606 GN=CNOT10 PE=1 SV=1	CNO10_HUMAN	CNOT10	0	5
Endothelial differentiation-related factor 1 OS=Homo sapiens OX=9606 GN=EDF1 PE=1 SV=1	EDF1_HUMAN	EDF1	0	5
E3 ubiquitin-protein ligase RING2 OS=Homo sapiens OX=9606 GN=RNF2 PE=1 SV=1	RING2_HUMAN	RNF2	0	5
General transcription factor IIH subunit 5 OS=Homo sapiens OX=9606 GN=GTF2H5 PE=1 SV=1	TF2H5_HUMAN	GTF2H5	0	5
WD repeat-containing protein 48 OS=Homo sapiens OX=9606 GN=WDR48 PE=1 SV=1	WDR48_HUMAN	WDR48	0	5
Adaptin ear-binding coat-associated protein 1 OS=Homo sapiens OX=9606 GN=NECAP1 PE=1 SV=1	A0A1W2PR09_HUMAN (+4)	NECAP1	0	5
eIF2AK2 protein OS=Homo sapiens OX=9606 GN=EIF2AK2 PE=2 SV=1	B7ZKK7_HUMAN (+1)	EIF2AK2	6	5
Dermcidin OS=Homo sapiens OX=9606 GN=DCD PE=1 SV=2	DCD_HUMAN	DCD	8	5
Cluster of Dystonin OS=Homo sapiens OX=9606 GN=DST PE=1 SV=4 (DYST_HUMAN)	DYST_HUMAN [8]	DST	3	5
Methyl-CpG-binding domain protein 3 OS=Homo sapiens OX=9606 GN=MBD3 PE=1 SV=1	MBD3_HUMAN	MBD3	1	5
Cluster of Metastasis-associated protein MTA1 OS=Homo sapiens OX=9606 GN=MTA1 PE=1 SV=2 (MTA1_HUMAN)	MTA1_HUMAN [4]	MTA1	1	5
Nuclear receptor coactivator 5 OS=Homo sapiens OX=9606 GN=NCOA5 PE=1 SV=2	NCOA5_HUMAN	NCOA5	6	5
Cluster of Hypoxia-inducible factor prolyl hydroxylase 2 OS=Homo sapiens OX=9606 GN=EGLN1 PE=4 SV=1 (R4RYY7_HUMAN)	R4RYY7_HUMAN [7]	EGLN1	1	5
Serpin B12 OS=Homo sapiens OX=9606 GN=SERPINB12 PE=1 SV=1	SPB12_HUMAN	SERPINB12	13	5
Heterogeneous nuclear ribonucleoprotein R OS=Homo sapiens OX=9606 GN=HNRNPR PE=1 SV=1	B4DT28_HUMAN	HNRNPR	16	5
Cluster of Structural maintenance of chromosomes flexible hinge domain-containing protein 1 OS=Homo sapiens OX=9606 GN=SMCHD1 PE=1 SV=2 (SMHD1_HUMAN)	SMHD1_HUMAN [3]	SMCHD1	6	5
Arginase-1 OS=Homo sapiens OX=9606 GN=ARG1 PE=1 SV=2	ARGI1_HUMAN	ARG1	11	5
cDNA, FLJ94435 OS=Homo sapiens OX=9606 PE=2 SV=1	B2R9K5_HUMAN (+1)		8	5
Cluster of 60S ribosomal protein L31 (Fragment) OS=Homo sapiens OX=9606 GN=RPL31 PE=1 SV=1 (H7C2W9_HUMAN)	H7C2W9_HUMAN [3]	RPL31	8	5
Cluster of Mitochondrial 2-oxoglutarate/malate carrier protein (Fragment) OS=Homo sapiens OX=9606 GN=SLC25A11 PE=1 SV=1 (I3L1P8_HUMAN)	I3L1P8_HUMAN [2]	SLC25A11	12	5
DEAD (Asp-Glu-Ala-Asp) box polypeptide 20 OS=Homo sapiens OX=9606 GN=DDX20 PE=2 SV=1	Q8IYV2_HUMAN	DDX20	6	5
Rab11 family-interacting protein 2 OS=Homo sapiens OX=9606 GN=RAB11FIP2 PE=1 SV=1	RFIP2_HUMAN	RAB11FIP2	2	5
Sorting nexin-18 OS=Homo sapiens OX=9606 GN=SNX18 PE=1 SV=2	SNX18_HUMAN	SNX18	1	5
Tubulin gamma-1 chain OS=Homo sapiens OX=9606 GN=TUBG1 PE=1 SV=2	TBG1_HUMAN	TUBG1	9	5
Cluster of Non-structural maintenance of chromosomes element 4 homolog A OS=Homo sapiens OX=9606 GN=NSMCE4A PE=1 SV=2 (NSE4A_HUMAN)	NSE4A_HUMAN [2]	NSMCE4A	0	5
E3 ubiquitin-protein ligase TTC3 OS=Homo sapiens OX=9606 GN=TTC3 PE=1 SV=2	TTC3_HUMAN	TTC3	0	5
Cluster of Ubiquitin carboxyl-terminal hydrolase 36 OS=Homo sapiens OX=9606 GN=USP36 PE=1 SV=4 (UBP36_HUMAN)	UBP36_HUMAN [2]	USP36	0	5
Midkine OS=Homo sapiens OX=9606 GN=MDK PE=1 SV=1	E9PLM6_HUMAN (+2)	MDK	9	5
Cluster of L-lactate dehydrogenase A chain OS=Homo sapiens OX=9606 GN=LDHA PE=1 SV=2 (LDHA_HUMAN)	LDHA_HUMAN [5]	LDHA	6	5
Cluster of Protein HIRA OS=Homo sapiens OX=9606 GN=HIRA PE=1 SV=2 (HIRA_HUMAN)	HIRA_HUMAN [2]	HIRA	0	5
Steroid hormone receptor ERR2 OS=Homo sapiens OX=9606 GN=ESRRB PE=1 SV=1	A0A2R8Y491_HUMAN (+2)	ESRRB	0	5
Estrogen-related receptor gamma OS=Homo sapiens OX=9606 GN=NR3B3 PE=2 SV=1	B6ZGU5_HUMAN (+3)	NR3B3	0	5
Cluster of ADP-ribosylation factor-like protein 6-interacting protein 4 OS=Homo sapiens OX=9606 GN=ARL6IP4 PE=1 SV=1 (A0A0C4DH18_HUMAN)	A0A0C4DH18_HUMAN [3]	ARL6IP4	21	5
Cluster of Peregrin OS=Homo sapiens OX=9606 GN=BRPF1 PE=1 SV=2 (BRPF1_HUMAN)	BRPF1_HUMAN [3]	BRPF1	0	5
Cluster of cDNA FLJ56606, highly similar to Serine/threonine-protein kinase TAO2 OS=Homo sapiens OX=9606 PE=2 SV=1 (B4E2V3_HUMAN)	B4E2V3_HUMAN [2]		4	5
Cluster of Flotillin-2 OS=Homo sapiens OX=9606 GN=FLOT2 PE=1 SV=2 (FLOT2_HUMAN)	FLOT2_HUMAN [2]	FLOT2	40	5
Synaptojanin-2 OS=Homo sapiens OX=9606 GN=SYNJ2 PE=1 SV=1	A0A1W2PR85_HUMAN	SYNJ2	0	4
Ribonucleoprotein PTB-binding 1 OS=Homo sapiens OX=9606 GN=RAVER1 PE=1 SV=1	A0A087WZ13_HUMAN (+1)	RAVER1	0	4
ATP-binding cassette sub-family F member 3 OS=Homo sapiens OX=9606 GN=ABCF3 PE=1 SV=2	ABCF3_HUMAN (+1)	ABCF3	0	4
Cluster of Actin-related protein 2/3 complex subunit 4 OS=Homo sapiens OX=9606 GN=ARPC4 PE=1 SV=3 (ARPC4_HUMAN)	ARPC4_HUMAN [3]	ARPC4	0	4
cDNA, FLJ93224 OS=Homo sapiens OX=9606 PE=2 SV=1	B2R713_HUMAN (+2)		0	4
cDNA FLJ45745 fis, clone KIDNE2018268, highly similar to Homo sapiens zinc finger protein 503 (ZNF503), mRNA OS=Homo sapiens OX=9606 PE=2 SV=1	B3KXM8_HUMAN		0	4
cDNA FLJ57359, highly similar to THUMP domain-containing protein 1 OS=Homo sapiens OX=9606 PE=2 SV=1	B4DFY9_HUMAN (+3)		0	4
Cluster of cDNA FLJ56101, highly similar to SHC-transforming protein 1 OS=Homo sapiens OX=9606 PE=2 SV=1 (B4DL02_HUMAN)	B4DL02_HUMAN [3]		0	4
cDNA FLJ55338, highly similar to CLIP-associating protein 1 OS=Homo sapiens OX=9606 PE=2 SV=1	B7Z4E5_HUMAN-DECOY		0	4
Cluster of Breast carcinoma amplified sequence 3 OS=Homo sapiens OX=9606 GN=BCAS3 PE=2 SV=1 (B7ZKU7_HUMAN)	B7ZKU7_HUMAN [3]	BCAS3	0	4
CPEB4 protein OS=Homo sapiens OX=9606 GN=CPEB4 PE=1 SV=1	B7ZLQ8_HUMAN (+2)	CPEB4	0	4
LIM domain-containing protein 1 OS=Homo sapiens OX=9606 GN=LIMD1 PE=1 SV=1	C9JRJ5_HUMAN (+1)	LIMD1	0	4
Centromere protein P OS=Homo sapiens OX=9606 GN=CENPP PE=1 SV=1	CENPP_HUMAN	CENPP	0	4
Cluster of CCR4-NOT transcription complex subunit 1 OS=Homo sapiens OX=9606 GN=CNOT1 PE=1 SV=2 (CNOT1_HUMAN)	CNOT1_HUMAN [2]	CNOT1	0	4
Cluster of Probable ATP-dependent RNA helicase DHX40 OS=Homo sapiens OX=9606 GN=DHX40 PE=1 SV=2 (DHX40_HUMAN)	DHX40_HUMAN [3]	DHX40	2	4
DnaJ homolog subfamily C member 9 OS=Homo sapiens OX=9606 GN=DNAJC9 PE=1 SV=1	DNJC9_HUMAN	DNAJC9	7	4
Cluster of Histone-lysine N-methyltransferase EHMT1 OS=Homo sapiens OX=9606 GN=EHMT1 PE=1 SV=4 (EHMT1_HUMAN)	EHMT1_HUMAN [2]	EHMT1	0	4
Cluster of Filaggrin OS=Homo sapiens OX=9606 GN=FLG PE=1 SV=3 (FILA_HUMAN)	FILA_HUMAN [6]	FLG	6	4
Cluster of ARF GTPase-activating protein GIT2 OS=Homo sapiens OX=9606 GN=GIT2 PE=1 SV=2 (GIT2_HUMAN)	GIT2_HUMAN [2]	GIT2	0	4
Zinc finger CCCH domain-containing protein 4 (Fragment) OS=Homo sapiens OX=9606 GN=ZC3H4 PE=1 SV=1	M0QY97_HUMAN (+1)	ZC3H4	0	4
Cluster of RNA-binding protein MEX3A OS=Homo sapiens OX=9606 GN=MEX3A PE=1 SV=1 (MEX3A_HUMAN)	MEX3A_HUMAN [2]	MEX3A	0	4
Nuclear migration protein nudC OS=Homo sapiens OX=9606 GN=NUDC PE=1 SV=1	NUDC_HUMAN	NUDC	2	4
Cluster of Serine/threonine-protein kinase N2 OS=Homo sapiens OX=9606 GN=PKN2 PE=1 SV=1 (PKN2_HUMAN)	PKN2_HUMAN [5]	PKN2	1	4
PHF10 isoform Ss OS=Homo sapiens OX=9606 PE=2 SV=1	S5FQ49_HUMAN (+1)		0	4
Cluster of Signal recognition particle subunit SRP68 OS=Homo sapiens OX=9606 GN=SRP68 PE=1 SV=2 (SRP68_HUMAN)	SRP68_HUMAN [2]	SRP68	16	4
Cluster of Stathmin OS=Homo sapiens OX=9606 GN=STMN1 PE=1 SV=3 (STMN1_HUMAN)	STMN1_HUMAN [2]	STMN1	0	4
DNA topoisomerase 3-alpha OS=Homo sapiens OX=9606 GN=TOP3A PE=1 SV=1	TOP3A_HUMAN	TOP3A	2	4
Zinc finger protein 703 OS=Homo sapiens OX=9606 GN=ZNF703 PE=1 SV=1	ZN703_HUMAN	ZNF703	0	4
Cluster of Active breakpoint cluster region-related protein (Fragment) OS=Homo sapiens OX=9606 GN=ABR PE=1 SV=1 (A0A0G2JQ41_HUMAN)	A0A0G2JQ41_HUMAN [8]	ABR	0	4
Caspase 14 OS=Homo sapiens OX=9606 GN=CASP14 PE=2 SV=1	A9UFC0_HUMAN (+1)	CASP14	8	4
Cluster of CYTSA protein OS=Homo sapiens OX=9606 GN=CYTSA PE=2 SV=1 (B2RMV2_HUMAN)	B2RMV2_HUMAN [3]	CYTSA	0	4
Cluster of cDNA FLJ54124, highly similar to DNA methyltransferase 1-associated protein 1 OS=Homo sapiens OX=9606 PE=2 SV=1 (B4DQG8_HUMAN)	B4DQG8_HUMAN [3]		2	4
Charged multivesicular body protein 5 OS=Homo sapiens OX=9606 GN=CHMP5 PE=1 SV=1	CHMP5_HUMAN	CHMP5	0	4
Cytoskeleton-associated protein 5 OS=Homo sapiens OX=9606 GN=CKAP5 PE=1 SV=3	CKAP5_HUMAN	CKAP5	5	4
Cluster of ATPase MORC2 OS=Homo sapiens OX=9606 GN=MORC2 PE=1 SV=2 (MORC2_HUMAN)	MORC2_HUMAN [2]	MORC2	0	4
Cluster of RNA polymerase II-associated factor 1 homolog OS=Homo sapiens OX=9606 GN=PAF1 PE=1 SV=2 (PAF1_HUMAN)	PAF1_HUMAN [2]	PAF1	1	4
Cluster of Threonyl-tRNA synthetase variant (Fragment) OS=Homo sapiens OX=9606 PE=2 SV=1 (Q53GX7_HUMAN)	Q53GX7_HUMAN [5]		1	4
STE20-like serine/threonine-protein kinase OS=Homo sapiens OX=9606 GN=SLK PE=1 SV=1	SLK_HUMAN	SLK	1	4
Telomerase RNA component interacting RNase OS=Homo sapiens OX=9606 GN=TRIR PE=1 SV=1	TRIR_HUMAN	TRIR	0	4
Proline-serine-threonine phosphatase interacting protein 2 isoform 3 OS=Homo sapiens OX=9606 GN=PSTPIP2 PE=1 SV=1	A0A0S2Z505_HUMAN (+1)	PSTPIP2	0	4
DNA-directed RNA polymerase subunit OS=Homo sapiens OX=9606 PE=3 SV=1	A0A1U9X8Y8_HUMAN (+1)		2	4
cDNA, FLJ92076, Homo sapiens likely ortholog of mouse hypoxia induced gene 1(HIG1), mRNA OS=Homo sapiens OX=9606 PE=2 SV=1	B2R4G1_HUMAN (+1)		2	4
Uncharacterized protein C1orf122 OS=Homo sapiens OX=9606 GN=C1orf122 PE=4 SV=2	CA122_HUMAN	C1orf122	0	4
Exosome complex component RRP46 OS=Homo sapiens OX=9606 GN=EXOSC5 PE=1 SV=1	EXOS5_HUMAN	EXOSC5	0	4
Histone H1x OS=Homo sapiens OX=9606 GN=H1FX PE=1 SV=1	H1X_HUMAN	H1FX	2	4
Cluster of Calponin OS=Homo sapiens OX=9606 GN=CNN2 PE=1 SV=2 (H3BVI6_HUMAN)	H3BVI6_HUMAN [4]	CNN2	0	4
Delta-1-pyrroline-5-carboxylate synthase OS=Homo sapiens OX=9606 GN=ALDH18A1 PE=1 SV=2	P5CS_HUMAN	ALDH18A1	19	4
26S proteasome regulatory subunit 8 OS=Homo sapiens OX=9606 GN=PSMC5 PE=1 SV=1	PRS8_HUMAN	PSMC5	11	4
Cluster of RNA-binding protein 4 OS=Homo sapiens OX=9606 GN=RBM4 PE=1 SV=1 (RBM4_HUMAN)	RBM4_HUMAN [2]	RBM4	5	4
Replication protein A 14 kDa subunit OS=Homo sapiens OX=9606 GN=RPA3 PE=1 SV=1	RFA3_HUMAN	RPA3	2	4
Splicing factor 3B subunit 6 OS=Homo sapiens OX=9606 GN=SF3B6 PE=1 SV=1	SF3B6_HUMAN	SF3B6	3	4
SAGA-associated factor 29 OS=Homo sapiens OX=9606 GN=SGF29 PE=1 SV=1	SGF29_HUMAN	SGF29	3	4
Cluster of Splicing regulatory glutamine/lysine-rich protein 1 OS=Homo sapiens OX=9606 GN=SREK1 PE=1 SV=1 (SREK1_HUMAN)	SREK1_HUMAN [3]	SREK1	10	4
Dual specificity protein kinase TTK OS=Homo sapiens OX=9606 GN=TTK PE=1 SV=2	TTK_HUMAN	TTK	1	4
Cluster of Casein kinase II subunit alpha OS=Homo sapiens OX=9606 GN=CSNK2A1 PE=1 SV=1 (A0A2R8YD58_HUMAN)	A0A2R8YD58_HUMAN [4]	CSNK2A1	8	4
Truncated adenomatosis polyposis coli tumor suppressor (Fragment) OS=Homo sapiens OX=9606 GN=APC PE=4 SV=1	A5JUM9_HUMAN	APC	1	4
A-kinase anchor protein 8 OS=Homo sapiens OX=9606 GN=AKAP8 PE=1 SV=1	AKAP8_HUMAN	AKAP8	0	4
cDNA FLJ16485 fis, clone BRTHA3004307, highly similar to Dual specificity protein kinase CLK3 OS=Homo sapiens OX=9606 PE=2 SV=1	B3KVF3_HUMAN		0	4
Protein DENND6A OS=Homo sapiens OX=9606 GN=DENND6A PE=1 SV=1	DEN6A_HUMAN	DENND6A	2	4
Lysine-specific demethylase 2A OS=Homo sapiens OX=9606 GN=KDM2A PE=1 SV=1	I3VM54_HUMAN (+1)	KDM2A	1	4
Integrator complex subunit 3 OS=Homo sapiens OX=9606 GN=INTS3 PE=1 SV=1	INT3_HUMAN	INTS3	2	4
Cluster of Protein Wiz OS=Homo sapiens OX=9606 GN=WIZ PE=1 SV=1 (M0QXA7_HUMAN)	M0QXA7_HUMAN [2]	WIZ	1	4
Serine/threonine-protein kinase OSR1 OS=Homo sapiens OX=9606 GN=OXSR1 PE=1 SV=1	OXSR1_HUMAN	OXSR1	6	4
Cluster of Serine/threonine-protein kinase PAK 4 OS=Homo sapiens OX=9606 GN=PAK4 PE=1 SV=1 (PAK4_HUMAN)	PAK4_HUMAN [4]	PAK4	1	4
Proline-rich protein 11 OS=Homo sapiens OX=9606 GN=PRR11 PE=1 SV=1	PRR11_HUMAN	PRR11	0	4
Ribonuclease P protein subunit p30 OS=Homo sapiens OX=9606 GN=RPP30 PE=1 SV=1	RPP30_HUMAN	RPP30	0	4
Pre-rRNA-processing protein TSR1 homolog OS=Homo sapiens OX=9606 GN=TSR1 PE=1 SV=1	TSR1_HUMAN	TSR1	17	4
Voltage-dependent anion-selective channel protein 3 OS=Homo sapiens OX=9606 GN=VDAC3 PE=1 SV=1	VDAC3_HUMAN	VDAC3	13	4
Cluster of Mitochondrial import inner membrane translocase subunit TIM50 OS=Homo sapiens OX=9606 GN=TIMM50 PE=3 SV=1 (A0A024R0M6_HUMAN)	A0A024R0M6_HUMAN [5]	TIMM50	5	4
Epididymis secretory sperm binding protein OS=Homo sapiens OX=9606 PE=2 SV=1	A0A384MDL3_HUMAN (+2)		0	4
Cluster of Obscurin OS=Homo sapiens OX=9606 GN=OBSCN PE=1 SV=5 (A6NGQ3_HUMAN-DECOY)	A6NGQ3_HUMAN-DECOY [2]		4	4
DNA polymerase OS=Homo sapiens OX=9606 GN=POLA1 PE=1 SV=1	A6NMQ1_HUMAN (+1)	POLA1	0	4
Cluster of cDNA FLJ76043, highly similar to Homo sapiens cyclin T1 (CCNT1), mRNA OS=Homo sapiens OX=9606 PE=2 SV=1 (A8K4M5_HUMAN)	A8K4M5_HUMAN [3]		0	4
Cluster of cDNA FLJ53381, highly similar to Monocarboxylate transporter 1 OS=Homo sapiens OX=9606 PE=2 SV=1 (B4DKS0_HUMAN)	B4DKS0_HUMAN [3]		4	4
cDNA FLJ60713, highly similar to Homo sapiens heterogeneous nuclear ribonucleoprotein A/B (HNRPAB), transcript variant 1, mRNA OS=Homo sapiens OX=9606 PE=2 SV=1	B4DMY3_HUMAN (+4)		4	4
Cluster of Nucleosome assembly protein 1-like 1 OS=Homo sapiens OX=9606 GN=NAP1L1 PE=1 SV=1 (F5H4R6_HUMAN)	F5H4R6_HUMAN [5]	NAP1L1	5	4
G kinase-anchoring protein 1 OS=Homo sapiens OX=9606 GN=GKAP1 PE=1 SV=2	GKAP1_HUMAN	GKAP1	0	4
Cluster of Homeobox protein Hox-B9 OS=Homo sapiens OX=9606 GN=HOXB9 PE=1 SV=2 (HXB9_HUMAN)	HXB9_HUMAN [8]	HOXB9	1	4
Insulin-like growth factor 2 mRNA-binding protein 3 OS=Homo sapiens OX=9606 GN=IGF2BP3 PE=1 SV=2	IF2B3_HUMAN	IGF2BP3	15	4
Inorganic pyrophosphatase OS=Homo sapiens OX=9606 GN=PPA1 PE=1 SV=2	IPYR_HUMAN	PPA1	1	4
Protein LSM12 homolog OS=Homo sapiens OX=9606 GN=LSM12 PE=1 SV=1	K7ELG9_HUMAN (+1)	LSM12	4	4
60S ribosomal protein L13a (Fragment) OS=Homo sapiens OX=9606 GN=RPL13A PE=1 SV=2	M0QYS1_HUMAN	RPL13A	25	4
Ribonuclease P protein subunit p29 OS=Homo sapiens OX=9606 GN=POP4 PE=1 SV=2	RPP29_HUMAN	POP4	3	4
Sideroflexin-1 OS=Homo sapiens OX=9606 GN=SFXN1 PE=1 SV=4	SFXN1_HUMAN	SFXN1	13	4
Serrate RNA effector molecule homolog OS=Homo sapiens OX=9606 GN=SRRT PE=1 SV=1	SRRT_HUMAN	SRRT	3	4
Surfeit locus protein 4 OS=Homo sapiens OX=9606 GN=SURF4 PE=1 SV=3	SURF4_HUMAN	SURF4	3	4
Transcriptional adapter 2-beta OS=Homo sapiens OX=9606 GN=TADA2B PE=1 SV=2	TAD2B_HUMAN	TADA2B	0	4
Cluster of RNA helicase OS=Homo sapiens OX=9606 GN=DDX55 PE=3 SV=1 (A0A024RBS0_HUMAN)	A0A024RBS0_HUMAN [3]	DDX55	0	4
Testicular secretory protein Li 37 OS=Homo sapiens OX=9606 PE=2 SV=1	A0A140VK37_HUMAN (+3)		5	4
Cluster of Transcription factor AP-2-alpha OS=Homo sapiens OX=9606 GN=TFAP2A PE=1 SV=1 (AP2A_HUMAN)	AP2A_HUMAN [5]	TFAP2A	0	4
RNA-binding protein EWS OS=Homo sapiens OX=9606 GN=EWSR1 PE=1 SV=1	B0QYK0_HUMAN (+1)	EWSR1	7	4
Cluster of cDNA FLJ32715 fis, clone TESTI2000784, highly similar to Importin-4 OS=Homo sapiens OX=9606 PE=2 SV=1 (B3KQ33_HUMAN)	B3KQ33_HUMAN [3]		7	4
Condensin complex subunit 1 OS=Homo sapiens OX=9606 PE=2 SV=1	B3KY03_HUMAN		5	4
60S ribosomal protein L22-like 1 OS=Homo sapiens OX=9606 GN=RPL22L1 PE=1 SV=1	C9JYQ9_HUMAN (+2)	RPL22L1	0	4
Cluster of CCR4-NOT transcription complex subunit 11 OS=Homo sapiens OX=9606 GN=CNOT11 PE=1 SV=1 (CNO11_HUMAN)	CNO11_HUMAN [2]	CNOT11	0	4
Cluster of Small nuclear ribonucleoprotein-associated protein OS=Homo sapiens OX=9606 PE=2 SV=1 (Q5XPV6_HUMAN)	Q5XPV6_HUMAN [5]		1	4
RNA 3'-terminal phosphate cyclase-like protein OS=Homo sapiens OX=9606 GN=RCL1 PE=1 SV=3	RCL1_HUMAN	RCL1	2	4
Regulator of chromosome condensation 1 isoform 3 (Fragment) OS=Homo sapiens OX=9606 GN=RCC1 PE=2 SV=1	A0A0S2Z3I4_HUMAN (+2)	RCC1	20	4
Activator of 90 kDa heat shock protein ATPase homolog 1 OS=Homo sapiens OX=9606 GN=AHSA1 PE=1 SV=1	AHSA1_HUMAN	AHSA1	6	4
Heat shock protein beta-1 OS=Homo sapiens OX=9606 GN=HSPB1 PE=1 SV=2	HSPB1_HUMAN	HSPB1	8	4
Importin subunit alpha-3 OS=Homo sapiens OX=9606 GN=KPNA4 PE=1 SV=1	IMA3_HUMAN	KPNA4	4	4
Cluster of Kelch-like ECH-associated protein 1 OS=Homo sapiens OX=9606 GN=KEAP1 PE=1 SV=2 (KEAP1_HUMAN)	KEAP1_HUMAN [2]	KEAP1	0	4
DNA replication licensing factor MCM5 OS=Homo sapiens OX=9606 GN=MCM5 PE=1 SV=5	MCM5_HUMAN	MCM5	7	4
Cluster of 60S ribosomal protein L5 OS=Homo sapiens OX=9606 GN=RPL5 PE=1 SV=3 (RL5_HUMAN)	RL5_HUMAN [2]	RPL5	27	4
Ubinuclein-2 OS=Homo sapiens OX=9606 GN=UBN2 PE=1 SV=2	UBN2_HUMAN	UBN2	0	4
Cluster of Testis tissue sperm-binding protein Li 90mP OS=Homo sapiens OX=9606 PE=2 SV=1 (A0A140VKH3_HUMAN)	A0A140VKH3_HUMAN [2]		4	4
Pre-mRNA-splicing factor CWC22 homolog OS=Homo sapiens OX=9606 GN=CWC22 PE=1 SV=3	CWC22_HUMAN	CWC22	2	4
Keratinocyte proline-rich protein OS=Homo sapiens OX=9606 GN=KPRP PE=1 SV=1	KPRP_HUMAN	KPRP	13	4
Proliferating cell nuclear antigen (Fragment) OS=Homo sapiens OX=9606 GN=PCNA PE=2 SV=1	Q6FHF5_HUMAN	PCNA	4	4
Activated RNA polymerase II transcription cofactor 4 variant (Fragment) OS=Homo sapiens OX=9606 PE=2 SV=1	Q59G24_HUMAN (+1)		5	4
Cluster of RNA-binding protein 28 OS=Homo sapiens OX=9606 GN=RBM28 PE=1 SV=3 (RBM28_HUMAN)	RBM28_HUMAN [2]	RBM28	4	4
40S ribosomal protein S18 OS=Homo sapiens OX=9606 GN=RPS18 PE=1 SV=3	RS18_HUMAN	RPS18	14	4
Serine/arginine-rich splicing factor 3 OS=Homo sapiens OX=9606 GN=SRSF3 PE=1 SV=1	SRSF3_HUMAN	SRSF3	9	4
Cluster of HCG27198, isoform CRA_c OS=Homo sapiens OX=9606 GN=hCG_27198 PE=3 SV=1 (A0A024QZ63_HUMAN)	A0A024QZ63_HUMAN [3]	hCG_27198	0	4
Cluster of Chromatin-remodeling ATPase INO80 OS=Homo sapiens OX=9606 GN=INO80 PE=1 SV=2 (INO80_HUMAN)	INO80_HUMAN [2]	INO80	0	4
60S ribosomal protein L35a OS=Homo sapiens OX=9606 GN=RPL35A PE=1 SV=2	RL35A_HUMAN	RPL35A	14	4
Ribosome production factor 2 homolog OS=Homo sapiens OX=9606 GN=RPF2 PE=1 SV=2	RPF2_HUMAN	RPF2	7	4
Cluster of Protein transport protein Sec61 subunit alpha isoform 1 OS=Homo sapiens OX=9606 GN=SEC61A1 PE=1 SV=1 (B4DR61_HUMAN)	B4DR61_HUMAN [4]	SEC61A1	10	4
Cluster of cDNA FLJ77762, highly similar to Homo sapiens cullin-associated and neddylation-dissociated 1 (CAND1), mRNA OS=Homo sapiens OX=9606 PE=2 SV=1 (A8K8U1_HUMAN)	A8K8U1_HUMAN [3]		29	4
Cluster of Protein tyrosine phosphatase, non-receptor type 13 isoform 2 variant (Fragment) OS=Homo sapiens OX=9606 PE=2 SV=1 (Q59H55_HUMAN)	Q59H55_HUMAN [2]		0	4
Cluster of Protein 4.1 OS=Homo sapiens OX=9606 GN=EPB41 PE=1 SV=4 (41_HUMAN)	41_HUMAN [4]	EPB41	0	3
N-alpha-acetyltransferase 38, NatC auxiliary subunit OS=Homo sapiens OX=9606 GN=NAA38 PE=1 SV=1	A0A0B4J297_HUMAN (+2)	NAA38	0	3
ADP-ribosylation factor GTPase-activating protein 2 OS=Homo sapiens OX=9606 GN=ARFGAP2 PE=1 SV=1	A0A0D9SF70_HUMAN (+3)	ARFGAP2	0	3
CK20 OS=Homo sapiens OX=9606 PE=2 SV=1	A0A0H4IV28_HUMAN (+1)		0	3
Papillary renal cell carcinoma isoform 3 (Fragment) OS=Homo sapiens OX=9606 GN=PRCC PE=1 SV=1	A0A0S2Z470_HUMAN (+2)	PRCC	0	3
Cluster of Rho guanine nucleotide exchange factor 7 OS=Homo sapiens OX=9606 GN=ARHGEF7 PE=1 SV=1 (A0A2R8YG42_HUMAN)	A0A2R8YG42_HUMAN [5]	ARHGEF7	0	3
Coatomer protein complex, subunit zeta 1, isoform CRA_a OS=Homo sapiens OX=9606 GN=COPZ1 PE=4 SV=1	A0A024RB72_HUMAN (+3)	COPZ1	0	3
BolA-like protein 2 OS=Homo sapiens OX=9606 GN=BOLA2B PE=1 SV=2	A0A087WZT3_HUMAN	BOLA2B	1	3
Cluster of Anaphase-promoting complex subunit 4 OS=Homo sapiens OX=9606 GN=ANAPC4 PE=1 SV=2 (APC4_HUMAN)	APC4_HUMAN [2]	ANAPC4	0	3
Cluster of ADP-ribosylation factor GTPase-activating protein 1 OS=Homo sapiens OX=9606 GN=ARFGAP1 PE=1 SV=2 (ARFG1_HUMAN)	ARFG1_HUMAN [2]	ARFGAP1	0	3
cDNA, FLJ93452, highly similar to Homo sapiens nucleoporin like 2 (NUPL2), mRNA OS=Homo sapiens OX=9606 PE=2 SV=1	B2R7I1_HUMAN (+2)		0	3
Inhibitor of growth protein OS=Homo sapiens OX=9606 PE=2 SV=1	B2RA15_HUMAN (+2)		0	3
Cluster of cDNA FLJ56531, highly similar to UV excision repair protein RAD23 homolog B OS=Homo sapiens OX=9606 PE=2 SV=1 (B4DEA3_HUMAN)	B4DEA3_HUMAN [6]		0	3
Protein transport protein SEC23 OS=Homo sapiens OX=9606 PE=2 SV=1	B4DF60_HUMAN (+3)		2	3
Cluster of cDNA FLJ54357, highly similar to Epidermal Langerhans cell protein LCP1 OS=Homo sapiens OX=9606 PE=2 SV=1 (B4DJ39_HUMAN)	B4DJ39_HUMAN [4]		0	3
Cluster of 26S proteasome non-ATPase regulatory subunit 2 OS=Homo sapiens OX=9606 PE=2 SV=1 (B4DM22_HUMAN)	B4DM22_HUMAN [2]		0	3
Serine/threonine-protein phosphatase 2A 56 kDa regulatory subunit OS=Homo sapiens OX=9606 PE=2 SV=1	B4DSD7_HUMAN		2	3
Uridine monophosphate synthetase isoform I OS=Homo sapiens OX=9606 GN=UMPS PE=2 SV=1	B5LY71_HUMAN (+1)	UMPS	1	3
CCR4-NOT transcription complex subunit 3 OS=Homo sapiens OX=9606 GN=CNOT3 PE=1 SV=1	B7Z6J7_HUMAN (+1)	CNOT3	0	3
Coiled-coil domain-containing protein 102A OS=Homo sapiens OX=9606 GN=CCDC102A PE=1 SV=2	C102A_HUMAN	CCDC102A	0	3
UPF0690 protein C1orf52 OS=Homo sapiens OX=9606 GN=C1orf52 PE=1 SV=1	CA052_HUMAN	C1orf52	0	3
UPF0688 protein C1orf174 OS=Homo sapiens OX=9606 GN=C1orf174 PE=1 SV=2	CA174_HUMAN	C1orf174	2	3
CDKN2A-interacting protein OS=Homo sapiens OX=9606 GN=CDKN2AIP PE=1 SV=3	CARF_HUMAN	CDKN2AIP	0	3
E3 ubiquitin-protein ligase CBL OS=Homo sapiens OX=9606 GN=CBL PE=1 SV=2	CBL_HUMAN	CBL	0	3
Charged multivesicular body protein 4b OS=Homo sapiens OX=9606 GN=CHMP4B PE=1 SV=1	CHM4B_HUMAN	CHMP4B	0	3
Cleavage and polyadenylation specificity factor subunit 3 OS=Homo sapiens OX=9606 GN=CPSF3 PE=1 SV=1	CPSF3_HUMAN (+2)	CPSF3	0	3
Cleavage and polyadenylation specific factor 1, 160kDa, isoform CRA_a OS=Homo sapiens OX=9606 GN=CPSF1 PE=4 SV=1	D3DWL9_HUMAN	CPSF1	0	3
DDB1- and CUL4-associated factor 7 OS=Homo sapiens OX=9606 GN=DCAF7 PE=1 SV=1	DCAF7_HUMAN	DCAF7	0	3
Endoribonuclease Dicer OS=Homo sapiens OX=9606 GN=DICER1 PE=1 SV=3	DICER_HUMAN	DICER1	0	3
Dynein heavy chain 9, axonemal OS=Homo sapiens OX=9606 GN=DNAH9 PE=1 SV=3	DYH9_HUMAN-DECOY (+1)		4	3
Alpha-synuclein OS=Homo sapiens OX=9606 GN=SNCA PE=1 SV=1	E7EPV7_HUMAN (+3)	SNCA	0	3
Polycomb protein EED OS=Homo sapiens OX=9606 GN=EED PE=1 SV=2	EED_HUMAN	EED	0	3
Cluster of HAUS augmin-like complex subunit 5 OS=Homo sapiens OX=9606 GN=HAUS5 PE=1 SV=2 (HAUS5_HUMAN)	HAUS5_HUMAN [2]	HAUS5	0	3
Eukaryotic translation initiation factor 4H OS=Homo sapiens OX=9606 GN=EIF4H PE=1 SV=5	IF4H_HUMAN	EIF4H	0	3
Immunoglobulin-binding protein 1 OS=Homo sapiens OX=9606 GN=IGBP1 PE=1 SV=1	IGBP1_HUMAN	IGBP1	0	3
Integrator complex subunit 1 OS=Homo sapiens OX=9606 GN=INTS1 PE=1 SV=2	INT1_HUMAN	INTS1	0	3
Serine/arginine-rich-splicing factor 1 OS=Homo sapiens OX=9606 GN=SRSF1 PE=1 SV=1	J3KTL2_HUMAN (+1)	SRSF1	3	3
Lysophospholipase-like protein 1 OS=Homo sapiens OX=9606 GN=LYPLAL1 PE=1 SV=3	LYPL1_HUMAN	LYPLAL1	0	3
Nucleoporin NUP188 homolog OS=Homo sapiens OX=9606 GN=NUP188 PE=1 SV=1	NU188_HUMAN	NUP188	5	3
Nuclear ubiquitous casein and cyclin-dependent kinase substrate 1 OS=Homo sapiens OX=9606 GN=NUCKS1 PE=1 SV=1	NUCKS_HUMAN	NUCKS1	0	3
PAN2-PAN3 deadenylation complex subunit PAN3 OS=Homo sapiens OX=9606 GN=PAN3 PE=1 SV=3	PAN3_HUMAN	PAN3	0	3
PDZ and LIM domain protein 1 OS=Homo sapiens OX=9606 GN=PDLIM1 PE=1 SV=4	PDLI1_HUMAN	PDLIM1	0	3
Cluster of Pituitary homeobox 1 OS=Homo sapiens OX=9606 GN=PITX1 PE=1 SV=2 (PITX1_HUMAN)	PITX1_HUMAN [5]	PITX1	0	3
Nuclear inhibitor of protein phosphatase 1 OS=Homo sapiens OX=9606 GN=PPP1R8 PE=1 SV=2	PP1R8_HUMAN (+1)	PPP1R8	0	3
Protein phosphatase methylesterase 1 OS=Homo sapiens OX=9606 GN=PPME1 PE=1 SV=3	PPME1_HUMAN	PPME1	0	3
Cluster of General transcription factor 3C polypeptide 5 OS=Homo sapiens OX=9606 GN=GTF3C5 PE=1 SV=1 (Q5T7U1_HUMAN)	Q5T7U1_HUMAN [2]	GTF3C5	0	3
FARSB protein (Fragment) OS=Homo sapiens OX=9606 GN=FARSB PE=2 SV=2	Q9BR63_HUMAN (+1)	FARSB	8	3
Cluster of Seryl-tRNA synthetase variant (Fragment) OS=Homo sapiens OX=9606 PE=2 SV=1 (Q53HA4_HUMAN)	Q53HA4_HUMAN [3]		0	3
Cysteine-tRNA ligase isoform a variant (Fragment) OS=Homo sapiens OX=9606 PE=2 SV=1	Q53HG6_HUMAN		0	3
Cluster of Ribonucleoprotein PTB-binding 2 OS=Homo sapiens OX=9606 GN=RAVER2 PE=1 SV=2 (RAVR2_HUMAN)	RAVR2_HUMAN [3]	RAVER2	0	3
Protein S100-A7 OS=Homo sapiens OX=9606 GN=S100A7 PE=1 SV=4	S10A7_HUMAN	S100A7	0	3
Splicing factor 3A subunit 1 OS=Homo sapiens OX=9606 GN=SF3A1 PE=1 SV=1	SF3A1_HUMAN	SF3A1	0	3
Small kinetochore-associated protein OS=Homo sapiens OX=9606 GN=KNSTRN PE=1 SV=2	SKAP_HUMAN	KNSTRN	0	3
E3 ubiquitin-protein ligase SMURF2 OS=Homo sapiens OX=9606 GN=SMURF2 PE=1 SV=1	SMUF2_HUMAN	SMURF2	0	3
Cluster of General transcription factor IIF subunit 1 OS=Homo sapiens OX=9606 GN=GTF2F1 PE=1 SV=2 (T2FA_HUMAN)	T2FA_HUMAN [2]	GTF2F1	0	3
General transcription factor IIF subunit 2 OS=Homo sapiens OX=9606 GN=GTF2F2 PE=1 SV=2	T2FB_HUMAN	GTF2F2	0	3
Transcription factor 20 OS=Homo sapiens OX=9606 GN=TCF20 PE=1 SV=3	TCF20_HUMAN	TCF20	0	3
BRCA1-A complex subunit RAP80 OS=Homo sapiens OX=9606 GN=UIMC1 PE=1 SV=2	UIMC1_HUMAN	UIMC1	0	3
Zinc finger protein 318 OS=Homo sapiens OX=9606 GN=ZNF318 PE=1 SV=2	ZN318_HUMAN	ZNF318	0	3
Cluster of FAM193_C domain-containing protein OS=Homo sapiens OX=9606 GN=FLJ10404 PE=4 SV=1 (A0A024R7R5_HUMAN)	A0A024R7R5_HUMAN [4]	FLJ10404	0	3
PCI domain-containing protein OS=Homo sapiens OX=9606 GN=RP11-98F14.6 PE=4 SV=1	A0A024RE04_HUMAN	RP11-98F14	2	3
Cluster of Inositol hexakisphosphate and diphosphoinositol-pentakisphosphate kinase OS=Homo sapiens OX=9606 GN=PPIP5K2 PE=1 SV=1 (A0A087WZV0_HUMAN)	A0A087WZV0_HUMAN [3]	PPIP5K2	0	3
Cluster of cDNA FLJ76288, highly similar to Homo sapiens midline 1 (Opitz/BBB syndrome) (MID1), transcript variant 1, mRNA OS=Homo sapiens OX=9606 PE=2 SV=1 (A8K5A0_HUMAN)	A8K5A0_HUMAN [3]		0	3
Cluster of Fanconi anemia, complementation group I OS=Homo sapiens OX=9606 GN=FANCI PE=2 SV=1 (B7ZMF2_HUMAN)	B7ZMF2_HUMAN [2]	FANCI	3	3
Cluster of Lys-63-specific deubiquitinase BRCC36 OS=Homo sapiens OX=9606 GN=BRCC3 PE=1 SV=2 (BRCC3_HUMAN)	BRCC3_HUMAN [4]	BRCC3	0	3
Coiled-coil domain-containing protein 50 OS=Homo sapiens OX=9606 GN=CCDC50 PE=1 SV=1	CCD50_HUMAN	CCDC50	0	3
RING finger protein 214 OS=Homo sapiens OX=9606 GN=RNF214 PE=1 SV=1	E9PN76_HUMAN	RNF214	0	3
Cluster of Band 4.1-like protein 2 OS=Homo sapiens OX=9606 GN=EPB41L2 PE=1 SV=1 (E41L2_HUMAN)	E41L2_HUMAN [2]	EPB41L2	4	3
Extracellular matrix protein 1 OS=Homo sapiens OX=9606 GN=ECM1 PE=1 SV=2	ECM1_HUMAN	ECM1	1	3
Constitutive coactivator of PPAR-gamma-like protein 1 OS=Homo sapiens OX=9606 GN=FAM120A PE=1 SV=2	F120A_HUMAN	FAM120A	1	3
Cluster of Cullin 4B, isoform CRA_e OS=Homo sapiens OX=9606 GN=CUL4B PE=1 SV=1 (K4DI93_HUMAN)	K4DI93_HUMAN [2]	CUL4B	4	3
Cluster of Histone acetyltransferase KAT7 OS=Homo sapiens OX=9606 GN=KAT7 PE=1 SV=1 (KAT7_HUMAN)	KAT7_HUMAN [2]	KAT7	5	3
Cluster of Histone-lysine N-methyltransferase, H3 lysine-36 and H4 lysine-20 specific OS=Homo sapiens OX=9606 GN=NSD1 PE=1 SV=1 (NSD1_HUMAN)	NSD1_HUMAN [2]	NSD1	0	3
Cluster of Propionyl-CoA carboxylase alpha chain, mitochondrial OS=Homo sapiens OX=9606 GN=PCCA PE=1 SV=4 (PCCA_HUMAN)	PCCA_HUMAN [2]	PCCA	77	3
Prefoldin subunit 2 OS=Homo sapiens OX=9606 GN=PFDN2 PE=1 SV=1	PFD2_HUMAN	PFDN2	0	3
Cluster of PSME3-interacting protein OS=Homo sapiens OX=9606 GN=FAM192A PE=1 SV=1 (PIP30_HUMAN)	PIP30_HUMAN [2]	FAM192A	0	3
1-phosphatidylinositol 4,5-bisphosphate phosphodiesterase beta-3 OS=Homo sapiens OX=9606 GN=PLCB3 PE=1 SV=2	PLCB3_HUMAN	PLCB3	0	3
Paraneoplastic antigen-like protein 8A OS=Homo sapiens OX=9606 GN=PNMA8A PE=1 SV=2	PNM8A_HUMAN	PNMA8A	0	3
THO complex subunit 7 homolog OS=Homo sapiens OX=9606 GN=THOC7 PE=1 SV=3	THOC7_HUMAN	THOC7	0	3
Thymocyte nuclear protein 1 OS=Homo sapiens OX=9606 GN=THYN1 PE=1 SV=1	THYN1_HUMAN	THYN1	0	3
MpV17 mitochondrial inner membrane protein isoform 3 (Fragment) OS=Homo sapiens OX=9606 GN=MPV17 PE=2 SV=1	A0A0S2Z469_HUMAN (+4)	MPV17	0	3
DNA repair endonuclease XPF OS=Homo sapiens OX=9606 GN=ERCC4 PE=2 SV=1	A0A1W1GST9_HUMAN	ERCC4	0	3
UPF0488 protein C8orf33 OS=Homo sapiens OX=9606 GN=C8orf33 PE=1 SV=1	A0A3B3IRR6_HUMAN (+3)	C8orf33	3	3
Sperm associated antigen 1, isoform CRA_b OS=Homo sapiens OX=9606 GN=SPAG1 PE=4 SV=1	A0A024R9D8_HUMAN-DECOY (+1)		0	3
Cluster of Plakophilin 1 (Ectodermal dysplasia/skin fragility syndrome), isoform CRA_a OS=Homo sapiens OX=9606 GN=PKP1 PE=4 SV=1 (A0A024R952_HUMAN)	A0A024R952_HUMAN [3]	PKP1	10	3
cDNA FLJ78032, highly similar to Homo sapiens haploid germ cell-specific nuclear protein kinase (GSG2) mRNA OS=Homo sapiens OX=9606 PE=2 SV=1	A8K9K0_HUMAN (+1)		2	3
Cluster of Peptidyl-prolyl cis-trans isomerase OS=Homo sapiens OX=9606 GN=PPIL3 PE=1 SV=1 (B8ZZ77_HUMAN)	B8ZZ77_HUMAN [2]	PPIL3	0	3
DNA polymerase-transactivated protein 6, isoform CRA_b OS=Homo sapiens OX=9606 GN=SPATS2L PE=1 SV=1	B8ZZZ7_HUMAN (+1)	SPATS2L	0	3
DnaJ homolog subfamily C member 17 OS=Homo sapiens OX=9606 GN=DNAJC17 PE=1 SV=1	DJC17_HUMAN	DNAJC17	0	3
Cluster of DnaJ homolog subfamily C member 2 OS=Homo sapiens OX=9606 GN=DNAJC2 PE=1 SV=4 (DNJC2_HUMAN)	DNJC2_HUMAN [2]	DNAJC2	7	3
Cluster of D-aminoacyl-tRNA deacylase 1 OS=Homo sapiens OX=9606 GN=DTD1 PE=1 SV=2 (DTD1_HUMAN)	DTD1_HUMAN [2]	DTD1	0	3
Enhancer of rudimentary homolog OS=Homo sapiens OX=9606 GN=ERH PE=1 SV=1	ERH_HUMAN	ERH	0	3
Glycogen synthase kinase-3 beta OS=Homo sapiens OX=9606 GN=GSK3B PE=1 SV=2	GSK3B_HUMAN	GSK3B	3	3
Proteasome subunit alpha type (Fragment) OS=Homo sapiens OX=9606 GN=PSMA4 PE=1 SV=1	H0YL69_HUMAN (+3)	PSMA4	4	3
Cluster of E3 SUMO-protein ligase NSE2 OS=Homo sapiens OX=9606 GN=NSMCE2 PE=1 SV=2 (NSE2_HUMAN)	NSE2_HUMAN [2]	NSMCE2	0	3
Cluster of Pre-mRNA-processing factor 17 OS=Homo sapiens OX=9606 GN=CDC40 PE=1 SV=1 (PRP17_HUMAN)	PRP17_HUMAN [2]	CDC40	0	3
Cluster of DNA-directed RNA polymerase II subunit RPB1 OS=Homo sapiens OX=9606 GN=POLR2A PE=1 SV=2 (RPB1_HUMAN)	RPB1_HUMAN [2]	POLR2A	0	3
Suprabasin OS=Homo sapiens OX=9606 GN=SBSN PE=1 SV=2	SBSN_HUMAN	SBSN	2	3
Leucine-rich repeat protein SHOC-2 OS=Homo sapiens OX=9606 GN=SHOC2 PE=1 SV=2	SHOC2_HUMAN	SHOC2	0	3
General transcription factor 3C polypeptide 4 OS=Homo sapiens OX=9606 GN=GTF3C4 PE=1 SV=2	TF3C4_HUMAN	GTF3C4	2	3
Integrin-linked protein kinase OS=Homo sapiens OX=9606 GN=ILK PE=1 SV=1	A0A0A0MTH3_HUMAN (+1)	ILK	4	3
HCLS1 associated protein X-1 isoform 3 (Fragment) OS=Homo sapiens OX=9606 GN=HAX1 PE=2 SV=1	A0A0S2Z565_HUMAN (+1)	HAX1	3	3
MICOS complex subunit MIC13 OS=Homo sapiens OX=9606 GN=MICOS13 PE=1 SV=1	A0A140TA86_HUMAN	MICOS13	2	3
Ataxin-10 OS=Homo sapiens OX=9606 GN=ATXN10 PE=1 SV=1	ATX10_HUMAN	ATXN10	0	3
Cluster of cDNA, FLJ96768, Homo sapiens non-SMC (structural maintenance of chromosomes)element 1 protein (NSE1), mRNA OS=Homo sapiens OX=9606 PE=2 SV=1 (B2RDU2_HUMAN)	B2RDU2_HUMAN [3]		1	3
cDNA FLJ38538 fis, clone HCHON2001407, highly similar to LanC-like protein 2 OS=Homo sapiens OX=9606 PE=2 SV=1	B3KTN5_HUMAN (+2)		0	3
Cluster of F-actin-capping protein subunit alpha-2 OS=Homo sapiens OX=9606 GN=CAPZA2 PE=1 SV=3 (CAZA2_HUMAN)	CAZA2_HUMAN [3]	CAPZA2	0	3
Cluster of Coiled-coil domain-containing protein 43 OS=Homo sapiens OX=9606 GN=CCDC43 PE=1 SV=2 (CCD43_HUMAN)	CCD43_HUMAN [2]	CCDC43	0	3
Very-long-chain (3R)-3-hydroxyacyl-CoA dehydratase 3 OS=Homo sapiens OX=9606 GN=HACD3 PE=1 SV=2	HACD3_HUMAN	HACD3	5	3
Inosine triphosphate pyrophosphatase OS=Homo sapiens OX=9606 GN=ITPA PE=1 SV=2	ITPA_HUMAN	ITPA	1	3
Cluster of Serine/threonine-protein kinase 3 OS=Homo sapiens OX=9606 GN=STK3 PE=1 SV=2 (STK3_HUMAN)	STK3_HUMAN [3]	STK3	0	3
Serine/threonine-protein phosphatase 2A 56 kDa regulatory subunit gamma isoform OS=Homo sapiens OX=9606 GN=PPP2R5C PE=1 SV=3	2A5G_HUMAN	PPP2R5C	3	3
Cluster of Protein transport protein sec16 OS=Homo sapiens OX=9606 GN=SEC16A PE=1 SV=1 (A0A3F2YNX0_HUMAN)	A0A3F2YNX0_HUMAN [3]	SEC16A	0	3
Protein BUD31 homolog OS=Homo sapiens OX=9606 GN=BUD31 PE=1 SV=2	BUD31_HUMAN	BUD31	0	3
T-complex protein 1 subunit beta OS=Homo sapiens OX=9606 GN=CCT2 PE=1 SV=2	F5GWF6_HUMAN (+1)	CCT2	10	3
Cluster of N-alpha-acetyltransferase 10 OS=Homo sapiens OX=9606 GN=NAA10 PE=1 SV=1 (NAA10_HUMAN)	NAA10_HUMAN [2]	NAA10	4	3
SYNCRIP protein (Fragment) OS=Homo sapiens OX=9606 GN=SYNCRIP PE=2 SV=1	Q05CK9_HUMAN	SYNCRIP	11	3
SF3A2 protein (Fragment) OS=Homo sapiens OX=9606 GN=SF3A2 PE=2 SV=1	Q05DF2_HUMAN (+1)	SF3A2	7	3
39S ribosomal protein L44, mitochondrial OS=Homo sapiens OX=9606 GN=MRPL44 PE=1 SV=1	RM44_HUMAN	MRPL44	1	3
Cluster of 40S ribosomal protein S10 OS=Homo sapiens OX=9606 GN=RPS10 PE=1 SV=1 (RS10_HUMAN)	RS10_HUMAN [2]	RPS10	10	3
TIP41-like protein OS=Homo sapiens OX=9606 GN=TIPRL PE=1 SV=2	TIPRL_HUMAN	TIPRL	7	3
Vacuolar protein sorting-associated protein 72 homolog OS=Homo sapiens OX=9606 GN=VPS72 PE=1 SV=1	VPS72_HUMAN	VPS72	1	3
cDNA FLJ78640, highly similar to Homo sapiens TSPY-like 2 (TSPYL2), mRNA OS=Homo sapiens OX=9606 PE=2 SV=1	A8K8U7_HUMAN (+1)		0	3
cDNA FLJ78413, highly similar to Homo sapiens albumin, mRNA OS=Homo sapiens OX=9606 PE=2 SV=1	A8K9P0_HUMAN (+4)		6	3
Cluster of cDNA FLJ90530 fis, clone NT2RP4002187, highly similar to Homo sapiens hydroxysteroid (17-beta) dehydrogenase 12 (HSD17B12), mRNA OS=Homo sapiens OX=9606 PE=2 SV=1 (B3KQJ0_HUMAN)	B3KQJ0_HUMAN [3]		7	3
ATP-dependent RNA helicase DDX51 OS=Homo sapiens OX=9606 GN=DDX51 PE=1 SV=3	DDX51_HUMAN (+1)	DDX51	0	3
Cluster of High mobility group protein HMGI-C OS=Homo sapiens OX=9606 GN=HMGA2 PE=1 SV=1 (HMGA2_HUMAN)	HMGA2_HUMAN [3]	HMGA2	2	3
Methionine aminopeptidase 1 OS=Homo sapiens OX=9606 GN=METAP1 PE=1 SV=2	MAP11_HUMAN	METAP1	4	3
Peroxiredoxin-4 OS=Homo sapiens OX=9606 GN=PRDX4 PE=1 SV=1	PRDX4_HUMAN	PRDX4	6	3
Cluster of Serine/arginine-rich-splicing factor 10 OS=Homo sapiens OX=9606 GN=SRSF10 PE=1 SV=1 (Q5JRI1_HUMAN)	Q5JRI1_HUMAN [4]	SRSF10	1	3
JUN protein (Fragment) OS=Homo sapiens OX=9606 GN=JUN PE=2 SV=1	Q6FHK0_HUMAN	JUN	0	3
Double-strand-break repair protein rad21 homolog OS=Homo sapiens OX=9606 GN=RAD21 PE=1 SV=2	RAD21_HUMAN	RAD21	2	3
Interferon-related developmental regulator 2 OS=Homo sapiens OX=9606 GN=IFRD2 PE=1 SV=1	A0A0R4J2F6_HUMAN (+2)	IFRD2	2	3
Cluster of Spectrin beta chain OS=Homo sapiens OX=9606 GN=SPTBN1 PE=1 SV=1 (A0A087WUZ3_HUMAN)	A0A087WUZ3_HUMAN [7]	SPTBN1	0	3
Mitogen-activated protein kinase kinase kinase kinase OS=Homo sapiens OX=9606 PE=2 SV=1	A8K602_HUMAN (+1)		0	3
Cluster of cDNA, FLJ96718, highly similar to Homo sapiens splicing factor, arginine/serine-rich 10 (transformer 2 homolog, Drosophila) (SFRS10), mRNA OS=Homo sapiens OX=9606 PE=2 SV=1 (B2RDQ3_HUMAN)	B2RDQ3_HUMAN [6]		7	3
Lipoamide acyltransferase component of branched-chain alpha-keto acid dehydrogenase complex, mitochondrial OS=Homo sapiens OX=9606 GN=DBT PE=1 SV=3	ODB2_HUMAN	DBT	7	3
Cluster of Ankycorbin OS=Homo sapiens OX=9606 GN=RAI14 PE=1 SV=2 (RAI14_HUMAN)	RAI14_HUMAN [2]	RAI14	0	3
Exportin-T OS=Homo sapiens OX=9606 PE=2 SV=1	A8KA19_HUMAN (+1)		4	3
Angiomotin-like protein 1 OS=Homo sapiens OX=9606 GN=AMOTL1 PE=1 SV=1	AMOL1_HUMAN	AMOTL1	0	3
Uncharacterized protein C1orf226 OS=Homo sapiens OX=9606 GN=C1orf226 PE=1 SV=1	CA226_HUMAN	C1orf226	0	3
Cluster of G-protein coupled receptor-associated sorting protein 2 OS=Homo sapiens OX=9606 GN=GPRASP2 PE=1 SV=1 (GASP2_HUMAN)	GASP2_HUMAN [2]	GPRASP2	0	3
Inositol 1,4,5-trisphosphate receptor type 3 OS=Homo sapiens OX=9606 GN=ITPR3 PE=1 SV=2	ITPR3_HUMAN	ITPR3	0	3
28S ribosomal protein S12, mitochondrial OS=Homo sapiens OX=9606 GN=MRPS12 PE=1 SV=1	RT12_HUMAN	MRPS12	1	3
tRNA methyltransferase 10 homolog C OS=Homo sapiens OX=9606 GN=TRMT10C PE=1 SV=2	TM10C_HUMAN	TRMT10C	5	3
Coatomer subunit gamma-2 OS=Homo sapiens OX=9606 GN=COPG2 PE=1 SV=1	COPG2_HUMAN	COPG2	9	3
Cluster of Testis-specific Y-encoded-like protein 1 OS=Homo sapiens OX=9606 GN=TSPYL1 PE=1 SV=3 (TSYL1_HUMAN)	TSYL1_HUMAN [2]	TSPYL1	0	3
Cluster of Clathrin heavy chain OS=Homo sapiens OX=9606 GN=CLTC PE=1 SV=1 (A0A087WVQ6_HUMAN)	A0A087WVQ6_HUMAN [3]	CLTC	92	3
Cluster of Arginine and glutamate-rich protein 1 OS=Homo sapiens OX=9606 GN=ARGLU1 PE=1 SV=1 (ARGL1_HUMAN)	ARGL1_HUMAN [2]	ARGLU1	18	3
Vang-like protein 2 OS=Homo sapiens OX=9606 GN=VANGL2 PE=1 SV=2	VANG2_HUMAN	VANGL2	1	3
CIR protein (Fragment) OS=Homo sapiens OX=9606 GN=CIR PE=2 SV=1	A0PJI7_HUMAN (+1)	CIR	5	3
Cluster of Spectrin alpha chain, non-erythrocytic 1 OS=Homo sapiens OX=9606 GN=SPTAN1 PE=1 SV=3 (SPTN1_HUMAN)	SPTN1_HUMAN [2]	SPTAN1	0	3
Cluster of cDNA FLJ14679 fis, clone NT2RP2004232, highly similar to Serine/threonine-protein kinase D3 OS=Homo sapiens OX=9606 PE=2 SV=1 (B3KNJ2_HUMAN)	B3KNJ2_HUMAN [6]		0	3
Cyclin-dependent kinase 7 (MO15 homolog, Xenopus laevis, cdk-activating kinase), isoform CRA_a (Fragment) OS=Homo sapiens OX=9606 GN=CDK7 PE=2 SV=1	A0A0S2Z3F9_HUMAN	CDK7	0	2
CWF19-like 1 cell cycle control isoform 1 (Fragment) OS=Homo sapiens OX=9606 GN=CWF19L1 PE=2 SV=1	A0A0S2Z5E9_HUMAN	CWF19L1	0	2
Cluster of SH3 domain-containing protein 19 OS=Homo sapiens OX=9606 GN=SH3D19 PE=1 SV=1 (A0A0U1RQE4_HUMAN)	A0A0U1RQE4_HUMAN [2]	SH3D19	0	2
Trinucleotide repeat-containing gene 6C protein OS=Homo sapiens OX=9606 GN=TNRC6C PE=1 SV=1	A0A1B0GU24_HUMAN	TNRC6C	0	2
Protein Shroom3 OS=Homo sapiens OX=9606 GN=SHROOM3 PE=1 SV=1	A0A2R8Y5P9_HUMAN (+1)	SHROOM3	0	2
Cluster of Deoxynucleoside triphosphate triphosphohydrolase SAMHD1 OS=Homo sapiens OX=9606 GN=SAMHD1 PE=1 SV=1 (A0A2R8YCS7_HUMAN)	A0A2R8YCS7_HUMAN [3]	SAMHD1	3	2
Cluster of ARHGAP19 (Fragment) OS=Homo sapiens OX=9606 GN=ARHGAP19 PE=4 SV=1 (A0A2X0U4I8_HUMAN)	A0A2X0U4I8_HUMAN [3]	ARHGAP19	0	2
Drebrin A OS=Homo sapiens OX=9606 GN=DBN1 PE=2 SV=1	A0A2Z6ATB6_HUMAN (+1)	DBN1	0	2
Cytochrome c oxidase subunit 2 OS=Homo sapiens OX=9606 GN=COX2 PE=3 SV=1	A0A3S9JI82_HUMAN	COX2	0	2
Leucine rich repeat (In FLII) interacting protein 2, isoform CRA_b OS=Homo sapiens OX=9606 GN=LRRFIP2 PE=4 SV=1	A0A024R2K4_HUMAN (+1)	LRRFIP2	0	2
SAPS domain family, member 3, isoform CRA_c OS=Homo sapiens OX=9606 GN=SAPS3 PE=4 SV=1	A0A024R5F3_HUMAN (+3)	SAPS3	0	2
Epidermal growth factor receptor pathway substrate 15-like 1, isoform CRA_a OS=Homo sapiens OX=9606 GN=EPS15L1 PE=4 SV=1	A0A024R7G6_HUMAN (+3)	EPS15L1	0	2
NADH dehydrogenase (Ubiquinone) 1 alpha subcomplex, 5, 13kDa, isoform CRA_a OS=Homo sapiens OX=9606 GN=NDUFA5 PE=4 SV=1	A0A024R772_HUMAN	NDUFA5	0	2
CCR4-NOT transcription complex, subunit 4, isoform CRA_a OS=Homo sapiens OX=9606 GN=CNOT4 PE=4 SV=1	A0A024R776_HUMAN (+2)	CNOT4	0	2
Pleckstrin homology domain containing, family A member 5, isoform CRA_a OS=Homo sapiens OX=9606 GN=PLEKHA5 PE=4 SV=1	A0A024RAY7_HUMAN (+2)	PLEKHA5	0	2
PDZ and LIM domain protein 3 OS=Homo sapiens OX=9606 GN=PDLIM3 PE=1 SV=2	A0A087WYF8_HUMAN (+1)	PDLIM3	0	2
EH domain binding protein 1, isoform CRA_a OS=Homo sapiens OX=9606 GN=EHBP1 PE=2 SV=1	A0A140VK17_HUMAN (+1)	EHBP1	0	2
Clustered mitochondria protein homolog OS=Homo sapiens OX=9606 GN=CLUH PE=1 SV=1	A0A494C0R8_HUMAN (+1)	CLUH	0	2
Protein cornichon homolog 4 OS=Homo sapiens OX=9606 GN=CNIH4 PE=1 SV=1	A6NLH6_HUMAN (+2)	CNIH4	0	2
cDNA FLJ78655, highly similar to Homo sapiens exportin 5 (XPO5), mRNA OS=Homo sapiens OX=9606 PE=2 SV=1	A8K5Y7_HUMAN (+1)		0	2
Origin recognition complex subunit 4 OS=Homo sapiens OX=9606 PE=2 SV=1	A8K7H4_HUMAN		2	2
Katanin p60 ATPase-containing subunit A1 OS=Homo sapiens OX=9606 GN=KATNA1 PE=2 SV=1	A8K7S5_HUMAN	KATNA1	0	2
Cluster of cDNA FLJ76716, highly similar to Homo sapiens WD repeat domain 70 (WDR70), mRNA OS=Homo sapiens OX=9606 PE=2 SV=1 (A8K564_HUMAN)	A8K564_HUMAN [2]		0	2
Developmentally-regulated GTP-binding protein 2 OS=Homo sapiens OX=9606 GN=DRG2 PE=1 SV=1	A8MZF9_HUMAN (+1)	DRG2	0	2
Gamma-adducin OS=Homo sapiens OX=9606 GN=ADD3 PE=1 SV=1	ADDG_HUMAN	ADD3	0	2
A-kinase anchor protein 1, mitochondrial OS=Homo sapiens OX=9606 GN=AKAP1 PE=1 SV=1	AKAP1_HUMAN (+1)	AKAP1	2	2
Actin-related protein 6 OS=Homo sapiens OX=9606 GN=ACTR6 PE=1 SV=1	ARP6_HUMAN (+1)	ACTR6	0	2
cDNA, FLJ92803, highly similar to Homo sapiens hydroxysteroid (17-beta) dehydrogenase 4 (HSD17B4), mRNA OS=Homo sapiens OX=9606 PE=2 SV=1	B2R659_HUMAN (+2)		1	2
Cluster of TACC2 protein OS=Homo sapiens OX=9606 GN=TACC2 PE=1 SV=1 (B2RWP4_HUMAN)	B2RWP4_HUMAN [3]	TACC2	0	2
cDNA FLJ10370 fis, clone NT2RM2001886, highly similar to Homo sapiens ubiquitin specific peptidase 52 (USP52), mRNA OS=Homo sapiens OX=9606 PE=2 SV=1	B3KM61_HUMAN (+1)		0	2
cDNA FLJ13562 fis, clone PLACE1008080, highly similar to Homo sapiens hexamethylene bis-acetamide inducible 1 (HEXIM1), mRNA OS=Homo sapiens OX=9606 PE=2 SV=1	B3KN49_HUMAN (+1)		0	2
cDNA FLJ34689 fis, clone MESAN2000815, highly similar to Homo sapiens leucine zipper protein 5 (LUZP5), mRNA OS=Homo sapiens OX=9606 PE=2 SV=1	B3KRQ2_HUMAN (+1)		1	2
Integrator complex subunit 14 OS=Homo sapiens OX=9606 GN=INTS14 PE=1 SV=1	B4DJL6_HUMAN (+2)	INTS14	0	2
cDNA FLJ50039, highly similar to Homo sapiens solute carrier family 25, member 24, transcript variant 1, mRNA OS=Homo sapiens OX=9606 PE=2 SV=1	B4E290_HUMAN (+2)		4	2
Cluster of Autoantigen La (Fragment) OS=Homo sapiens OX=9606 GN=SSB PE=2 SV=1 (B5BUB5_HUMAN)	B5BUB5_HUMAN [3]	SSB	3	2
Cluster of Cystathionine beta-synthase OS=Homo sapiens OX=9606 PE=2 SV=1 (B7Z2D6_HUMAN)	B7Z2D6_HUMAN [4]		1	2
cDNA FLJ50930, highly similar to Lipoma-preferred partner OS=Homo sapiens OX=9606 PE=2 SV=1	B7Z871_HUMAN (+1)		0	2
Cluster of cDNA, FLJ79223, highly similar to Nucleosome assembly protein 1-like 4 OS=Homo sapiens OX=9606 PE=2 SV=1 (B7ZAK9_HUMAN)	B7ZAK9_HUMAN [2]		0	2
CCDC55 protein (Fragment) OS=Homo sapiens OX=9606 GN=CCDC55 PE=2 SV=1	B7ZL27_HUMAN	CCDC55	0	2
Mitotic checkpoint serine/threonine-protein kinase BUB1 beta OS=Homo sapiens OX=9606 GN=BUB1B PE=1 SV=3	BUB1B_HUMAN	BUB1B	0	2
Cleavage and polyadenylation-specificity factor subunit 4 OS=Homo sapiens OX=9606 GN=CPSF4 PE=1 SV=1	C9JEV9_HUMAN (+1)	CPSF4	0	2
Chromobox protein homolog 2 OS=Homo sapiens OX=9606 GN=CBX2 PE=1 SV=2	CBX2_HUMAN	CBX2	0	2
Coiled-coil domain-containing protein 12 OS=Homo sapiens OX=9606 GN=CCDC12 PE=1 SV=1	CCD12_HUMAN (+1)	CCDC12	0	2
Cyclin-A2 OS=Homo sapiens OX=9606 GN=CCNA2 PE=1 SV=2	CCNA2_HUMAN	CCNA2	0	2
Calcium homeostasis endoplasmic reticulum protein OS=Homo sapiens OX=9606 GN=CHERP PE=1 SV=3	CHERP_HUMAN	CHERP	0	2
CDK5 regulatory subunit-associated protein 1 OS=Homo sapiens OX=9606 GN=CDK5RAP1 PE=1 SV=2	CK5P1_HUMAN	CDK5RAP1	0	2
Cluster of Anamorsin OS=Homo sapiens OX=9606 GN=CIAPIN1 PE=1 SV=2 (CPIN1_HUMAN)	CPIN1_HUMAN [3]	CIAPIN1	0	2
HCG2023567, isoform CRA_a OS=Homo sapiens OX=9606 GN=hCG_2023567 PE=4 SV=1	D3DN44_HUMAN	hCG_2023567	0	2
DEP domain-containing protein 7 OS=Homo sapiens OX=9606 GN=DEPDC7 PE=2 SV=1	DEPD7_HUMAN	DEPDC7	0	2
Nucleolysin TIAR (Fragment) OS=Homo sapiens OX=9606 GN=TIAL1 PE=1 SV=1	E7ETJ9_HUMAN (+3)	TIAL1	0	2
Cluster of RNA-binding motif, single-stranded-interacting protein 1 OS=Homo sapiens OX=9606 GN=RBMS1 PE=1 SV=1 (E7ETU5_HUMAN)	E7ETU5_HUMAN [2]	RBMS1	0	2
Multifunctional protein ADE2 (Fragment) OS=Homo sapiens OX=9606 GN=PAICS PE=1 SV=1	E9PBS1_HUMAN (+1)	PAICS	0	2
Cluster of Microtubule-associated protein 1A OS=Homo sapiens OX=9606 GN=MAP1A PE=1 SV=1 (E9PGC8_HUMAN)	E9PGC8_HUMAN [3]	MAP1A	4	2
Proteasome adapter and scaffold protein ECM29 OS=Homo sapiens OX=9606 GN=ECPAS PE=1 SV=2	ECM29_HUMAN (+1)	ECPAS	1	2
Translation initiation factor eIF-2B subunit alpha OS=Homo sapiens OX=9606 GN=EIF2B1 PE=1 SV=1	EI2BA_HUMAN	EIF2B1	1	2
Protein ENL OS=Homo sapiens OX=9606 GN=MLLT1 PE=1 SV=2	ENL_HUMAN	MLLT1	0	2
Protein quaking (Fragment) OS=Homo sapiens OX=9606 GN=QKI PE=1 SV=1	F5GXS8_HUMAN (+2)	QKI	0	2
FAST kinase domain-containing protein 5, mitochondrial OS=Homo sapiens OX=9606 GN=FASTKD5 PE=1 SV=1	FAKD5_HUMAN	FASTKD5	1	2
Cluster of Apoptosis inhibitor 5 OS=Homo sapiens OX=9606 GN=API5 PE=1 SV=1 (G3V1C3_HUMAN)	G3V1C3_HUMAN [2]	API5	0	2
Cluster of Golgi phosphoprotein 3 OS=Homo sapiens OX=9606 GN=GOLPH3 PE=1 SV=1 (GOLP3_HUMAN)	GOLP3_HUMAN [3]	GOLPH3	0	2
G-patch domain and KOW motifs-containing protein OS=Homo sapiens OX=9606 GN=GPKOW PE=1 SV=2	GPKOW_HUMAN	GPKOW	0	2
Gasdermin-A OS=Homo sapiens OX=9606 GN=GSDMA PE=1 SV=4	GSDMA_HUMAN	GSDMA	0	2
Homer protein homolog 3 OS=Homo sapiens OX=9606 GN=HOMER3 PE=1 SV=2	HOME3_HUMAN-DECOY (+1)		2	2
Histone PARylation factor 1 OS=Homo sapiens OX=9606 GN=HPF1 PE=1 SV=2	HPF1_HUMAN	HPF1	3	2
Eukaryotic translation initiation factor 1A, X-chromosomal OS=Homo sapiens OX=9606 GN=EIF1AX PE=1 SV=2	IF1AX_HUMAN	EIF1AX	9	2
Cluster of Integrator complex subunit 13 OS=Homo sapiens OX=9606 GN=INTS13 PE=1 SV=2 (INT13_HUMAN)	INT13_HUMAN [2]	INTS13	0	2
Periplakin OS=Homo sapiens OX=9606 GN=PPL PE=1 SV=1	K7EKI8_HUMAN (+2)	PPL	0	2
RNA-binding protein 42 OS=Homo sapiens OX=9606 GN=RBM42 PE=1 SV=1	K7EP90_HUMAN (+2)	RBM42	0	2
Uncharacterized protein KIAA1143 OS=Homo sapiens OX=9606 GN=KIAA1143 PE=1 SV=2	K1143_HUMAN	KIAA1143	0	2
Cluster of LIM and SH3 domain protein 1 OS=Homo sapiens OX=9606 GN=LASP1 PE=1 SV=2 (LASP1_HUMAN)	LASP1_HUMAN [2]	LASP1	0	2
7SK snRNA methylphosphate capping enzyme OS=Homo sapiens OX=9606 GN=MEPCE PE=1 SV=1	MEPCE_HUMAN	MEPCE	2	2
Motor neuron and pancreas homeobox protein 1 OS=Homo sapiens OX=9606 GN=MNX1 PE=1 SV=3	MNX1_HUMAN (+1)	MNX1	0	2
Cluster of Dual specificity mitogen-activated protein kinase kinase 2 OS=Homo sapiens OX=9606 GN=MAP2K2 PE=1 SV=1 (MP2K2_HUMAN)	MP2K2_HUMAN [2]	MAP2K2	6	2
Serine/threonine-protein kinase Nek4 OS=Homo sapiens OX=9606 GN=NEK4 PE=1 SV=2	NEK4_HUMAN	NEK4	0	2
Nuclear pore complex protein Nup107 OS=Homo sapiens OX=9606 GN=NUP107 PE=1 SV=1	NU107_HUMAN	NUP107	3	2
Nuclear fragile X mental retardation-interacting protein 1 OS=Homo sapiens OX=9606 GN=NUFIP1 PE=1 SV=2	NUFP1_HUMAN	NUFIP1	2	2
Protein disulfide-isomerase A6 OS=Homo sapiens OX=9606 GN=PDIA6 PE=1 SV=1	PDIA6_HUMAN	PDIA6	3	2
p53 and DNA damage-regulated protein 1 OS=Homo sapiens OX=9606 GN=PDRG1 PE=1 SV=2	PDRG1_HUMAN	PDRG1	0	2
Cluster of Peptidyl-prolyl cis-trans isomerase H OS=Homo sapiens OX=9606 GN=PPIH PE=1 SV=1 (PPIH_HUMAN)	PPIH_HUMAN [2]	PPIH	0	2
Protein PRRC2C OS=Homo sapiens OX=9606 GN=PRRC2C PE=1 SV=4	PRC2C_HUMAN-DECOY		0	2
26S proteasome regulatory subunit 7 OS=Homo sapiens OX=9606 GN=PSMC2 PE=1 SV=3	PRS7_HUMAN	PSMC2	2	2
Eukaryotic translation initiation factor 3 subunit H OS=Homo sapiens OX=9606 GN=EIF3H PE=2 SV=1	Q5BKY2_HUMAN	EIF3H	2	2
Chromosome 19 open reading frame 2 OS=Homo sapiens OX=9606 GN=C19orf2 PE=2 SV=1	Q6NX55_HUMAN (+1)	C19orf2	0	2
Cluster of Uncharacterized protein DKFZp686E2459 OS=Homo sapiens OX=9606 GN=DKFZp686E2459 PE=2 SV=1 (Q7Z3D7_HUMAN)	Q7Z3D7_HUMAN [2]	DKFZp686E2459	0	2
HSPC267 (Fragment) OS=Homo sapiens OX=9606 PE=2 SV=1	Q9P0B4_HUMAN		0	2
Arp2/3 complex 34 kDa subunit OS=Homo sapiens OX=9606 GN=ARPC2 PE=2 SV=1	Q53R19_HUMAN	ARPC2	0	2
Eukaryotic translation initiation factor 2B, subunit 2 beta, 39kDa OS=Homo sapiens OX=9606 GN=EIF2B2 PE=2 SV=1	Q53XC2_HUMAN	EIF2B2	0	2
Roquin-2 OS=Homo sapiens OX=9606 GN=RC3H2 PE=1 SV=2	RC3H2_HUMAN	RC3H2	0	2
Cluster of REST corepressor 1 OS=Homo sapiens OX=9606 GN=RCOR1 PE=1 SV=2 (RCOR1_HUMAN)	RCOR1_HUMAN [3]	RCOR1	1	2
E3 ubiquitin-protein ligase RNF25 OS=Homo sapiens OX=9606 GN=RNF25 PE=1 SV=1	RNF25_HUMAN	RNF25	0	2
Cluster of Endophilin-A2 OS=Homo sapiens OX=9606 GN=SH3GL1 PE=1 SV=1 (SH3G1_HUMAN)	SH3G1_HUMAN [2]	SH3GL1	0	2
DNA-binding protein SMUBP-2 OS=Homo sapiens OX=9606 GN=IGHMBP2 PE=1 SV=3	SMBP2_HUMAN	IGHMBP2	2	2
Serine/threonine-protein kinase SMG1 OS=Homo sapiens OX=9606 GN=SMG1 PE=1 SV=3	SMG1_HUMAN	SMG1	0	2
SURP and G-patch domain-containing protein 1 OS=Homo sapiens OX=9606 GN=SUGP1 PE=1 SV=2	SUGP1_HUMAN	SUGP1	0	2
Tumor susceptibility gene 101 protein OS=Homo sapiens OX=9606 GN=TSG101 PE=1 SV=2	TS101_HUMAN	TSG101	0	2
Ubiquitin carboxyl-terminal hydrolase 46 OS=Homo sapiens OX=9606 GN=USP46 PE=1 SV=1	UBP46_HUMAN	USP46	0	2
E3 ubiquitin-protein ligase UBR4 OS=Homo sapiens OX=9606 GN=UBR4 PE=1 SV=1	UBR4_HUMAN	UBR4	0	2
CUGBP Elav-like family member 2 OS=Homo sapiens OX=9606 GN=CELF2 PE=1 SV=1	V9GYD9_HUMAN	CELF2	0	2
Vesicle-associated membrane protein-associated protein B/C OS=Homo sapiens OX=9606 GN=VAPB PE=1 SV=3	VAPB_HUMAN	VAPB	0	2
E3 ubiquitin-protein ligase XIAP OS=Homo sapiens OX=9606 GN=XIAP PE=1 SV=2	XIAP_HUMAN	XIAP	0	2
Splicing factor YJU2 OS=Homo sapiens OX=9606 GN=YJU2 PE=1 SV=1	YJU2_HUMAN	YJU2	0	2
Zinc finger CCCH domain-containing protein 13 OS=Homo sapiens OX=9606 GN=ZC3H13 PE=1 SV=1	ZC3HD_HUMAN	ZC3H13	2	2
Zinc finger CCCH-type antiviral protein 1-like OS=Homo sapiens OX=9606 GN=ZC3HAV1L PE=1 SV=2	ZCCHL_HUMAN	ZC3HAV1L	1	2
Cluster of Non-specific serine/threonine protein kinase OS=Homo sapiens OX=9606 GN=CDC42BPA PE=1 SV=1 (A0A0A0MRJ0_HUMAN)	A0A0A0MRJ0_HUMAN [5]	CDC42BPA	2	2
Abl interactor 1 OS=Homo sapiens OX=9606 GN=ABI1 PE=1 SV=1	A0A0A0MRT6_HUMAN	ABI1	0	2
ELM2 and SANT domain-containing protein 1 (Fragment) OS=Homo sapiens OX=9606 GN=ELMSAN1 PE=1 SV=6	A0A0A0MSU2_HUMAN	ELMSAN1	0	2
Synaptojanin-1 OS=Homo sapiens OX=9606 GN=SYNJ1 PE=1 SV=1	A0A0D9SGJ6_HUMAN (+2)	SYNJ1	0	2
Creatine kinase brain isoform 2 (Fragment) OS=Homo sapiens OX=9606 GN=CKB PE=2 SV=1	A0A0S2Z471_HUMAN	CKB	6	2
CDSN OS=Homo sapiens OX=9606 PE=4 SV=1	A0A1U9X8X5_HUMAN (+12)		2	2
NADH dehydrogenase (Ubiquinone) Fe-S protein 8, 23kDa (NADH-coenzyme Q reductase), isoform CRA_b OS=Homo sapiens OX=9606 GN=NDUFS8 PE=3 SV=1	A0A024R5K3_HUMAN (+5)	NDUFS8	3	2
Epiplakin OS=Homo sapiens OX=9606 GN=EPPK1 PE=1 SV=2	A0A075B730_HUMAN (+1)	EPPK1	2	2
NADH dehydrogenase [ubiquinone] 1 alpha subcomplex subunit 10, mitochondrial OS=Homo sapiens OX=9606 GN=NDUFA10 PE=1 SV=1	A0A087WXC5_HUMAN (+1)	NDUFA10	3	2
Phosphoinositide-3-kinase, regulatory subunit 4 OS=Homo sapiens OX=9606 GN=PIK3R4 PE=2 SV=1	A0JP11_HUMAN (+2)	PIK3R4	0	2
Alpha-endosulfine OS=Homo sapiens OX=9606 GN=ENSA PE=1 SV=2	A6NMQ3_HUMAN (+2)	ENSA	0	2
cDNA FLJ77609, highly similar to Homo sapiens DnaJ (Hsp40) homolog, subfamily C, member 16 (DNAJC16), mRNA OS=Homo sapiens OX=9606 PE=2 SV=1	A8K8W4_HUMAN (+3)		0	2
Epididymis secretory sperm binding protein OS=Homo sapiens OX=9606 PE=1 SV=1	A8KA83_HUMAN (+1)		0	2
Aminoacyl tRNA synthase complex-interacting multifunctional protein 1 OS=Homo sapiens OX=9606 GN=AIMP1 PE=1 SV=2	AIMP1_HUMAN	AIMP1	5	2
DNA oxidative demethylase ALKBH2 OS=Homo sapiens OX=9606 GN=ALKBH2 PE=1 SV=1	ALKB2_HUMAN	ALKBH2	0	2
ADP-ribosylation factor 6 OS=Homo sapiens OX=9606 GN=ARF6 PE=1 SV=2	ARF6_HUMAN (+1)	ARF6	4	2
ATPase family AAA domain-containing protein 2 OS=Homo sapiens OX=9606 GN=ATAD2 PE=1 SV=1	ATAD2_HUMAN	ATAD2	2	2
Cleavage and polyadenylation specificity factor subunit 2 OS=Homo sapiens OX=9606 PE=2 SV=1	B3KN45_HUMAN (+1)		0	2
cDNA FLJ33964 fis, clone CTONG2019029, highly similar to Pseudouridylate synthase 7 homolog OS=Homo sapiens OX=9606 PE=2 SV=1	B3KRB2_HUMAN (+2)		0	2
CDP-diacylglycerol--inositol 3-phosphatidyltransferase OS=Homo sapiens OX=9606 GN=CDIPT PE=2 SV=1	B3KSW0_HUMAN (+3)	CDIPT	0	2
cDNA FLJ60587, highly similar to Glomulin OS=Homo sapiens OX=9606 PE=2 SV=1	B4DJ85_HUMAN (+1)		1	2
cDNA FLJ61391, highly similar to Protein transport protein Sec24B OS=Homo sapiens OX=9606 PE=2 SV=1	B4DTM6_HUMAN (+2)		1	2
Cluster of cDNA FLJ60960, highly similar to Phosphatidylinositol 4-kinase alpha OS=Homo sapiens OX=9606 PE=2 SV=1 (B4DYG5_HUMAN)	B4DYG5_HUMAN [5]		2	2
cDNA FLJ54316, highly similar to DNA polymerase subunit delta 3 OS=Homo sapiens OX=9606 PE=2 SV=1	B4DYZ7_HUMAN (+2)		2	2
Signal transducer and activator of transcription OS=Homo sapiens OX=9606 GN=STAT3 PE=2 SV=1	B5BTZ6_HUMAN (+1)	STAT3	1	2
BRISC and BRCA1-A complex member 2 OS=Homo sapiens OX=9606 GN=BABAM2 PE=1 SV=2	BABA2_HUMAN	BABAM2	0	2
Cluster of Calmodulin-regulated spectrin-associated protein 2 OS=Homo sapiens OX=9606 GN=CAMSAP2 PE=1 SV=3 (CAMP2_HUMAN)	CAMP2_HUMAN [2]	CAMSAP2	0	2
Catalase OS=Homo sapiens OX=9606 GN=CAT PE=1 SV=3	CATA_HUMAN	CAT	6	2
Cell division cycle protein 23 homolog OS=Homo sapiens OX=9606 GN=CDC23 PE=1 SV=3	CDC23_HUMAN	CDC23	0	2
Centrosomal protein of 164 kDa OS=Homo sapiens OX=9606 GN=CEP164 PE=1 SV=3	CE164_HUMAN	CEP164	0	2
Coatomer subunit beta' OS=Homo sapiens OX=9606 GN=COPB2 PE=1 SV=2	COPB2_HUMAN	COPB2	0	2
Cluster of Crooked neck-like protein 1 OS=Homo sapiens OX=9606 GN=CRNKL1 PE=1 SV=4 (CRNL1_HUMAN)	CRNL1_HUMAN [3]	CRNKL1	5	2
DNA-directed RNA polymerase III subunit RPC7 (Fragment) OS=Homo sapiens OX=9606 GN=POLR3G PE=1 SV=8	D6R9U7_HUMAN (+1)	POLR3G	0	2
Histone H1.2 OS=Homo sapiens OX=9606 GN=HIST1H1C PE=1 SV=2	H12_HUMAN-DECOY		1	2
Obg-like ATPase 1 OS=Homo sapiens OX=9606 GN=OLA1 PE=1 SV=1	J3KQ32_HUMAN (+1)	OLA1	8	2
Protein Njmu-R1 OS=Homo sapiens OX=9606 GN=C17orf75 PE=1 SV=1	J9JIC5_HUMAN (+1)	C17orf75	0	2
Glial fibrillary acidic protein (Fragment) OS=Homo sapiens OX=9606 GN=GFAP PE=1 SV=2	K7EPT8_HUMAN	GFAP	1	2
Serine beta-lactamase-like protein LACTB, mitochondrial OS=Homo sapiens OX=9606 GN=LACTB PE=1 SV=2	LACTB_HUMAN-DECOY		0	2
Protein LSM14 homolog A OS=Homo sapiens OX=9606 GN=LSM14A PE=1 SV=3	LS14A_HUMAN	LSM14A	0	2
DNA replication licensing factor MCM6 OS=Homo sapiens OX=9606 GN=MCM6 PE=1 SV=1	MCM6_HUMAN	MCM6	10	2
Mediator of RNA polymerase II transcription subunit 31 OS=Homo sapiens OX=9606 GN=MED31 PE=1 SV=1	MED31_HUMAN	MED31	0	2
Microfibrillar-associated protein 1 OS=Homo sapiens OX=9606 GN=MFAP1 PE=1 SV=2	MFAP1_HUMAN	MFAP1	0	2
KIAA0118 protein (Fragment) OS=Homo sapiens OX=9606 PE=2 SV=1	Q96GX3_HUMAN		2	2
Cluster of 60S acidic ribosomal protein P2 OS=Homo sapiens OX=9606 GN=RPLP2 PE=1 SV=1 (RLA2_HUMAN)	RLA2_HUMAN [2]	RPLP2	2	2
39S ribosomal protein L47, mitochondrial OS=Homo sapiens OX=9606 GN=MRPL47 PE=1 SV=2	RM47_HUMAN	MRPL47	7	2
Protein S100-A8 OS=Homo sapiens OX=9606 GN=S100A8 PE=1 SV=1	S10A8_HUMAN	S100A8	2	2
Serum response factor-binding protein 1 OS=Homo sapiens OX=9606 GN=SRFBP1 PE=1 SV=1	SRFB1_HUMAN	SRFBP1	0	2
General transcription factor 3C polypeptide 3 OS=Homo sapiens OX=9606 GN=GTF3C3 PE=1 SV=1	TF3C3_HUMAN	GTF3C3	1	2
Voltage-dependent anion-selective channel protein 1 OS=Homo sapiens OX=9606 GN=VDAC1 PE=1 SV=2	VDAC1_HUMAN	VDAC1	13	2
WD repeat and HMG-box DNA-binding protein 1 OS=Homo sapiens OX=9606 GN=WDHD1 PE=1 SV=1	WDHD1_HUMAN	WDHD1	0	2
Cyclic AMP-dependent transcription factor ATF-3 (Fragment) OS=Homo sapiens OX=9606 GN=ATF3 PE=1 SV=1	A0A0A0MRJ2_HUMAN (+2)	ATF3	0	2
Helicase SRCAP OS=Homo sapiens OX=9606 GN=SRCAP PE=1 SV=1	A0A0A0MS59_HUMAN (+2)	SRCAP	0	2
VKORC1 (Fragment) OS=Homo sapiens OX=9606 GN=VKORC1 PE=4 SV=1	A0A0B5EEB2_HUMAN (+5)	VKORC1	0	2
Tubulin-specific chaperone E OS=Homo sapiens OX=9606 GN=TBCE PE=1 SV=1	A0A2R8Y5Q8_HUMAN (+1)	TBCE	3	2
TRIO (Fragment) OS=Homo sapiens OX=9606 GN=TRIO PE=4 SV=1	A0A2X0SFJ0_HUMAN	TRIO	0	2
Centrosomal protein 72kDa, isoform CRA_b OS=Homo sapiens OX=9606 GN=CEP72 PE=4 SV=1	A0A024QYZ9_HUMAN (+1)	CEP72	0	2
Cluster of V-type proton ATPase subunit H OS=Homo sapiens OX=9606 GN=ATP6V1H PE=3 SV=1 (A0A024R7X3_HUMAN)	A0A024R7X3_HUMAN [4]	ATP6V1H	2	2
Cluster of HECT, UBA and WWE domain containing 1, isoform CRA_c OS=Homo sapiens OX=9606 GN=HUWE1 PE=4 SV=1 (A0A024R9U8_HUMAN)	A0A024R9U8_HUMAN [3]	HUWE1	2	2
Ribosomal biogenesis factor OS=Homo sapiens OX=9606 GN=RBIS PE=1 SV=1	A0A087WWE7_HUMAN	RBIS	3	2
cDNA FLJ76729, highly similar to Homo sapiens vaccinia related kinase 2 isoform 6 (VRK2) mRNA OS=Homo sapiens OX=9606 PE=2 SV=1	A8K9L2_HUMAN		1	2
cDNA FLJ77678, highly similar to Homo sapiens DEAD (Asp-Glu-Ala-Asp) box polypeptide 23, mRNA OS=Homo sapiens OX=9606 PE=2 SV=1	A8KA56_HUMAN (+2)		16	2
ATP synthase membrane subunit DAPIT, mitochondrial OS=Homo sapiens OX=9606 GN=ATP5MD PE=1 SV=1	ATPMD_HUMAN	ATP5MD	1	2
cDNA, FLJ93132, highly similar to Homo sapiens CDC7 cell division cycle 7 (S. cerevisiae) (CDC7), mRNA OS=Homo sapiens OX=9606 PE=2 SV=1	B2R6V2_HUMAN (+2)		0	2
cDNA, FLJ93412, highly similar to Homo sapiens replication protein A2, 32kDa (RPA2), mRNA OS=Homo sapiens OX=9606 PE=2 SV=1	B2R7E8_HUMAN		1	2
cDNA, FLJ93645, highly similar to Homo sapiens chromatin assembly factor 1, subunit B (p60) (CHAF1B),mRNA OS=Homo sapiens OX=9606 PE=2 SV=1	B2R7X3_HUMAN (+1)		0	2
cDNA FLJ50025, highly similar to Serologically defined colon cancer antigen 8 OS=Homo sapiens OX=9606 PE=2 SV=1	B4DRD9_HUMAN-DECOY (+1)		0	2
cDNA FLJ55240, highly similar to G-rich sequence factor 1 OS=Homo sapiens OX=9606 PE=2 SV=1	B7Z5F9_HUMAN		1	2
Biorientation of chromosomes in cell division protein 1-like 1 OS=Homo sapiens OX=9606 GN=BOD1L1 PE=1 SV=2	BD1L1_HUMAN	BOD1L1	15	2
CWF19-like protein 2 OS=Homo sapiens OX=9606 GN=CWF19L2 PE=1 SV=4	C19L2_HUMAN	CWF19L2	0	2
Major centromere autoantigen B OS=Homo sapiens OX=9606 GN=CENPB PE=1 SV=2	CENPB_HUMAN	CENPB	2	2
Cluster of Pre-mRNA-splicing factor CWC25 homolog OS=Homo sapiens OX=9606 GN=CWC25 PE=1 SV=1 (CWC25_HUMAN)	CWC25_HUMAN [2]	CWC25	2	2
E3 ubiquitin-protein ligase DTX3L OS=Homo sapiens OX=9606 GN=DTX3L PE=1 SV=1	DTX3L_HUMAN	DTX3L	0	2
14-3-3 protein zeta/delta (Fragment) OS=Homo sapiens OX=9606 GN=YWHAZ PE=1 SV=1	E7EX29_HUMAN-DECOY		0	2
Chromatin modification-related protein MEAF6 OS=Homo sapiens OX=9606 GN=MEAF6 PE=1 SV=1	EAF6_HUMAN	MEAF6	0	2
F-box/SPRY domain-containing protein 1 OS=Homo sapiens OX=9606 GN=FBXO45 PE=1 SV=1	FBSP1_HUMAN	FBXO45	0	2
Fibronectin type III domain-containing protein 3B OS=Homo sapiens OX=9606 GN=FNDC3B PE=1 SV=2	FND3B_HUMAN	FNDC3B	0	2
Focadhesin OS=Homo sapiens OX=9606 GN=FOCAD PE=1 SV=1	FOCAD_HUMAN-DECOY		2	2
Cluster of Nuclear pore complex protein Nup160 (Fragment) OS=Homo sapiens OX=9606 GN=NUP160 PE=1 SV=2 (G3V198_HUMAN)	G3V198_HUMAN [2]	NUP160	4	2
Cluster of Transcription factor GATA-6 OS=Homo sapiens OX=9606 GN=GATA6 PE=1 SV=2 (GATA6_HUMAN)	GATA6_HUMAN [6]	GATA6	0	2
Importin-5 (Fragment) OS=Homo sapiens OX=9606 GN=IPO5 PE=1 SV=1	H0Y8C6_HUMAN (+1)	IPO5	9	2
Gamma-tubulin complex component (Fragment) OS=Homo sapiens OX=9606 GN=TUBGCP4 PE=1 SV=1	H3BPU4_HUMAN (+1)	TUBGCP4	1	2
Heterogeneous nuclear ribonucleoprotein U-like protein 2 OS=Homo sapiens OX=9606 GN=HNRNPUL2 PE=1 SV=1	HNRL2_HUMAN	HNRNPUL2	18	2
MAP kinase-activated protein kinase 2 OS=Homo sapiens OX=9606 GN=MAPKAPK2 PE=1 SV=1	MAPK2_HUMAN	MAPKAPK2	1	2
Maternal embryonic leucine zipper kinase OS=Homo sapiens OX=9606 GN=MELK PE=1 SV=3	MELK_HUMAN (+1)	MELK	0	2
H/ACA ribonucleoprotein complex non-core subunit NAF1 OS=Homo sapiens OX=9606 GN=NAF1 PE=1 SV=2	NAF1_HUMAN	NAF1	0	2
Nicotinamide phosphoribosyltransferase OS=Homo sapiens OX=9606 GN=NAMPT PE=1 SV=1	NAMPT_HUMAN	NAMPT	2	2
Diphosphoinositol polyphosphate phosphohydrolase 3-alpha OS=Homo sapiens OX=9606 GN=NUDT10 PE=1 SV=1	NUD10_HUMAN (+1)	NUDT10	0	2
Securin-2 OS=Homo sapiens OX=9606 GN=PTTG2 PE=2 SV=2	PTTG2_HUMAN	PTTG2	0	2
WAS protein family, member 3, isoform CRA_b OS=Homo sapiens OX=9606 GN=WASF3 PE=2 SV=1	Q5T8P4_HUMAN	WASF3	0	2
Cluster of C18orf21 protein (Fragment) OS=Homo sapiens OX=9606 GN=C18orf21 PE=2 SV=2 (Q8TBS0_HUMAN)	Q8TBS0_HUMAN [2]	C18orf21	0	2
Proteasome 26S non-ATPase subunit 13 isoform 1 variant (Fragment) OS=Homo sapiens OX=9606 PE=2 SV=1	Q53GN6_HUMAN		2	2
Zinc finger protein ubi-d4 OS=Homo sapiens OX=9606 GN=DPF2 PE=1 SV=2	REQU_HUMAN	DPF2	0	2
E3 ubiquitin-protein ligase RNF169 OS=Homo sapiens OX=9606 GN=RNF169 PE=1 SV=2	RN169_HUMAN	RNF169	0	2
Small nuclear ribonucleoprotein E OS=Homo sapiens OX=9606 GN=SNRPE PE=1 SV=1	RUXE_HUMAN	SNRPE	2	2
Serine palmitoyltransferase 1 OS=Homo sapiens OX=9606 GN=SPTLC1 PE=1 SV=1	SPTC1_HUMAN	SPTLC1	1	2
Cluster of Mitochondrial import inner membrane translocase subunit Tim23 OS=Homo sapiens OX=9606 GN=TIMM23 PE=1 SV=1 (TIM23_HUMAN)	TIM23_HUMAN [2]	TIMM23	1	2
Cluster of Transportin-1 OS=Homo sapiens OX=9606 GN=TNPO1 PE=1 SV=2 (TNPO1_HUMAN)	TNPO1_HUMAN [4]	TNPO1	6	2
Mitochondrial import receptor subunit TOM22 homolog OS=Homo sapiens OX=9606 GN=TOMM22 PE=1 SV=3	TOM22_HUMAN	TOMM22	8	2
Mediator of RNA polymerase II transcription subunit 4 (Fragment) OS=Homo sapiens OX=9606 GN=MED4 PE=2 SV=1	U4PSC4_HUMAN	MED4	0	2
Rho GTPase-activating protein 5 OS=Homo sapiens OX=9606 GN=ARHGAP5 PE=1 SV=1	A0A0A0MSK6_HUMAN (+2)	ARHGAP5	0	2
Similar to Laminin receptor 1, isoform CRA_a OS=Homo sapiens OX=9606 GN=LOC388524 PE=3 SV=1	A0A024R7P5_HUMAN (+3)	LOC388524	1	2
Cluster of Numb homolog (Drosophila), isoform CRA_f OS=Homo sapiens OX=9606 GN=NUMB PE=4 SV=1 (A0A024R681_HUMAN)	A0A024R681_HUMAN [9]	NUMB	0	2
Cluster of Methyl-CpG-binding protein 2 OS=Homo sapiens OX=9606 GN=MECP2 PE=2 SV=1 (A0A140VKC4_HUMAN)	A0A140VKC4_HUMAN [4]	MECP2	9	2
C-1-tetrahydrofolate synthase, cytoplasmic OS=Homo sapiens OX=9606 GN=MTHFD1 PE=1 SV=1	A0A384N5Y3_HUMAN (+3)	MTHFD1	32	2
cDNA FLJ78308, highly similar to Homo sapiens praja 1 (PJA1), mRNA OS=Homo sapiens OX=9606 PE=2 SV=1	A8K3C8_HUMAN (+4)		0	2
Cluster of Poly [ADP-ribose] polymerase OS=Homo sapiens OX=9606 PE=2 SV=1 (A8K214_HUMAN)	A8K214_HUMAN [2]		3	2
Mediator of RNA polymerase II transcription subunit 14 OS=Homo sapiens OX=9606 PE=2 SV=1	A8KAK5_HUMAN (+1)		0	2
Cluster of Alpha-actinin-4 OS=Homo sapiens OX=9606 GN=ACTN4 PE=1 SV=2 (ACTN4_HUMAN)	ACTN4_HUMAN [8]	ACTN4	3	2
Cluster of Sodium/potassium-transporting ATPase subunit alpha-1 OS=Homo sapiens OX=9606 GN=ATP1A1 PE=1 SV=1 (AT1A1_HUMAN)	AT1A1_HUMAN [8]	ATP1A1	4	2
RuvB-like helicase OS=Homo sapiens OX=9606 GN=RUVBL2 PE=2 SV=1	B3KNL2_HUMAN	RUVBL2	1	2
Exocyst complex component 2 OS=Homo sapiens OX=9606 PE=2 SV=1	B3KPN7_HUMAN (+1)		0	2
Cluster of DNA-directed RNA polymerase subunit beta OS=Homo sapiens OX=9606 PE=2 SV=1 (B4DHJ3_HUMAN)	B4DHJ3_HUMAN [2]		0	2
Cluster of cDNA FLJ53326 OS=Homo sapiens OX=9606 PE=2 SV=1 (B4DHL5_HUMAN)	B4DHL5_HUMAN [5]		0	2
Transcription elongation factor SPT5 OS=Homo sapiens OX=9606 PE=2 SV=1	B4DZJ7_HUMAN (+2)		4	2
Chromatin complexes subunit BAP18 OS=Homo sapiens OX=9606 GN=BAP18 PE=1 SV=1	BAP18_HUMAN	BAP18	0	2
Cell division cycle protein 123 homolog OS=Homo sapiens OX=9606 GN=CDC123 PE=1 SV=1	CD123_HUMAN (+1)	CDC123	1	2
Cluster of Casein kinase II subunit alpha' OS=Homo sapiens OX=9606 GN=CSNK2A2 PE=1 SV=1 (CSK22_HUMAN)	CSK22_HUMAN [2]	CSNK2A2	11	2
Cluster of M-phase phosphoprotein 1, isoform CRA_a OS=Homo sapiens OX=9606 GN=MPHOSPH1 PE=3 SV=1 (D3DR32_HUMAN)	D3DR32_HUMAN [3]	MPHOSPH1	5	2
Dynein light chain Tctex-type 1 OS=Homo sapiens OX=9606 GN=DYNLT1 PE=1 SV=1	DYLT1_HUMAN	DYNLT1	3	2
Protein FAM184B OS=Homo sapiens OX=9606 GN=FAM184B PE=2 SV=3	F184B_HUMAN	FAM184B	2	2
Leucine-rich PPR motif-containing protein, mitochondrial OS=Homo sapiens OX=9606 GN=LRPPRC PE=1 SV=3	LPPRC_HUMAN	LRPPRC	14	2
Metal-response element-binding transcription factor 2 OS=Homo sapiens OX=9606 GN=MTF2 PE=1 SV=3	MTF2_HUMAN	MTF2	0	2
OTU domain-containing protein 3 OS=Homo sapiens OX=9606 GN=OTUD3 PE=1 SV=1	OTUD3_HUMAN	OTUD3	0	2
Cluster of Poly(A) polymerase gamma OS=Homo sapiens OX=9606 GN=PAPOLG PE=1 SV=2 (PAPOG_HUMAN)	PAPOG_HUMAN [3]	PAPOLG	0	2
Lysophosphatidylcholine acyltransferase 1 OS=Homo sapiens OX=9606 GN=LPCAT1 PE=1 SV=2	PCAT1_HUMAN	LPCAT1	3	2
Cluster of Pachytene checkpoint protein 2 homolog OS=Homo sapiens OX=9606 GN=TRIP13 PE=1 SV=2 (PCH2_HUMAN)	PCH2_HUMAN [2]	TRIP13	3	2
Histone-lysine N-methyltransferase SETD2 OS=Homo sapiens OX=9606 GN=SETD2 PE=1 SV=3	SETD2_HUMAN	SETD2	0	2
Cluster of TAF6-like RNA polymerase II p300/CBP-associated factor-associated factor 65 kDa subunit 6L OS=Homo sapiens OX=9606 GN=TAF6L PE=1 SV=1 (TAF6L_HUMAN)	TAF6L_HUMAN [2]	TAF6L	0	2
E3 UFM1-protein ligase 1 OS=Homo sapiens OX=9606 GN=UFL1 PE=1 SV=2	UFL1_HUMAN	UFL1	2	2
Zinc finger protein 512B OS=Homo sapiens OX=9606 GN=ZNF512B PE=1 SV=1	Z512B_HUMAN	ZNF512B	7	2
Replication termination factor 2 OS=Homo sapiens OX=9606 GN=RTF2 PE=1 SV=1	A0A0A0MQR2_HUMAN (+2)	RTF2	4	2
Cluster of Spastin (Fragment) OS=Homo sapiens OX=9606 GN=SPAST PE=1 SV=1 (A0A2R8YCL5_HUMAN)	A0A2R8YCL5_HUMAN [2]	SPAST	0	2
WD repeat-containing protein 37 OS=Homo sapiens OX=9606 GN=WDR37 PE=1 SV=1	A0A3B3IT47_HUMAN (+1)	WDR37	0	2
Cluster of Lon protease homolog, mitochondrial OS=Homo sapiens OX=9606 GN=LONP1 PE=2 SV=1 (B3KU28_HUMAN)	B3KU28_HUMAN [4]	LONP1	18	2
Translocon-associated protein subunit gamma OS=Homo sapiens OX=9606 GN=SSR3 PE=1 SV=1	C9JA28_HUMAN (+1)	SSR3	1	2
Cluster of Ubiquitin specific peptidase 9, X-linked, isoform CRA_b OS=Homo sapiens OX=9606 GN=USP9X PE=3 SV=1 (D3DWB6_HUMAN)	D3DWB6_HUMAN [3]	USP9X	3	2
Cluster of ATP-dependent RNA helicase DDX19A OS=Homo sapiens OX=9606 GN=DDX19A PE=1 SV=1 (DD19A_HUMAN)	DD19A_HUMAN [5]	DDX19A	4	2
Cluster of Myotubularin-related protein 1 OS=Homo sapiens OX=9606 GN=MTMR1 PE=1 SV=1 (F8WA39_HUMAN)	F8WA39_HUMAN [3]	MTMR1	0	2
Leucine-rich repeat-containing protein 40 OS=Homo sapiens OX=9606 GN=LRRC40 PE=1 SV=1	LRC40_HUMAN	LRRC40	13	2
E3 ubiquitin-protein ligase RNF138 OS=Homo sapiens OX=9606 GN=RNF138 PE=1 SV=1	RN138_HUMAN	RNF138	0	2
Sodium channel and clathrin linker 1 OS=Homo sapiens OX=9606 GN=SCLT1 PE=1 SV=2	SCLT1_HUMAN	SCLT1	0	2
Cluster of Sorting nexin-33 OS=Homo sapiens OX=9606 GN=SNX33 PE=1 SV=1 (SNX33_HUMAN)	SNX33_HUMAN [2]	SNX33	0	2
Transcriptional repressor protein YY1 OS=Homo sapiens OX=9606 GN=YY1 PE=1 SV=2	TYY1_HUMAN	YY1	0	2
AN1-type zinc finger protein 5 OS=Homo sapiens OX=9606 GN=ZFAND5 PE=1 SV=1	ZFAN5_HUMAN	ZFAND5	0	2
CCHC-type zinc finger nucleic acid binding protein isoform 1 (Fragment) OS=Homo sapiens OX=9606 GN=CNBP PE=2 SV=1	A0A0S2Z4Q3_HUMAN (+1)	CNBP	0	2
Cluster of SWI/SNF-related matrix-associated actin-dependent regulator of chromatin subfamily E member 1 OS=Homo sapiens OX=9606 GN=SMARCE1 PE=1 SV=1 (A0A2R8Y855_HUMAN)	A0A2R8Y855_HUMAN [2]	SMARCE1	0	2
Epididymis secretory sperm binding protein OS=Homo sapiens OX=9606 PE=2 SV=1	A0A384NPH0_HUMAN		4	2
TGc domain-containing protein OS=Homo sapiens OX=9606 PE=4 SV=1	A0A494C0J7_HUMAN (+1)		6	2
Protein AF-9 OS=Homo sapiens OX=9606 GN=MLLT3 PE=1 SV=2	AF9_HUMAN (+1)	MLLT3	3	2
Cluster of Arf-GAP with GTPase, ANK repeat and PH domain-containing protein 1 OS=Homo sapiens OX=9606 GN=AGAP1 PE=1 SV=4 (AGAP1_HUMAN)	AGAP1_HUMAN [3]	AGAP1	2	2
Cluster of Histone chaperone ASF1B OS=Homo sapiens OX=9606 GN=ASF1B PE=1 SV=1 (ASF1B_HUMAN)	ASF1B_HUMAN [2]	ASF1B	0	2
cDNA FLJ55448, highly similar to Nuclear pore complex protein Nup133 OS=Homo sapiens OX=9606 PE=2 SV=1	B4E3T7_HUMAN		4	2
Cluster of COUP transcription factor 2 OS=Homo sapiens OX=9606 GN=NR2F2 PE=1 SV=1 (COT2_HUMAN)	COT2_HUMAN [2]	NR2F2	0	2
Cluster of Probable ATP-dependent RNA helicase DDX49 OS=Homo sapiens OX=9606 GN=DDX49 PE=1 SV=1 (DDX49_HUMAN)	DDX49_HUMAN [2]	DDX49	2	2
Fatty acid binding protein 5 (Psoriasis-associated) OS=Homo sapiens OX=9606 GN=FABP5 PE=3 SV=1	E7DVW5_HUMAN	FABP5	12	2
Histone deacetylase 1 OS=Homo sapiens OX=9606 GN=HDAC1 PE=1 SV=1	HDAC1_HUMAN	HDAC1	10	2
U3 small nucleolar ribonucleoprotein protein IMP4 OS=Homo sapiens OX=9606 GN=IMP4 PE=1 SV=1	IMP4_HUMAN	IMP4	1	2
NK-tumor recognition protein OS=Homo sapiens OX=9606 GN=NKTR PE=1 SV=2	NKTR_HUMAN	NKTR	0	2
Phosphatidylinositol 5-phosphate 4-kinase type-2 beta OS=Homo sapiens OX=9606 GN=PIP4K2B PE=1 SV=1	PI42B_HUMAN	PIP4K2B	2	2
Dolichyl-diphosphooligosaccharide--protein glycosyltransferase subunit 2 OS=Homo sapiens OX=9606 GN=RPN2 PE=1 SV=3	RPN2_HUMAN	RPN2	10	2
RRP15-like protein OS=Homo sapiens OX=9606 GN=RRP15 PE=1 SV=2	RRP15_HUMAN	RRP15	6	2
Translocon-associated protein subunit delta OS=Homo sapiens OX=9606 GN=SSR4 PE=1 SV=1	SSRD_HUMAN	SSR4	3	2
Transmembrane protein 33 OS=Homo sapiens OX=9606 GN=TMEM33 PE=1 SV=2	TMM33_HUMAN	TMEM33	3	2
WD repeat-containing protein 74 OS=Homo sapiens OX=9606 GN=WDR74 PE=1 SV=1	WDR74_HUMAN	WDR74	2	2
Histone deacetylase 2 OS=Homo sapiens OX=9606 GN=HDAC2 PE=1 SV=2	HDAC2_HUMAN	HDAC2	9	2
Protein polybromo-1 OS=Homo sapiens OX=9606 GN=PBRM1 PE=1 SV=1	PB1_HUMAN	PBRM1	2	2
Cluster of Probable peptidyl-tRNA hydrolase OS=Homo sapiens OX=9606 GN=PTRH1 PE=1 SV=1 (PTH_HUMAN)	PTH_HUMAN [3]	PTRH1	2	2
Cluster of Transcription factor 25 OS=Homo sapiens OX=9606 GN=TCF25 PE=1 SV=1 (TCF25_HUMAN)	TCF25_HUMAN [2]	TCF25	3	2
Transmembrane protein 131 OS=Homo sapiens OX=9606 GN=TMEM131 PE=1 SV=3	TM131_HUMAN	TMEM131	0	2
Elongation factor 1-beta OS=Homo sapiens OX=9606 GN=EEF1B2 PE=1 SV=3	EF1B_HUMAN	EEF1B2	2	2
Stomatin-like protein 2, mitochondrial OS=Homo sapiens OX=9606 GN=STOML2 PE=1 SV=1	STML2_HUMAN	STOML2	13	2
Cluster of Condensin complex subunit 2 OS=Homo sapiens OX=9606 GN=NCAPH PE=1 SV=3 (CND2_HUMAN)	CND2_HUMAN [3]	NCAPH	5	2
Cluster of Nucleosome-remodeling factor subunit BPTF OS=Homo sapiens OX=9606 GN=BPTF PE=1 SV=3 (BPTF_HUMAN)	BPTF_HUMAN [2]	BPTF	2	2
Cluster of Serine/threonine-protein kinase TAO1 OS=Homo sapiens OX=9606 GN=TAOK1 PE=1 SV=1 (TAOK1_HUMAN)	TAOK1_HUMAN [3]	TAOK1	2	2
Cluster of Unconventional myosin-Ic OS=Homo sapiens OX=9606 GN=MYO1C PE=1 SV=1 (F5H6E2_HUMAN)	F5H6E2_HUMAN [2]	MYO1C	2	2
WD repeat-containing protein 18 (Fragment) OS=Homo sapiens OX=9606 GN=WDR18 PE=1 SV=1	A0A0A0MQU0_HUMAN (+2)	WDR18	0	1
Cluster of WASH complex subunit 2C OS=Homo sapiens OX=9606 GN=WASHC2C PE=1 SV=1 (A0A0A0MR88_HUMAN)	A0A0A0MR88_HUMAN [2]	WASHC2C	0	1
GPALPP motifs-containing protein 1 OS=Homo sapiens OX=9606 GN=GPALPP1 PE=1 SV=1	A0A0A0MRI1_HUMAN (+1)	GPALPP1	0	1
Cluster of Lmbt-like 2 (Drosophila) isoform 2 OS=Homo sapiens OX=9606 GN=L3MBTL2 PE=2 SV=1 (A0A0S2Z5Q2_HUMAN)	A0A0S2Z5Q2_HUMAN [4]	L3MBTL2	1	1
Heterogeneous nuclear ribonucleoprotein L-like isoform 2 (Fragment) OS=Homo sapiens OX=9606 GN=HNRPLL PE=2 SV=1	A0A0S2Z5U3_HUMAN	HNRPLL	0	1
Zinc finger CCCH-type with G patch domain isoform 1 (Fragment) OS=Homo sapiens OX=9606 GN=ZGPAT PE=2 SV=1	A0A0S2Z5X3_HUMAN (+2)	ZGPAT	0	1
GNL1 OS=Homo sapiens OX=9606 PE=4 SV=1	A0A1U9X7R2_HUMAN (+3)		6	1
RNA-binding motif, single-stranded-interacting protein 2 OS=Homo sapiens OX=9606 GN=RBMS2 PE=1 SV=1	A0A1W2PQV1_HUMAN (+4)	RBMS2	0	1
Cyclin-H OS=Homo sapiens OX=9606 GN=CCNH PE=1 SV=1	A0A2R8YEM2_HUMAN (+1)	CCNH	0	1
AbLIM1 OS=Homo sapiens OX=9606 PE=2 SV=1	A0A2Z4N5U1_HUMAN (+2)		0	1
Protein phosphatase 1 regulatory subunit OS=Homo sapiens OX=9606 GN=PPP1R12C PE=4 SV=1	A0A024R4S2_HUMAN (+3)	PPP1R12C	0	1
Cluster of Suppressor of hairy wing homolog 4 (Drosophila), isoform CRA_a OS=Homo sapiens OX=9606 GN=SUHW4 PE=4 SV=1 (A0A024R5W1_HUMAN)	A0A024R5W1_HUMAN [3]	SUHW4	0	1
Mitochondrial ribosomal protein S2, isoform CRA_a OS=Homo sapiens OX=9606 GN=MRPS2 PE=3 SV=1	A0A024R8D4_HUMAN (+1)	MRPS2	4	1
Cyclin-dependent kinase 3, isoform CRA_a OS=Homo sapiens OX=9606 GN=CDK3 PE=3 SV=1	A0A024R8R3_HUMAN-DECOY (+2)		0	1
Zinc finger, CCHC domain containing 6, isoform CRA_b OS=Homo sapiens OX=9606 GN=ZCCHC6 PE=4 SV=1	A0A024R235_HUMAN (+1)	ZCCHC6	0	1
Centrosomal protein 350kDa, isoform CRA_a OS=Homo sapiens OX=9606 GN=CEP350 PE=4 SV=1	A0A024R914_HUMAN-DECOY (+1)		0	1
IQ motif containing GTPase activating protein 2, isoform CRA_b OS=Homo sapiens OX=9606 GN=IQGAP2 PE=4 SV=1	A0A024RAJ8_HUMAN (+4)	IQGAP2	2	1
Impact homolog (Mouse), isoform CRA_c OS=Homo sapiens OX=9606 GN=IMPACT PE=4 SV=1	A0A024RC24_HUMAN (+2)	IMPACT	0	1
Desmocollin 3, isoform CRA_b OS=Homo sapiens OX=9606 GN=DSC3 PE=4 SV=1	A0A024RC29_HUMAN (+2)	DSC3	4	1
Cluster of Nucleoporin 98kDa, isoform CRA_a OS=Homo sapiens OX=9606 GN=NUP98 PE=4 SV=1 (A0A024RCC4_HUMAN)	A0A024RCC4_HUMAN [2]	NUP98	3	1
Chromosome 6 open reading frame 139, isoform CRA_a OS=Homo sapiens OX=9606 GN=C6orf139 PE=4 SV=1	A0A024RD28_HUMAN (+1)	C6orf139	0	1
Protein TALPID3 OS=Homo sapiens OX=9606 GN=KIAA0586 PE=1 SV=1	A0A087WYM5_HUMAN (+1)	KIAA0586	0	1
Centromere-associated protein E OS=Homo sapiens OX=9606 GN=CENPE PE=1 SV=1	A0A087X0P0_HUMAN-DECOY		1	1
Biliverdin reductase A OS=Homo sapiens OX=9606 PE=2 SV=1	A0A140VJF4_HUMAN		2	1
WD repeat-containing protein 26 OS=Homo sapiens OX=9606 GN=WDR26 PE=1 SV=1	A0A499FIZ0_HUMAN (+1)	WDR26	0	1
DNA-3-methyladenine glycosylase (Fragment) OS=Homo sapiens OX=9606 GN=MPG PE=1 SV=1	A2IDA3_HUMAN (+1)	MPG	0	1
p180/ribosome receptor OS=Homo sapiens OX=9606 GN=RRBP1 PE=2 SV=2	A7BI36_HUMAN-DECOY (+1)		3	1
cDNA FLJ76762, highly similar to Homo sapiens suppressor of zeste 12 homolog (Drosophila) (SUZ12), mRNA OS=Homo sapiens OX=9606 PE=2 SV=1	A8K1U9_HUMAN (+2)		1	1
cDNA FLJ77272, highly similar to Homo sapiens ankyrin repeat domain 15 (ANKRD15), transcript variant1, mRNA OS=Homo sapiens OX=9606 PE=2 SV=1	A8K1W3_HUMAN (+1)		0	1
cDNA FLJ78652, highly similar to Homo sapiens PHD finger protein 12 (PHF12), transcript variant 1, mRNA OS=Homo sapiens OX=9606 PE=2 SV=1	A8K5V5_HUMAN (+5)		0	1
cDNA FLJ76620, highly similar to Homo sapiens C2f protein (C2F), mRNA OS=Homo sapiens OX=9606 PE=2 SV=1	A8K6D2_HUMAN (+1)		0	1
Mitogen-activated protein kinase kinase kinase 7 interacting protein 1, isoform CRA_f OS=Homo sapiens OX=9606 GN=MAP3K7IP1 PE=2 SV=1	A8K6K3_HUMAN (+1)	MAP3K7IP1	0	1
cDNA FLJ76936, highly similar to Homo sapiens RNA terminal phosphate cyclase domain 1 (RTCD1), mRNA OS=Homo sapiens OX=9606 PE=2 SV=1	A8K8K1_HUMAN (+1)		2	1
Folate gamma-glutamyl hydrolase OS=Homo sapiens OX=9606 PE=2 SV=1	A8K335_HUMAN (+1)		0	1
mRNA cap guanine-N7 methyltransferase OS=Homo sapiens OX=9606 PE=2 SV=1	A8K946_HUMAN		0	1
Protein AAR2 homolog OS=Homo sapiens OX=9606 GN=AAR2 PE=1 SV=2	AAR2_HUMAN	AAR2	0	1
Acetyl-coenzyme A transporter 1 OS=Homo sapiens OX=9606 GN=SLC33A1 PE=1 SV=1	ACATN_HUMAN (+1)	SLC33A1	0	1
Short/branched chain specific acyl-CoA dehydrogenase, mitochondrial OS=Homo sapiens OX=9606 GN=ACADSB PE=1 SV=1	ACDSB_HUMAN	ACADSB	0	1
Protein angel homolog 2 OS=Homo sapiens OX=9606 GN=ANGEL2 PE=2 SV=1	ANGE2_HUMAN (+2)	ANGEL2	0	1
Rho guanine nucleotide exchange factor 18 OS=Homo sapiens OX=9606 GN=ARHGEF18 PE=1 SV=4	ARHGI_HUMAN	ARHGEF18	0	1
Eukaryotic translation initiation factor 3 subunit L OS=Homo sapiens OX=9606 GN=EIF3L PE=1 SV=1	B0QY89_HUMAN (+2)	EIF3L	13	1
cDNA, FLJ92591, highly similar to Homo sapiens regulatory factor X, 5 (influences HLA class IIexpression) (RFX5), mRNA OS=Homo sapiens OX=9606 PE=2 SV=1	B2R5R9_HUMAN (+2)		0	1
cDNA, FLJ94385, highly similar to Homo sapiens cofactor required for Sp1 transcriptional activation, subunit 7, 70kDa (CRSP7), mRNA OS=Homo sapiens OX=9606 PE=2 SV=1	B2R9G9_HUMAN (+1)		0	1
Cluster of cDNA, FLJ96580, highly similar to Homo sapiens hepatoma-derived growth factor (high-mobility group protein 1-like) (HDGF), mRNA OS=Homo sapiens OX=9606 PE=2 SV=1 (B2RDE8_HUMAN)	B2RDE8_HUMAN [2]		1	1
cDNA, FLJ96667 OS=Homo sapiens OX=9606 PE=2 SV=1	B2RDL4_HUMAN (+3)		0	1
Cluster of cDNA FLJ10609 fis, clone NT2RP2005276, highly similar to Long-chain-fatty-acid--CoA ligase 3 OS=Homo sapiens OX=9606 PE=2 SV=1 (B3KMA6_HUMAN)	B3KMA6_HUMAN [3]		7	1
cDNA FLJ38470 fis, clone FEBRA2022013, highly similar to CCR4-NOT transcription complex subunit 2 (Fragment) OS=Homo sapiens OX=9606 PE=2 SV=1	B3KTL6_HUMAN (+4)		0	1
Cluster of cDNA FLJ39529 fis, clone PUAEN2004067, highly similar to Band 4.1-like protein 1 OS=Homo sapiens OX=9606 PE=2 SV=1 (B3KUB6_HUMAN)	B3KUB6_HUMAN [3]		0	1
Zinc finger CCHC domain-containing protein 10 OS=Homo sapiens OX=9606 GN=ZCCHC10 PE=1 SV=1	B3KVL5_HUMAN (+1)	ZCCHC10	1	1
cDNA FLJ57898, highly similar to Adaptor-relatedprotein complex 1 mu-1 subunit OS=Homo sapiens OX=9606 PE=2 SV=1	B4DDG7_HUMAN (+1)		6	1
Ribosomal protein S6 kinase OS=Homo sapiens OX=9606 PE=2 SV=1	B4DDM0_HUMAN (+1)		0	1
cDNA FLJ61235, weakly similar to WD repeat protein YBL104C OS=Homo sapiens OX=9606 PE=2 SV=1	B4DGE7_HUMAN		0	1
cDNA FLJ58258, highly similar to Cyclin G-associated kinase OS=Homo sapiens OX=9606 PE=2 SV=1	B4DS37_HUMAN (+1)		2	1
cDNA FLJ57597 OS=Homo sapiens OX=9606 PE=2 SV=1	B4DUD8_HUMAN (+2)		0	1
BRCA2 and CDKN1A-interacting protein OS=Homo sapiens OX=9606 PE=2 SV=1	B4DUS0_HUMAN (+2)		3	1
cDNA FLJ60167, highly similar to Cytosolic acyl coenzyme A thioester hydrolase OS=Homo sapiens OX=9606 PE=2 SV=1	B4DUX0_HUMAN (+1)		10	1
Cluster of cDNA FLJ52906 OS=Homo sapiens OX=9606 PE=2 SV=1 (B4DV81_HUMAN)	B4DV81_HUMAN [7]		0	1
cDNA FLJ54468, highly similar to Spindle assembly abnormal protein 6 homolog OS=Homo sapiens OX=9606 PE=2 SV=1	B4DYM7_HUMAN (+1)		0	1
cDNA FLJ56894, highly similar to E3 ubiquitin-protein ligase CBL-B OS=Homo sapiens OX=9606 PE=2 SV=1	B4DYP3_HUMAN (+4)		0	1
cDNA FLJ56474, highly similar to Histone deacetylase 6 OS=Homo sapiens OX=9606 PE=2 SV=1	B4DZH6_HUMAN		0	1
Elongator complex protein 1 OS=Homo sapiens OX=9606 PE=2 SV=1	B4E3I9_HUMAN (+2)		0	1
Cluster of cDNA FLJ53470, highly similar to Calcium/calmodulin-dependent protein kinase type II delta chain OS=Homo sapiens OX=9606 PE=2 SV=1 (B7Z2B0_HUMAN)	B7Z2B0_HUMAN [10]		5	1
cDNA FLJ57430, highly similar to DNA-directed RNA polymerase II 33 kDa polypeptide OS=Homo sapiens OX=9606 PE=2 SV=1	B7Z6D1_HUMAN		0	1
cDNA FLJ61705, highly similar to Symplekin OS=Homo sapiens OX=9606 PE=2 SV=1	B7Z6F7_HUMAN		2	1
Truncated plakophilin-2 OS=Homo sapiens OX=9606 GN=PKP2 PE=1 SV=1	B8QGS9_HUMAN (+1)	PKP2	0	1
Nuclear protein, ataxia-telangiectasia locus OS=Homo sapiens OX=9606 GN=NPAT PE=2 SV=1	B9EG70_HUMAN (+1)	NPAT	0	1
Bromodomain-containing protein 4 OS=Homo sapiens OX=9606 GN=BRD4 PE=1 SV=2	BRD4_HUMAN	BRD4	6	1
Cluster of Elongation factor G, mitochondrial OS=Homo sapiens OX=9606 GN=GFM1 PE=1 SV=1 (C9IZ01_HUMAN)	C9IZ01_HUMAN [3]	GFM1	3	1
Ribonuclease P protein subunit p20 (Fragment) OS=Homo sapiens OX=9606 GN=POP7 PE=1 SV=1	C9JYM0_HUMAN (+1)	POP7	0	1
Ras association (RalGDS/AF-6) and pleckstrin homology domains 1, isoform CRA_b OS=Homo sapiens OX=9606 GN=RAPH1 PE=1 SV=1	C9K0J5_HUMAN	RAPH1	0	1
CREB-binding protein OS=Homo sapiens OX=9606 GN=CREBBP PE=1 SV=3	CBP_HUMAN	CREBBP	0	1
Hsp90 co-chaperone Cdc37 OS=Homo sapiens OX=9606 GN=CDC37 PE=1 SV=1	CDC37_HUMAN	CDC37	0	1
Cyclin-dependent kinase 2-associated protein 1 OS=Homo sapiens OX=9606 GN=CDK2AP1 PE=1 SV=1	CDKA1_HUMAN	CDK2AP1	0	1
Centromere protein F OS=Homo sapiens OX=9606 GN=CENPF PE=1 SV=3	CENPF_HUMAN	CENPF	0	1
CGG triplet repeat-binding protein 1 OS=Homo sapiens OX=9606 GN=CGGBP1 PE=1 SV=2	CGBP1_HUMAN	CGGBP1	0	1
Serine/threonine kinase 33, isoform CRA_a OS=Homo sapiens OX=9606 GN=STK33 PE=4 SV=1	D3DQU7_HUMAN (+1)	STK33	0	1
M-phase phosphoprotein 1, isoform CRA_a OS=Homo sapiens OX=9606 GN=MPHOSPH1 PE=3 SV=1	D3DR32_HUMAN-DECOY (+1)		0	1
HCG23833, isoform CRA_b OS=Homo sapiens OX=9606 GN=hCG_23833 PE=4 SV=1	D6W4Z6_HUMAN (+1)	hCG_23833	0	1
Cluster of ATP-dependent RNA helicase DDX42 OS=Homo sapiens OX=9606 GN=DDX42 PE=1 SV=1 (DDX42_HUMAN)	DDX42_HUMAN [2]	DDX42	3	1
Death-inducer obliterator 1 OS=Homo sapiens OX=9606 GN=DIDO1 PE=1 SV=5	DIDO1_HUMAN-DECOY		0	1
DnaJ homolog subfamily C member 10 OS=Homo sapiens OX=9606 GN=DNAJC10 PE=1 SV=2	DJC10_HUMAN	DNAJC10	1	1
Cluster of DNA polymerase delta catalytic subunit OS=Homo sapiens OX=9606 GN=POLD1 PE=1 SV=2 (DPOD1_HUMAN)	DPOD1_HUMAN [7]	POLD1	1	1
Dynein heavy chain 5, axonemal OS=Homo sapiens OX=9606 GN=DNAH5 PE=1 SV=3	DYH5_HUMAN-DECOY		0	1
NudC domain-containing protein 2 OS=Homo sapiens OX=9606 GN=NUDCD2 PE=1 SV=1	E5RFP0_HUMAN (+1)	NUDCD2	0	1
Vacuolar protein sorting-associated protein 37A OS=Homo sapiens OX=9606 GN=VPS37A PE=1 SV=1	E5RG91_HUMAN	VPS37A	0	1
Single-stranded DNA-binding protein, mitochondrial (Fragment) OS=Homo sapiens OX=9606 GN=SSBP1 PE=1 SV=1	E7EUY5_HUMAN	SSBP1	0	1
THO complex subunit 4 OS=Homo sapiens OX=9606 GN=ALYREF PE=1 SV=1	E9PB61_HUMAN (+1)	ALYREF	2	1
RNA-binding protein 6 OS=Homo sapiens OX=9606 GN=RBM6 PE=1 SV=1	E9PGM9_HUMAN	RBM6	3	1
Eukaryotic translation initiation factor 3 subunit M OS=Homo sapiens OX=9606 GN=EIF3M PE=1 SV=1	EIF3M_HUMAN (+1)	EIF3M	3	1
Splicing factor ESS-2 homolog OS=Homo sapiens OX=9606 GN=ESS2 PE=1 SV=1	ESS2_HUMAN	ESS2	0	1
Telomerase-binding protein EST1A OS=Homo sapiens OX=9606 GN=SMG6 PE=1 SV=2	EST1A_HUMAN	SMG6	0	1
tRNA pseudouridine synthase A OS=Homo sapiens OX=9606 GN=PUS1 PE=1 SV=1	F5H1S9_HUMAN	PUS1	0	1
Glutamate receptor-interacting protein 1 (Fragment) OS=Homo sapiens OX=9606 GN=GRIP1 PE=1 SV=1	F5H424_HUMAN-DECOY		0	1
Mediator of RNA polymerase II transcription subunit 21 OS=Homo sapiens OX=9606 GN=MED21 PE=1 SV=1	F5H872_HUMAN (+1)	MED21	0	1
GTP-binding protein 10 OS=Homo sapiens OX=9606 GN=GTPBP10 PE=1 SV=1	GTPBA_HUMAN	GTPBP10	0	1
Cluster of Anaphase-promoting complex subunit 5 (Fragment) OS=Homo sapiens OX=9606 GN=ANAPC5 PE=1 SV=1 (H0YFB5_HUMAN)	H0YFB5_HUMAN [3]	ANAPC5	0	1
ATP-binding cassette sub-family B member 8, mitochondrial (Fragment) OS=Homo sapiens OX=9606 GN=ABCB8 PE=1 SV=1	H7C5K9_HUMAN	ABCB8	0	1
MICOS complex subunit MIC60 (Fragment) OS=Homo sapiens OX=9606 GN=IMMT PE=1 SV=1	H7C463_HUMAN	IMMT	1	1
3-hydroxyacyl-CoA dehydrogenase type-2 OS=Homo sapiens OX=9606 GN=HSD17B10 PE=1 SV=3	HCD2_HUMAN	HSD17B10	1	1
Headcase protein homolog OS=Homo sapiens OX=9606 GN=HECA PE=1 SV=1	HDC_HUMAN	HECA	0	1
Hepatoma-derived growth factor-related protein 3 OS=Homo sapiens OX=9606 GN=HDGFL3 PE=1 SV=1	HDGR3_HUMAN	HDGFL3	2	1
Hermansky-Pudlak syndrome 5 protein OS=Homo sapiens OX=9606 GN=HPS5 PE=1 SV=2	HPS5_HUMAN	HPS5	0	1
Sperm-associated antigen 7 OS=Homo sapiens OX=9606 GN=SPAG7 PE=1 SV=1	I3L0X5_HUMAN	SPAG7	0	1
Cluster of RRM domain-containing protein (Fragment) OS=Homo sapiens OX=9606 PE=4 SV=1 (I3L521_HUMAN)	I3L521_HUMAN [3]		0	1
Methylosome subunit pICln OS=Homo sapiens OX=9606 GN=CLNS1A PE=1 SV=1	ICLN_HUMAN	CLNS1A	0	1
Inositol monophosphatase 2 OS=Homo sapiens OX=9606 GN=IMPA2 PE=1 SV=1	IMPA2_HUMAN	IMPA2	1	1
Importin-8 OS=Homo sapiens OX=9606 GN=IPO8 PE=1 SV=2	IPO8_HUMAN	IPO8	0	1
Torsin-1A-interacting protein 1 OS=Homo sapiens OX=9606 GN=TOR1AIP1 PE=1 SV=1	J3KN66_HUMAN	TOR1AIP1	0	1
NME1-NME2 readthrough OS=Homo sapiens OX=9606 GN=NME1-NME2 PE=1 SV=1	J3KPD9_HUMAN (+1)	NME1-NME2	0	1
Signal transducer and activator of transcription OS=Homo sapiens OX=9606 GN=STAT1 PE=1 SV=1	J3KPM9_HUMAN (+1)	STAT1	1	1
L-xylulose reductase (Fragment) OS=Homo sapiens OX=9606 GN=DCXR PE=1 SV=1	J3KSZ5_HUMAN (+1)	DCXR	0	1
Nucleoporin SEH1 (Fragment) OS=Homo sapiens OX=9606 GN=SEH1L PE=1 SV=1	K7ELV2_HUMAN	SEH1L	0	1
Kinesin-like protein KIF7 OS=Homo sapiens OX=9606 GN=KIF7 PE=1 SV=2	KIF7_HUMAN	KIF7	0	1
Histone-lysine N-methyltransferase 2C OS=Homo sapiens OX=9606 GN=KMT2C PE=1 SV=3	KMT2C_HUMAN	KMT2C	0	1
Cluster of La-related protein 6 OS=Homo sapiens OX=9606 GN=LARP6 PE=1 SV=1 (LARP6_HUMAN)	LARP6_HUMAN [2]	LARP6	0	1
Protein lin-54 homolog OS=Homo sapiens OX=9606 GN=LIN54 PE=1 SV=3	LIN54_HUMAN	LIN54	0	1
Microtubule-associated serine/threonine-protein kinase 4 OS=Homo sapiens OX=9606 GN=MAST4 PE=1 SV=4	MAST4_HUMAN-DECOY		0	1
MMS19 nucleotide excision repair protein homolog OS=Homo sapiens OX=9606 GN=MMS19 PE=1 SV=2	MMS19_HUMAN	MMS19	0	1
Protein Mis18-alpha OS=Homo sapiens OX=9606 GN=MIS18A PE=1 SV=1	MS18A_HUMAN	MIS18A	0	1
Cluster of Mucin-16 OS=Homo sapiens OX=9606 GN=MUC16 PE=1 SV=3 (MUC16_HUMAN-DECOY)	MUC16_HUMAN-DECOY [3]		0	1
Nuclear cap-binding protein subunit 1 OS=Homo sapiens OX=9606 GN=NCBP1 PE=1 SV=1	NCBP1_HUMAN	NCBP1	2	1
Cluster of Nuclear receptor corepressor 1 OS=Homo sapiens OX=9606 GN=NCOR1 PE=1 SV=2 (NCOR1_HUMAN)	NCOR1_HUMAN [2]	NCOR1	0	1
NEDD8 OS=Homo sapiens OX=9606 GN=NEDD8 PE=1 SV=1	NEDD8_HUMAN	NEDD8	1	1
Cluster of Histone-lysine N-methyltransferase, H3 lysine-36 and H4 lysine-20 specific OS=Homo sapiens OX=9606 GN=NSD1 PE=1 SV=1 (NSD1_HUMAN-DECOY)	NSD1_HUMAN-DECOY [2]		0	1
Ornithine aminotransferase, mitochondrial OS=Homo sapiens OX=9606 GN=OAT PE=1 SV=1	OAT_HUMAN	OAT	2	1
Pyruvate dehydrogenase E1 component subunit beta, mitochondrial OS=Homo sapiens OX=9606 GN=PDHB PE=1 SV=3	ODPB_HUMAN	PDHB	5	1
Cluster of Oligophrenin-1 OS=Homo sapiens OX=9606 GN=OPHN1 PE=1 SV=1 (OPHN1_HUMAN)	OPHN1_HUMAN [2]	OPHN1	0	1
Oxysterol-binding protein-related protein 6 OS=Homo sapiens OX=9606 GN=OSBPL6 PE=1 SV=1	OSBL6_HUMAN	OSBPL6	0	1
Cluster of Protein kinase C and casein kinase substrate in neurons protein 2 OS=Homo sapiens OX=9606 GN=PACSIN2 PE=1 SV=2 (PACN2_HUMAN)	PACN2_HUMAN [2]	PACSIN2	0	1
Protein PAT1 homolog 1 OS=Homo sapiens OX=9606 GN=PATL1 PE=1 SV=2	PATL1_HUMAN	PATL1	1	1
Polycomb group RING finger protein 1 OS=Homo sapiens OX=9606 GN=PCGF1 PE=1 SV=2	PCGF1_HUMAN	PCGF1	0	1
Programmed cell death protein 2-like OS=Homo sapiens OX=9606 GN=PDCD2L PE=1 SV=1	PDD2L_HUMAN	PDCD2L	0	1
Protein disulfide-isomerase A5 OS=Homo sapiens OX=9606 GN=PDIA5 PE=1 SV=1	PDIA5_HUMAN	PDIA5	0	1
PRKR-interacting protein 1 OS=Homo sapiens OX=9606 GN=PRKRIP1 PE=1 SV=1	PKRI1_HUMAN	PRKRIP1	0	1
Arginine/serine-rich protein PNISR OS=Homo sapiens OX=9606 GN=PNISR PE=1 SV=2	PNISR_HUMAN	PNISR	2	1
Cluster of Serine/threonine-protein phosphatase 6 catalytic subunit OS=Homo sapiens OX=9606 GN=PPP6C PE=1 SV=1 (PPP6_HUMAN)	PPP6_HUMAN [2]	PPP6C	0	1
Protein phosphatase 1 regulatory subunit 35 OS=Homo sapiens OX=9606 GN=PPP1R35 PE=1 SV=1	PPR35_HUMAN	PPP1R35	0	1
Proline-rich protein 12 OS=Homo sapiens OX=9606 GN=PRR12 PE=1 SV=3	PRR12_HUMAN	PRR12	0	1
Cluster of Paraspeckle component 1 OS=Homo sapiens OX=9606 GN=PSPC1 PE=1 SV=1 (PSPC1_HUMAN)	PSPC1_HUMAN [2]	PSPC1	3	1
Pyridine nucleotide-disulfide oxidoreductase domain-containing protein 1 OS=Homo sapiens OX=9606 GN=PYROXD1 PE=1 SV=1	PYRD1_HUMAN	PYROXD1	0	1
Splicing factor, arginine/serine-rich 15 OS=Homo sapiens OX=9606 GN=SFRS15 PE=2 SV=1	Q0P607_HUMAN	SFRS15	0	1
TP53BP2 protein OS=Homo sapiens OX=9606 GN=TP53BP2 PE=1 SV=1	Q05BL1_HUMAN	TP53BP2	0	1
PA2G4 protein (Fragment) OS=Homo sapiens OX=9606 GN=PA2G4 PE=2 SV=1	Q05D08_HUMAN	PA2G4	4	1
Wiskott-Aldrich syndrome protein family member 1 (Fragment) OS=Homo sapiens OX=9606 GN=WASF1 PE=1 SV=1	Q5SZK5_HUMAN (+1)	WASF1	0	1
SHC-transforming protein 1 (Fragment) OS=Homo sapiens OX=9606 GN=SHC1 PE=1 SV=1	Q5T181_HUMAN-DECOY		0	1
DNAJB1 protein OS=Homo sapiens OX=9606 GN=DNAJB1 PE=2 SV=1	Q6FI51_HUMAN	DNAJB1	3	1
Protein translocation complex beta variant (Fragment) OS=Homo sapiens OX=9606 PE=2 SV=1	Q53FA5_HUMAN (+1)		2	1
HZGJ OS=Homo sapiens OX=9606 GN=HZGJ PE=2 SV=1	Q86YQ0_HUMAN	HZGJ	0	1
Receptor-interacting serine/threonine-protein kinase 1 OS=Homo sapiens OX=9606 GN=RIPK1 PE=1 SV=3	RIPK1_HUMAN	RIPK1	0	1
Cluster of Ral GTPase-activating protein subunit beta OS=Homo sapiens OX=9606 GN=RALGAPB PE=1 SV=1 (RLGPB_HUMAN)	RLGPB_HUMAN [2]	RALGAPB	1	1
Ran-binding protein 6 OS=Homo sapiens OX=9606 GN=RANBP6 PE=1 SV=2	RNBP6_HUMAN	RANBP6	0	1
Ribonuclease P protein subunit p25-like protein OS=Homo sapiens OX=9606 GN=RPP25L PE=1 SV=1	RP25L_HUMAN	RPP25L	0	1
Cluster of U2 small nuclear ribonucleoprotein B'' OS=Homo sapiens OX=9606 GN=SNRPB2 PE=1 SV=1 (RU2B_HUMAN)	RU2B_HUMAN [2]	SNRPB2	5	1
Cluster of S-adenosylhomocysteine hydrolase-like protein 1 OS=Homo sapiens OX=9606 GN=AHCYL1 PE=1 SV=2 (SAHH2_HUMAN)	SAHH2_HUMAN [2]	AHCYL1	0	1
Protein SMG8 OS=Homo sapiens OX=9606 GN=SMG8 PE=1 SV=1	SMG8_HUMAN	SMG8	0	1
Sorting nexin-3 OS=Homo sapiens OX=9606 GN=SNX3 PE=1 SV=3	SNX3_HUMAN	SNX3	0	1
Cluster of Spermidine synthase OS=Homo sapiens OX=9606 GN=SRM PE=1 SV=1 (SPEE_HUMAN)	SPEE_HUMAN [2]	SRM	0	1
STAGA complex 65 subunit gamma OS=Homo sapiens OX=9606 GN=SUPT7L PE=1 SV=1	ST65G_HUMAN	SUPT7L	0	1
Nesprin-2 OS=Homo sapiens OX=9606 GN=SYNE2 PE=1 SV=3	SYNE2_HUMAN-DECOY		0	1
Translin-associated protein X OS=Homo sapiens OX=9606 GN=TSNAX PE=1 SV=1	TSNAX_HUMAN	TSNAX	0	1
Tetratricopeptide repeat protein 4 OS=Homo sapiens OX=9606 GN=TTC4 PE=1 SV=3	TTC4_HUMAN	TTC4	0	1
Ubiquitin-like modifier-activating enzyme 1 OS=Homo sapiens OX=9606 GN=UBA1 PE=1 SV=3	UBA1_HUMAN	UBA1	9	1
NEDD8-conjugating enzyme Ubc12 OS=Homo sapiens OX=9606 GN=UBE2M PE=1 SV=1	UBC12_HUMAN	UBE2M	1	1
Ubiquitin-conjugating enzyme E2 T OS=Homo sapiens OX=9606 GN=UBE2T PE=1 SV=1	UBE2T_HUMAN	UBE2T	0	1
pre-mRNA 3' end processing protein WDR33 OS=Homo sapiens OX=9606 GN=WDR33 PE=1 SV=2	WDR33_HUMAN	WDR33	0	1
Xin actin-binding repeat-containing protein 2 OS=Homo sapiens OX=9606 GN=XIRP2 PE=1 SV=2	XIRP2_HUMAN-DECOY		0	1
Cluster of Caseinolytic peptidase B protein homolog OS=Homo sapiens OX=9606 GN=CLPB PE=1 SV=1 (A0A2U3TZY2_HUMAN)	A0A2U3TZY2_HUMAN [3]	CLPB	10	1
RALBP1 (Fragment) OS=Homo sapiens OX=9606 GN=RALBP1 PE=4 SV=1	A0A2X0U2N0_HUMAN (+1)	RALBP1	0	1
PR domain containing 10 isoform 2 OS=Homo sapiens OX=9606 GN=PRDM10 PE=2 SV=1	A0A2Z2E6H7_HUMAN (+3)	PRDM10	0	1
Poly(A)-specific ribonuclease PARN (Fragment) OS=Homo sapiens OX=9606 GN=PARN PE=1 SV=1	A0A494C1G3_HUMAN	PARN	0	1
Mortality factor 4 like 1 OS=Homo sapiens OX=9606 GN=MORF4L1 PE=2 SV=1	A5D8W6_HUMAN (+2)	MORF4L1	2	1
Zinc finger MYM-type protein 3 OS=Homo sapiens OX=9606 GN=ZMYM3 PE=1 SV=1	A6NHN7_HUMAN	ZMYM3	0	1
Cluster of Actin-related protein 2 OS=Homo sapiens OX=9606 GN=ACTR2 PE=1 SV=1 (ARP2_HUMAN)	ARP2_HUMAN [2]	ACTR2	1	1
39S ribosomal protein L43, mitochondrial OS=Homo sapiens OX=9606 GN=MRPL43 PE=1 SV=1	B1AL05_HUMAN (+4)	MRPL43	0	1
cDNA, FLJ94773, highly similar to Homo sapiens splicing factor, arginine/serine-rich 2, interacting protein (SFRS2IP), mRNA OS=Homo sapiens OX=9606 PE=2 SV=1	B2RA91_HUMAN (+2)		2	1
cDNA FLJ10296 fis, clone NT2RM1001044, highly similar to Homo sapiens HSPC031 mRNA OS=Homo sapiens OX=9606 PE=2 SV=1	B3KM49_HUMAN (+2)		0	1
cDNA FLJ44127 fis, clone THYMU2006420, highly similar to Mortality factor 4-like protein 2 OS=Homo sapiens OX=9606 PE=2 SV=1	B3KWX6_HUMAN		2	1
Mitogen-activated protein kinase kinase 1, isoform CRA_d OS=Homo sapiens OX=9606 GN=MAP2K1 PE=2 SV=1	B4DFY5_HUMAN (+1)	MAP2K1	2	1
Centrosomal protein of 128 kDa OS=Homo sapiens OX=9606 GN=CEP128 PE=1 SV=2	CE128_HUMAN (+1)	CEP128	0	1
GC-rich promoter binding protein 1, isoform CRA_c OS=Homo sapiens OX=9606 GN=GPBP1 PE=1 SV=1	D4PHA4_HUMAN (+1)	GPBP1	0	1
Probable ATP-dependent RNA helicase DDX28 OS=Homo sapiens OX=9606 GN=DDX28 PE=1 SV=2	DDX28_HUMAN	DDX28	1	1
Cluster of Dynamin-3 OS=Homo sapiens OX=9606 GN=DNM3 PE=1 SV=4 (DYN3_HUMAN)	DYN3_HUMAN [8]	DNM3	11	1
28S ribosomal protein S17, mitochondrial (Fragment) OS=Homo sapiens OX=9606 GN=MRPS17 PE=1 SV=1	E9PE17_HUMAN (+2)	MRPS17	4	1
Golgi-specific brefeldin A-resistance guanine nucleotide exchange factor 1 OS=Homo sapiens OX=9606 GN=GBF1 PE=1 SV=2	GBF1_HUMAN	GBF1	0	1
Gamma-glutamylcyclotransferase OS=Homo sapiens OX=9606 GN=GGCT PE=1 SV=1	GGCT_HUMAN (+1)	GGCT	2	1
NEDD4-binding protein 2 (Fragment) OS=Homo sapiens OX=9606 GN=N4BP2 PE=1 SV=1	H0YA93_HUMAN	N4BP2	0	1
Signal peptidase complex catalytic subunit SEC11 OS=Homo sapiens OX=9606 GN=SEC11A PE=1 SV=1	H0YNG3_HUMAN (+2)	SEC11A	6	1
Hepatoma-derived growth factor-related protein 2 OS=Homo sapiens OX=9606 GN=HDGFL2 PE=1 SV=1	HDGR2_HUMAN	HDGFL2	4	1
Hydroxysteroid dehydrogenase-like protein 2 OS=Homo sapiens OX=9606 GN=HSDL2 PE=1 SV=1	HSDL2_HUMAN	HSDL2	1	1
Histidine ammonia-lyase OS=Homo sapiens OX=9606 GN=HAL PE=1 SV=1	HUTH_HUMAN	HAL	4	1
Inverted formin-2 OS=Homo sapiens OX=9606 GN=INF2 PE=1 SV=2	INF2_HUMAN	INF2	0	1
Zinc finger protein 541 (Fragment) OS=Homo sapiens OX=9606 GN=ZNF541 PE=1 SV=1	M0R167_HUMAN	ZNF541	0	1
Protein mago nashi homolog 2 OS=Homo sapiens OX=9606 GN=MAGOHB PE=1 SV=1	MGN2_HUMAN (+1)	MAGOHB	0	1
MRG/MORF4L-binding protein OS=Homo sapiens OX=9606 GN=MRGBP PE=1 SV=1	MRGBP_HUMAN	MRGBP	1	1
Tyrosine-protein phosphatase non-receptor type 11 OS=Homo sapiens OX=9606 GN=PTPN11 PE=1 SV=2	PTN11_HUMAN	PTPN11	3	1
BBS1 protein OS=Homo sapiens OX=9606 GN=BBS1 PE=2 SV=1	Q4G0L2_HUMAN	BBS1	0	1
Uncharacterized protein DKFZp686O11112 (Fragment) OS=Homo sapiens OX=9606 GN=DKFZp686O11112 PE=2 SV=1	Q6N055_HUMAN	DKFZp686O11112	0	1
Death receptor interacting/7p fusion protein OS=Homo sapiens OX=9606 GN=GITA/7p fusion PE=2 SV=1	Q6YHU3_HUMAN (+3)	GITA	0	1
Cluster of cDNA FLJ10506 fis, clone NT2RP2000510 OS=Homo sapiens OX=9606 PE=2 SV=1 (Q9NVU3_HUMAN)	Q9NVU3_HUMAN [2]		0	1
Apolipoprotein B mRNA editing enzyme, catalytic polypeptide-like 3C variant (Fragment) OS=Homo sapiens OX=9606 PE=2 SV=1	Q59GY0_HUMAN		1	1
60 kDa SS-A/Ro ribonucleoprotein OS=Homo sapiens OX=9606 GN=RO60 PE=1 SV=2	RO60_HUMAN	RO60	2	1
Cluster of Rap guanine nucleotide exchange factor 6 OS=Homo sapiens OX=9606 GN=RAPGEF6 PE=1 SV=2 (RPGF6_HUMAN)	RPGF6_HUMAN [2]	RAPGEF6	0	1
Cluster of Regulatory-associated protein of mTOR OS=Homo sapiens OX=9606 GN=RPTOR PE=1 SV=1 (RPTOR_HUMAN)	RPTOR_HUMAN [2]	RPTOR	2	1
SWI/SNF-related matrix-associated actin-dependent regulator of chromatin subfamily B member 1 OS=Homo sapiens OX=9606 GN=SMARCB1 PE=1 SV=2	SNF5_HUMAN	SMARCB1	1	1
Histidine--tRNA ligase, cytoplasmic OS=Homo sapiens OX=9606 GN=HARS PE=1 SV=2	SYHC_HUMAN	HARS	0	1
Transcriptional adapter 1 OS=Homo sapiens OX=9606 GN=TADA1 PE=1 SV=1	TADA1_HUMAN	TADA1	0	1
3-mercaptopyruvate sulfurtransferase OS=Homo sapiens OX=9606 GN=MPST PE=1 SV=3	THTM_HUMAN	MPST	2	1
Transketolase OS=Homo sapiens OX=9606 GN=TKT PE=1 SV=3	TKT_HUMAN	TKT	0	1
Transmembrane protein 165 OS=Homo sapiens OX=9606 GN=TMEM165 PE=1 SV=1	TM165_HUMAN	TMEM165	1	1
Ribosome biogenesis protein TSR3 homolog OS=Homo sapiens OX=9606 GN=TSR3 PE=1 SV=1	TSR3_HUMAN	TSR3	1	1
Zinc finger Ran-binding domain-containing protein 2 OS=Homo sapiens OX=9606 GN=ZRANB2 PE=1 SV=2	ZRAB2_HUMAN	ZRANB2	7	1
Transducin-like 2 isoform 1 (Fragment) OS=Homo sapiens OX=9606 GN=TBL2 PE=2 SV=1	A0A0S2Z5F3_HUMAN (+1)	TBL2	1	1
Inhibitor of growth protein 5 OS=Homo sapiens OX=9606 GN=ING5 PE=1 SV=1	A0A1B0GW41_HUMAN (+2)	ING5	0	1
Cluster of Recombining binding protein suppressor of hairless (Drosophila), isoform CRA_a OS=Homo sapiens OX=9606 GN=RBPSUH PE=4 SV=1 (A0A024R9Q8_HUMAN)	A0A024R9Q8_HUMAN [3]	RBPSUH	2	1
Histone chaperone ASF1A OS=Homo sapiens OX=9606 GN=ASF1A PE=1 SV=1	ASF1A_HUMAN	ASF1A	3	1
cDNA, FLJ92955, highly similar to Homo sapiens transportin-SR (TRN-SR), mRNA OS=Homo sapiens OX=9606 PE=2 SV=1	B2R6H7_HUMAN (+3)		2	1
cDNA FLJ58182, highly similar to Protein CYR61 OS=Homo sapiens OX=9606 PE=2 SV=1	B4DI61_HUMAN (+3)		0	1
cDNA FLJ54905, highly similar to Sentrin-specific protease 2 OS=Homo sapiens OX=9606 PE=2 SV=1	B4E2S4_HUMAN		0	1
BAG family molecular chaperone regulator 2 OS=Homo sapiens OX=9606 GN=BAG2 PE=1 SV=1	BAG2_HUMAN	BAG2	0	1
Cluster of Copine-8 OS=Homo sapiens OX=9606 GN=CPNE8 PE=1 SV=2 (CPNE8_HUMAN)	CPNE8_HUMAN [9]	CPNE8	3	1
Dynactin subunit 1 OS=Homo sapiens OX=9606 GN=DCTN1 PE=1 SV=3	DCTN1_HUMAN (+1)	DCTN1	1	1
Cluster of Ethylmalonyl-CoA decarboxylase OS=Homo sapiens OX=9606 GN=ECHDC1 PE=1 SV=2 (ECHD1_HUMAN)	ECHD1_HUMAN [3]	ECHDC1	0	1
ER lumen protein-retaining receptor 2 OS=Homo sapiens OX=9606 GN=KDELR2 PE=1 SV=1	ERD22_HUMAN	KDELR2	2	1
Cluster of SWI/SNF complex subunit SMARCC2 OS=Homo sapiens OX=9606 GN=SMARCC2 PE=1 SV=1 (F8VXC8_HUMAN)	F8VXC8_HUMAN [4]	SMARCC2	0	1
GATA zinc finger domain-containing protein 1 OS=Homo sapiens OX=9606 GN=GATAD1 PE=1 SV=1	GATD1_HUMAN	GATAD1	0	1
Kelch domain-containing protein 4 OS=Homo sapiens OX=9606 GN=KLHDC4 PE=1 SV=1	KLDC4_HUMAN (+1)	KLHDC4	0	1
Cluster of Ras GTPase-activating protein nGAP OS=Homo sapiens OX=9606 GN=RASAL2 PE=1 SV=2 (NGAP_HUMAN)	NGAP_HUMAN [9]	RASAL2	0	1
T-complex protein 1 subunit eta (Fragment) OS=Homo sapiens OX=9606 PE=2 SV=1	Q53HV2_HUMAN (+1)		18	1
Ran-specific GTPase-activating protein OS=Homo sapiens OX=9606 GN=RANBP1 PE=1 SV=1	RANG_HUMAN	RANBP1	1	1
39S ribosomal protein L14, mitochondrial OS=Homo sapiens OX=9606 GN=MRPL14 PE=1 SV=1	RM14_HUMAN	MRPL14	0	1
Ras-responsive element-binding protein 1 OS=Homo sapiens OX=9606 GN=RREB1 PE=1 SV=3	RREB1_HUMAN	RREB1	0	1
40S ribosomal protein S29 OS=Homo sapiens OX=9606 GN=RPS29 PE=1 SV=2	RS29_HUMAN	RPS29	2	1
Small nuclear ribonucleoprotein F OS=Homo sapiens OX=9606 GN=SNRPF PE=1 SV=1	RUXF_HUMAN	SNRPF	2	1
Sphingosine-1-phosphate lyase 1 OS=Homo sapiens OX=9606 GN=SGPL1 PE=1 SV=3	SGPL1_HUMAN	SGPL1	3	1
Serine/arginine-rich splicing factor 5 OS=Homo sapiens OX=9606 GN=SRSF5 PE=1 SV=1	SRSF5_HUMAN	SRSF5	4	1
Translation machinery-associated protein 7 OS=Homo sapiens OX=9606 GN=TMA7 PE=1 SV=1	TMA7_HUMAN	TMA7	0	1
Protein unc-45 homolog A OS=Homo sapiens OX=9606 GN=UNC45A PE=1 SV=1	UN45A_HUMAN	UNC45A	3	1
Vacuolar protein sorting-associated protein 51 homolog OS=Homo sapiens OX=9606 GN=VPS51 PE=1 SV=2	VPS51_HUMAN	VPS51	0	1
Wings apart-like protein homolog OS=Homo sapiens OX=9606 GN=WAPL PE=1 SV=1	WAPL_HUMAN	WAPL	0	1
C-terminal binding protein 1 isoform D OS=Homo sapiens OX=9606 GN=CTBP1 PE=2 SV=1	X5D7T7_HUMAN	CTBP1	0	1
Xin actin-binding repeat-containing protein 2 OS=Homo sapiens OX=9606 GN=XIRP2 PE=1 SV=2	XIRP2_HUMAN	XIRP2	2	1
FK506 binding protein like, isoform CRA_a OS=Homo sapiens OX=9606 GN=FKBPL PE=4 SV=1	A0A024RCQ6_HUMAN (+2)	FKBPL	0	1
Cluster of Excision repair cross-complementing rodent repair deficiency, complementation group 6 OS=Homo sapiens OX=9606 GN=ERCC6 PE=2 SV=1 (A0JP10_HUMAN)	A0JP10_HUMAN [3]	ERCC6	0	1
cDNA FLJ77534, highly similar to Homo sapiens membrane protein, palmitoylated 5 (MAGUK p55 subfamily member 5) (MPP5), mRNA OS=Homo sapiens OX=9606 PE=2 SV=1	A8K5C5_HUMAN (+2)		0	1
Cluster of Actin-like protein 6A OS=Homo sapiens OX=9606 GN=ACTL6A PE=1 SV=1 (ACL6A_HUMAN)	ACL6A_HUMAN [4]	ACTL6A	0	1
Alpha-centractin OS=Homo sapiens OX=9606 GN=ACTR1A PE=1 SV=1	ACTZ_HUMAN (+1)	ACTR1A	5	1
ATP synthase subunit O, mitochondrial OS=Homo sapiens OX=9606 GN=ATP5PO PE=1 SV=1	ATPO_HUMAN	ATP5PO	3	1
Catenin delta-1 OS=Homo sapiens OX=9606 GN=CTNND1 PE=1 SV=2	C9JZR2_HUMAN (+1)	CTNND1	0	1
Cluster of Serine/threonine-protein kinase Chk1 OS=Homo sapiens OX=9606 GN=CHEK1 PE=1 SV=2 (CHK1_HUMAN)	CHK1_HUMAN [3]	CHEK1	2	1
Lysine-specific demethylase 2B OS=Homo sapiens OX=9606 GN=KDM2B PE=1 SV=1	KDM2B_HUMAN	KDM2B	0	1
Ligand-dependent corepressor OS=Homo sapiens OX=9606 GN=LCOR PE=1 SV=2	LCOR_HUMAN	LCOR	0	1
Microtubule-associated protein RP/EB family member 2 OS=Homo sapiens OX=9606 GN=MAPRE2 PE=1 SV=1	MARE2_HUMAN	MAPRE2	1	1
Cluster of Microcephalin OS=Homo sapiens OX=9606 GN=MCPH1 PE=1 SV=4 (MCPH1_HUMAN)	MCPH1_HUMAN [2]	MCPH1	0	1
Cluster of Pyrroline-5-carboxylate reductase 2 OS=Homo sapiens OX=9606 GN=PYCR2 PE=1 SV=1 (P5CR2_HUMAN)	P5CR2_HUMAN [2]	PYCR2	0	1
39S ribosomal protein L33, mitochondrial OS=Homo sapiens OX=9606 GN=MRPL33 PE=1 SV=1	RM33_HUMAN	MRPL33	2	1
39S ribosomal protein L54, mitochondrial OS=Homo sapiens OX=9606 GN=MRPL54 PE=1 SV=1	RM54_HUMAN	MRPL54	1	1
Histone deacetylase complex subunit SAP30 OS=Homo sapiens OX=9606 GN=SAP30 PE=1 SV=1	SAP30_HUMAN	SAP30	0	1
Spermatogenesis-associated protein 5-like protein 1 OS=Homo sapiens OX=9606 GN=SPATA5L1 PE=1 SV=2	SPA5L_HUMAN	SPATA5L1	0	1
Cluster of Spindle and centriole-associated protein 1 OS=Homo sapiens OX=9606 GN=SPICE1 PE=1 SV=1 (SPICE_HUMAN)	SPICE_HUMAN [2]	SPICE1	0	1
Cluster of Transcription initiation factor TFIID subunit 9B OS=Homo sapiens OX=9606 GN=TAF9B PE=1 SV=1 (TAF9B_HUMAN)	TAF9B_HUMAN [2]	TAF9B	0	1
Mitochondrial import receptor subunit TOM40 homolog OS=Homo sapiens OX=9606 GN=TOMM40 PE=1 SV=1	TOM40_HUMAN	TOMM40	6	1
Serine/arginine-rich-splicing factor 7 OS=Homo sapiens OX=9606 GN=SRSF7 PE=1 SV=1	A0A0B4J1Z1_HUMAN (+3)	SRSF7	7	1
Brain-specific angiogenesis inhibitor 1-associated protein 2-like protein 1 OS=Homo sapiens OX=9606 GN=BAIAP2L1 PE=1 SV=2	BI2L1_HUMAN	BAIAP2L1	0	1
Protein FAM98B OS=Homo sapiens OX=9606 GN=FAM98B PE=1 SV=2	FA98B_HUMAN	FAM98B	0	1
Cluster of Zinc finger protein 106 OS=Homo sapiens OX=9606 GN=ZNF106 PE=1 SV=2 (H3BSS6_HUMAN)	H3BSS6_HUMAN [2]	ZNF106	0	1
Protein MAK16 homolog OS=Homo sapiens OX=9606 GN=MAK16 PE=1 SV=2	MAK16_HUMAN	MAK16	0	1
Cytochrome c oxidase subunit NDUFA4 OS=Homo sapiens OX=9606 GN=NDUFA4 PE=1 SV=1	NDUA4_HUMAN	NDUFA4	1	1
Peptidyl-prolyl cis-trans isomerase G OS=Homo sapiens OX=9606 GN=PPIG PE=1 SV=2	PPIG_HUMAN	PPIG	14	1
Cluster of RalBP1-associated Eps domain-containing protein 1 OS=Homo sapiens OX=9606 GN=REPS1 PE=1 SV=3 (REPS1_HUMAN)	REPS1_HUMAN [3]	REPS1	0	1
General transcription factor 3C polypeptide 2 OS=Homo sapiens OX=9606 GN=GTF3C2 PE=1 SV=2	TF3C2_HUMAN	GTF3C2	1	1
SEC62 protein (Fragment) OS=Homo sapiens OX=9606 GN=SEC62 PE=2 SV=1	A0JLN5_HUMAN (+3)	SEC62	5	1
Bromodomain-containing protein 3 OS=Homo sapiens OX=9606 GN=BRD3 PE=1 SV=1	BRD3_HUMAN	BRD3	31	1
G patch domain-containing protein 8 OS=Homo sapiens OX=9606 GN=GPATCH8 PE=1 SV=2	GPTC8_HUMAN	GPATCH8	12	1
Cluster of Multivesicular body subunit 12A OS=Homo sapiens OX=9606 GN=MVB12A PE=1 SV=1 (MB12A_HUMAN)	MB12A_HUMAN [2]	MVB12A	0	1
General transcription factor 3C polypeptide 1 OS=Homo sapiens OX=9606 GN=GTF3C1 PE=1 SV=4	TF3C1_HUMAN	GTF3C1	1	1
Cluster of Cullin-1 OS=Homo sapiens OX=9606 GN=CUL1 PE=1 SV=2 (CUL1_HUMAN)	CUL1_HUMAN [2]	CUL1	3	1
Cluster of T-complex protein 1 subunit epsilon OS=Homo sapiens OX=9606 GN=CCT5 PE=1 SV=1 (E9PCA1_HUMAN)	E9PCA1_HUMAN [4]	CCT5	6	1
Cluster of Unconventional myosin-Va OS=Homo sapiens OX=9606 GN=MYO5A PE=1 SV=2 (F8WE88_HUMAN)	F8WE88_HUMAN [2]	MYO5A	0	1
Alternative protein CSF2RB OS=Homo sapiens OX=9606 GN=CSF2RB PE=4 SV=1	L0R5A1_HUMAN	CSF2RB	4	1
cDNA FLJ51920, highly similar to TATA-box-binding protein OS=Homo sapiens OX=9606 PE=2 SV=1	B4DPC1_HUMAN (+3)		0	1
Dolichol-phosphate mannosyltransferase subunit 1 (Fragment) OS=Homo sapiens OX=9606 GN=DPM1 PE=1 SV=1	H0Y368_HUMAN	DPM1	4	1
Cluster of Propionyl-CoA carboxylase beta chain, mitochondrial OS=Homo sapiens OX=9606 GN=PCCB PE=1 SV=1 (E7EX59_HUMAN)	E7EX59_HUMAN [3]	PCCB	37	0
Methylcrotonoyl-CoA carboxylase beta chain, mitochondrial OS=Homo sapiens OX=9606 GN=MCCC2 PE=1 SV=1	MCCB_HUMAN	MCCC2	32	0
Trifunctional enzyme subunit beta, mitochondrial OS=Homo sapiens OX=9606 GN=HADHB PE=1 SV=3	ECHB_HUMAN	HADHB	20	0
Heat shock protein 75 kDa, mitochondrial OS=Homo sapiens OX=9606 GN=TRAP1 PE=1 SV=3	TRAP1_HUMAN	TRAP1	16	0
cDNA FLJ61387, highly similar to Homo sapiens conserved nuclear protein NHN1 (NHN1), mRNA OS=Homo sapiens OX=9606 PE=2 SV=1	B4DTK7_HUMAN (+2)		15	0
Nuclear pore complex protein Nup155 OS=Homo sapiens OX=9606 GN=NUP155 PE=1 SV=1	NU155_HUMAN	NUP155	13	0
Farnesyl pyrophosphate synthase OS=Homo sapiens OX=9606 GN=FDPS PE=1 SV=4	FPPS_HUMAN	FDPS	12	0
cDNA FLJ51625, highly similar to Ubiquinol-cytochrome-c reductase complex coreprotein I, mitochondrial OS=Homo sapiens OX=9606 PE=2 SV=1	B4DUL5_HUMAN (+1)		11	0
Haloacid dehalogenase-like hydrolase domain-containing 5 OS=Homo sapiens OX=9606 GN=HDHD5 PE=1 SV=1	HDHD5_HUMAN	HDHD5	11	0
28S ribosomal protein S5, mitochondrial OS=Homo sapiens OX=9606 GN=MRPS5 PE=1 SV=2	RT05_HUMAN	MRPS5	11	0
Tubulin--tyrosine ligase-like protein 12 OS=Homo sapiens OX=9606 GN=TTLL12 PE=1 SV=2	TTL12_HUMAN	TTLL12	11	0
Cluster of GTF2I-BRAF fusion protein OS=Homo sapiens OX=9606 GN=GTF2I PE=2 SV=1 (A0A1W6S962_HUMAN)	A0A1W6S962_HUMAN [3]	GTF2I	11	0
Cluster of Protein disulfide-isomerase OS=Homo sapiens OX=9606 PE=2 SV=1 (B3KQT2_HUMAN)	B3KQT2_HUMAN [2]		10	0
Cluster of Trifunctional enzyme subunit alpha, mitochondrial OS=Homo sapiens OX=9606 GN=HADHA PE=1 SV=2 (H0YFD6_HUMAN)	H0YFD6_HUMAN [2]	HADHA	10	0
Cluster of Serine arginine-rich pre-mRNA splicing factor SR-A1, isoform CRA_a OS=Homo sapiens OX=9606 GN=SR-A1 PE=4 SV=1 (A0A024QZH6_HUMAN)	A0A024QZH6_HUMAN [10]	SR-A1	9	0
Dolichyl-diphosphooligosaccharide--protein glycosyltransferase 48 kDa subunit OS=Homo sapiens OX=9606 GN=DDOST PE=3 SV=1	A0A024RAD5_HUMAN (+2)	DDOST	9	0
Isocitrate dehydrogenase [NADP], mitochondrial OS=Homo sapiens OX=9606 GN=IDH2 PE=1 SV=2	IDHP_HUMAN (+1)	IDH2	9	0
Cluster of Dihydrolipoyllysine-residue succinyltransferase component of 2-oxoglutarate dehydrogenase complex, mitochondrial OS=Homo sapiens OX=9606 GN=DLST PE=1 SV=4 (ODO2_HUMAN)	ODO2_HUMAN [2]	DLST	9	0
Cluster of Centromere protein V OS=Homo sapiens OX=9606 GN=CENPV PE=1 SV=1 (CENPV_HUMAN)	CENPV_HUMAN [2]	CENPV	9	0
[truncated: 240 more rows]

## Sheet: Supp Table S3
Supplementary Table S3
List of proteins in proximity to STAU155 in the TurboID assay (G1/S)
#Luc Desgroseillers STAU YFP 011119, Samples Report created on 03/02/2021
			Total Spectrum Count	Total Spectrum Count
			STAU1	YFP
Identified Proteins (1584)	Accession Number	Alternate ID	STAU1	YFP
Neuroblast differentiation-associated protein AHNAK OS=Homo sapiens OX=9606 GN=AHNAK PE=1 SV=2	AHNK_HUMAN	AHNAK	342	543
Vimentin OS=Homo sapiens OX=9606 GN=VIM PE=1 SV=4	VIME_HUMAN	VIM	216	630
Cluster of Myosin-9 OS=Homo sapiens OX=9606 GN=MYH9 PE=1 SV=4 (MYH9_HUMAN)	MYH9_HUMAN [3]	MYH9	302	368
Myosin-9 OS=Homo sapiens OX=9606 GN=MYH9 PE=1 SV=4	MYH9_HUMAN	MYH9	293	357
Myosin-10 OS=Homo sapiens OX=9606 GN=MYH10 PE=1 SV=3	MYH10_HUMAN	MYH10	43	34
Myosin-14 OS=Homo sapiens OX=9606 GN=MYH14 PE=1 SV=2	MYH14_HUMAN	MYH14	19	0
Filamin-A OS=Homo sapiens OX=9606 GN=FLNA PE=1 SV=4	FLNA_HUMAN	FLNA	156	427
Serum albumin OS=Homo sapiens OX=9606 GN=ALB PE=1 SV=2	ALBU_HUMAN	ALB	101	394
Cluster of Talin-1 OS=Homo sapiens OX=9606 GN=TLN1 PE=1 SV=3 (TLN1_HUMAN)	TLN1_HUMAN [2]	TLN1	108	202
Talin-1 OS=Homo sapiens OX=9606 GN=TLN1 PE=1 SV=3	TLN1_HUMAN	TLN1	108	193
Talin-2 OS=Homo sapiens OX=9606 GN=TLN2 PE=1 SV=4	TLN2_HUMAN	TLN2	0	35
Cluster of Actin, cytoplasmic 1 OS=Homo sapiens OX=9606 GN=ACTB PE=1 SV=1 (ACTB_HUMAN)	ACTB_HUMAN [4]	ACTB	180	182
Actin, cytoplasmic 1 OS=Homo sapiens OX=9606 GN=ACTB PE=1 SV=1	ACTB_HUMAN	ACTB	150	149
Actin, cytoplasmic 2 OS=Homo sapiens OX=9606 GN=ACTG1 PE=1 SV=1	ACTG_HUMAN	ACTG1	152	142
Actin, aortic smooth muscle OS=Homo sapiens OX=9606 GN=ACTA2 PE=1 SV=1	ACTA_HUMAN	ACTA2	82	0
Beta-actin-like protein 2 OS=Homo sapiens OX=9606 GN=ACTBL2 PE=1 SV=2	ACTBL_HUMAN	ACTBL2	46	37
Plectin OS=Homo sapiens OX=9606 GN=PLEC PE=1 SV=3	PLEC_HUMAN	PLEC	80	213
T-complex protein 1 subunit theta OS=Homo sapiens OX=9606 GN=CCT8 PE=1 SV=4	TCPQ_HUMAN	CCT8	51	180
Keratin, type II cytoskeletal 1 OS=Homo sapiens OX=9606 GN=KRT1 PE=1 SV=6	K2C1_HUMAN	KRT1	163	107
Keratin, type II cytoskeletal 8 OS=Homo sapiens OX=9606 GN=KRT8 PE=1 SV=7	K2C8_HUMAN	KRT8	74	179
Cluster of Tubulin beta chain OS=Homo sapiens OX=9606 GN=TUBB PE=1 SV=2 (TBB5_HUMAN)	TBB5_HUMAN [6]	TUBB	87	95
Tubulin beta chain OS=Homo sapiens OX=9606 GN=TUBB PE=1 SV=2	TBB5_HUMAN	TUBB	60	77
Tubulin beta-6 chain OS=Homo sapiens OX=9606 GN=TUBB6 PE=1 SV=1	TBB6_HUMAN	TUBB6	36	23
Tubulin beta-3 chain OS=Homo sapiens OX=9606 GN=TUBB3 PE=1 SV=2	TBB3_HUMAN	TUBB3	50	67
Tubulin beta-4A chain OS=Homo sapiens OX=9606 GN=TUBB4A PE=1 SV=2	TBB4A_HUMAN	TUBB4A	44	44
Tubulin beta-2A chain OS=Homo sapiens OX=9606 GN=TUBB2A PE=1 SV=1	TBB2A_HUMAN	TUBB2A	46	70
Tubulin beta-4B chain OS=Homo sapiens OX=9606 GN=TUBB4B PE=1 SV=1	TBB4B_HUMAN	TUBB4B	53	57
Ribosome-binding protein 1 OS=Homo sapiens OX=9606 GN=RRBP1 PE=1 SV=5	RRBP1_HUMAN	RRBP1	112	62
Annexin A2 OS=Homo sapiens OX=9606 GN=ANXA2 PE=1 SV=2	ANXA2_HUMAN	ANXA2	56	118
Keratin, type I cytoskeletal 9 OS=Homo sapiens OX=9606 GN=KRT9 PE=1 SV=3	K1C9_HUMAN	KRT9	113	49
Pyruvate kinase PKM OS=Homo sapiens OX=9606 GN=PKM PE=1 SV=4	KPYM_HUMAN	PKM	81	75
Double-stranded RNA-binding protein Staufen homolog 1 OS=Homo sapiens OX=9606 GN=STAU1 PE=1 SV=2	STAU1_HUMAN	STAU1	147	4
Regulator of nonsense transcripts 1 OS=Homo sapiens OX=9606 GN=UPF1 PE=1 SV=2	RENT1_HUMAN	UPF1	118	15
Gamma-interferon-inducible protein 16 OS=Homo sapiens OX=9606 GN=IFI16 PE=1 SV=3	IF16_HUMAN	IFI16	86	43
Microtubule-associated protein 4 OS=Homo sapiens OX=9606 GN=MAP4 PE=1 SV=3	MAP4_HUMAN	MAP4	26	96
Cluster of Tubulin alpha-1C chain OS=Homo sapiens OX=9606 GN=TUBA1C PE=1 SV=1 (TBA1C_HUMAN)	TBA1C_HUMAN [2]	TUBA1C	60	69
Tubulin alpha-1C chain OS=Homo sapiens OX=9606 GN=TUBA1C PE=1 SV=1	TBA1C_HUMAN	TUBA1C	45	56
Tubulin alpha-4A chain OS=Homo sapiens OX=9606 GN=TUBA4A PE=1 SV=1	TBA4A_HUMAN	TUBA4A	38	27
Keratin, type I cytoskeletal 10 OS=Homo sapiens OX=9606 GN=KRT10 PE=1 SV=6	K1C10_HUMAN	KRT10	89	55
Transgelin OS=Homo sapiens OX=9606 GN=TAGLN PE=1 SV=4	TAGL_HUMAN	TAGLN	28	92
Protein AHNAK2 OS=Homo sapiens OX=9606 GN=AHNAK2 PE=1 SV=2	AHNK2_HUMAN	AHNAK2	47	74
Keratin, type I cytoskeletal 18 OS=Homo sapiens OX=9606 GN=KRT18 PE=1 SV=2	K1C18_HUMAN	KRT18	42	71
Transgelin-2 OS=Homo sapiens OX=9606 GN=TAGLN2 PE=1 SV=3	TAGL2_HUMAN	TAGLN2	26	79
Cluster of Histone H2B type 1-C/E/F/G/I OS=Homo sapiens OX=9606 GN=HIST1H2BC PE=1 SV=4 (H2B1C_HUMAN)	H2B1C_HUMAN [11]	HIST1H2BC	47	59
Histone H2B type 1-C/E/F/G/I OS=Homo sapiens OX=9606 GN=HIST1H2BC PE=1 SV=4	H2B1C_HUMAN (+6)	HIST1H2BC	45	59
Histone H2B type 1-B OS=Homo sapiens OX=9606 GN=HIST1H2BB PE=1 SV=2	H2B1B_HUMAN (+3)	HIST1H2BB	43	59
Propionyl-CoA carboxylase alpha chain, mitochondrial OS=Homo sapiens OX=9606 GN=PCCA PE=1 SV=4	PCCA_HUMAN	PCCA	77	26
Moesin OS=Homo sapiens OX=9606 GN=MSN PE=1 SV=3	MOES_HUMAN	MSN	71	85
Activating signal cointegrator 1 complex subunit 3 OS=Homo sapiens OX=9606 GN=ASCC3 PE=1 SV=3	ASCC3_HUMAN	ASCC3	88	6
Cytoplasmic dynein 1 heavy chain 1 OS=Homo sapiens OX=9606 GN=DYNC1H1 PE=1 SV=5	DYHC1_HUMAN	DYNC1H1	70	28
Src substrate cortactin OS=Homo sapiens OX=9606 GN=CTTN PE=1 SV=2	SRC8_HUMAN	CTTN	33	60
DNA-dependent protein kinase catalytic subunit OS=Homo sapiens OX=9606 GN=PRKDC PE=1 SV=3	PRKDC_HUMAN	PRKDC	63	34
Pyruvate carboxylase, mitochondrial OS=Homo sapiens OX=9606 GN=PC PE=1 SV=2	PYC_HUMAN	PC	71	22
Microtubule-associated protein 1B OS=Homo sapiens OX=9606 GN=MAP1B PE=1 SV=2	MAP1B_HUMAN	MAP1B	41	50
Histone H4 OS=Homo sapiens OX=9606 GN=HIST1H4A PE=1 SV=2	H4_HUMAN	HIST1H4A	35	53
Proliferation marker protein Ki-67 OS=Homo sapiens OX=9606 GN=MKI67 PE=1 SV=2	KI67_HUMAN	MKI67	25	60
GRB10-interacting GYF protein 2 OS=Homo sapiens OX=9606 GN=GIGYF2 PE=1 SV=1	GGYF2_HUMAN	GIGYF2	61	28
Cluster of Prelamin-A/C OS=Homo sapiens OX=9606 GN=LMNA PE=1 SV=1 (LMNA_HUMAN)	LMNA_HUMAN [3]	LMNA	52	35
Prelamin-A/C OS=Homo sapiens OX=9606 GN=LMNA PE=1 SV=1	LMNA_HUMAN	LMNA	50	34
Lamin-B1 OS=Homo sapiens OX=9606 GN=LMNB1 PE=1 SV=2	LMNB1_HUMAN	LMNB1	3	4
Lamin-B2 OS=Homo sapiens OX=9606 GN=LMNB2 PE=1 SV=4	LMNB2_HUMAN	LMNB2	3	0
Eukaryotic translation initiation factor 4B OS=Homo sapiens OX=9606 GN=EIF4B PE=1 SV=2	IF4B_HUMAN	EIF4B	27	50
Cluster of Keratin, type II cytoskeletal 5 OS=Homo sapiens OX=9606 GN=KRT5 PE=1 SV=3 (K2C5_HUMAN)	K2C5_HUMAN [4]	KRT5	97	57
Keratin, type II cytoskeletal 5 OS=Homo sapiens OX=9606 GN=KRT5 PE=1 SV=3	K2C5_HUMAN	KRT5	65	44
Keratin, type II cytoskeletal 6A OS=Homo sapiens OX=9606 GN=KRT6A PE=1 SV=3	K2C6A_HUMAN	KRT6A	52	0
Keratin, type II cytoskeletal 6B OS=Homo sapiens OX=9606 GN=KRT6B PE=1 SV=5	K2C6B_HUMAN	KRT6B	54	40
Keratin, type II cytoskeletal 72 OS=Homo sapiens OX=9606 GN=KRT72 PE=1 SV=2	K2C72_HUMAN	KRT72	0	2
Unconventional myosin-VI OS=Homo sapiens OX=9606 GN=MYO6 PE=1 SV=4	MYO6_HUMAN	MYO6	25	55
Dedicator of cytokinesis protein 7 OS=Homo sapiens OX=9606 GN=DOCK7 PE=1 SV=4	DOCK7_HUMAN	DOCK7	26	53
Eukaryotic translation initiation factor 4 gamma 1 OS=Homo sapiens OX=9606 GN=EIF4G1 PE=1 SV=4	IF4G1_HUMAN	EIF4G1	59	35
Protein-glutamine gamma-glutamyltransferase 2 OS=Homo sapiens OX=9606 GN=TGM2 PE=1 SV=2	TGM2_HUMAN	TGM2	36	37
Keratin, type II cytoskeletal 2 epidermal OS=Homo sapiens OX=9606 GN=KRT2 PE=1 SV=2	K22E_HUMAN	KRT2	74	60
Endoplasmic reticulum chaperone BiP OS=Homo sapiens OX=9606 GN=HSPA5 PE=1 SV=2	BIP_HUMAN	HSPA5	41	41
Myoferlin OS=Homo sapiens OX=9606 GN=MYOF PE=1 SV=1	MYOF_HUMAN	MYOF	67	15
Heat shock cognate 71 kDa protein OS=Homo sapiens OX=9606 GN=HSPA8 PE=1 SV=1	HSP7C_HUMAN	HSPA8	54	42
Annexin A1 OS=Homo sapiens OX=9606 GN=ANXA1 PE=1 SV=2	ANXA1_HUMAN	ANXA1	27	41
Clathrin heavy chain 1 OS=Homo sapiens OX=9606 GN=CLTC PE=1 SV=5	CLH1_HUMAN	CLTC	44	26
Ezrin OS=Homo sapiens OX=9606 GN=EZR PE=1 SV=4	EZRI_HUMAN	EZR	40	88
ATP-dependent RNA helicase DDX3X OS=Homo sapiens OX=9606 GN=DDX3X PE=1 SV=3	DDX3X_HUMAN	DDX3X	48	30
Caldesmon OS=Homo sapiens OX=9606 GN=CALD1 PE=1 SV=3	CALD1_HUMAN	CALD1	18	47
Desmoplakin OS=Homo sapiens OX=9606 GN=DSP PE=1 SV=3	DESP_HUMAN	DSP	35	29
Vigilin OS=Homo sapiens OX=9606 GN=HDLBP PE=1 SV=2	VIGLN_HUMAN	HDLBP	53	12
Filamin-C OS=Homo sapiens OX=9606 GN=FLNC PE=1 SV=3	FLNC_HUMAN	FLNC	47	66
Cluster of Keratin, type I cytoskeletal 16 OS=Homo sapiens OX=9606 GN=KRT16 PE=1 SV=4 (K1C16_HUMAN)	K1C16_HUMAN [3]	KRT16	59	25
Keratin, type I cytoskeletal 16 OS=Homo sapiens OX=9606 GN=KRT16 PE=1 SV=4	K1C16_HUMAN	KRT16	37	18
Keratin, type I cytoskeletal 14 OS=Homo sapiens OX=9606 GN=KRT14 PE=1 SV=4	K1C14_HUMAN	KRT14	40	15
Keratin, type I cytoskeletal 17 OS=Homo sapiens OX=9606 GN=KRT17 PE=1 SV=2	K1C17_HUMAN	KRT17	23	9
E3 SUMO-protein ligase RanBP2 OS=Homo sapiens OX=9606 GN=RANBP2 PE=1 SV=2	RBP2_HUMAN	RANBP2	19	43
40S ribosomal protein S4, X isoform OS=Homo sapiens OX=9606 GN=RPS4X PE=1 SV=2	RS4X_HUMAN	RPS4X	22	40
Alpha-actinin-4 OS=Homo sapiens OX=9606 GN=ACTN4 PE=1 SV=2	ACTN4_HUMAN	ACTN4	72	28
Cluster of Elongation factor 2 OS=Homo sapiens OX=9606 GN=EEF2 PE=1 SV=4 (EF2_HUMAN)	EF2_HUMAN [2]	EEF2	39	19
Elongation factor 2 OS=Homo sapiens OX=9606 GN=EEF2 PE=1 SV=4	EF2_HUMAN	EEF2	38	19
116 kDa U5 small nuclear ribonucleoprotein component OS=Homo sapiens OX=9606 GN=EFTUD2 PE=1 SV=1	U5S1_HUMAN	EFTUD2	2	0
Eukaryotic translation initiation factor 4 gamma 2 OS=Homo sapiens OX=9606 GN=EIF4G2 PE=1 SV=1	IF4G2_HUMAN	EIF4G2	29	31
Dihydropyrimidinase-related protein 2 OS=Homo sapiens OX=9606 GN=DPYSL2 PE=1 SV=1	DPYL2_HUMAN	DPYSL2	21	45
Heterogeneous nuclear ribonucleoprotein M OS=Homo sapiens OX=9606 GN=HNRNPM PE=1 SV=3	HNRPM_HUMAN	HNRNPM	20	37
LIM domain only protein 7 OS=Homo sapiens OX=9606 GN=LMO7 PE=1 SV=3	LMO7_HUMAN	LMO7	5	54
Centrosomal protein of 170 kDa OS=Homo sapiens OX=9606 GN=CEP170 PE=1 SV=1	CE170_HUMAN	CEP170	8	49
Synaptojanin-2 OS=Homo sapiens OX=9606 GN=SYNJ2 PE=1 SV=3	SYNJ2_HUMAN	SYNJ2	37	18
PDZ and LIM domain protein 5 OS=Homo sapiens OX=9606 GN=PDLIM5 PE=1 SV=5	PDLI5_HUMAN	PDLIM5	15	43
Filamin-B OS=Homo sapiens OX=9606 GN=FLNB PE=1 SV=2	FLNB_HUMAN	FLNB	42	55
Heterogeneous nuclear ribonucleoprotein U OS=Homo sapiens OX=9606 GN=HNRNPU PE=1 SV=6	HNRPU_HUMAN	HNRNPU	32	22
Ubiquitin-associated protein 2-like OS=Homo sapiens OX=9606 GN=UBAP2L PE=1 SV=2	UBP2L_HUMAN	UBAP2L	36	21
Cluster of ADP/ATP translocase 2 OS=Homo sapiens OX=9606 GN=SLC25A5 PE=1 SV=7 (ADT2_HUMAN)	ADT2_HUMAN [3]	SLC25A5	30	22
ADP/ATP translocase 2 OS=Homo sapiens OX=9606 GN=SLC25A5 PE=1 SV=7	ADT2_HUMAN	SLC25A5	19	19
ADP/ATP translocase 3 OS=Homo sapiens OX=9606 GN=SLC25A6 PE=1 SV=4	ADT3_HUMAN	SLC25A6	21	17
ADP/ATP translocase 1 OS=Homo sapiens OX=9606 GN=SLC25A4 PE=1 SV=4	ADT1_HUMAN	SLC25A4	18	14
ATP-dependent RNA helicase A OS=Homo sapiens OX=9606 GN=DHX9 PE=1 SV=4	DHX9_HUMAN	DHX9	32	21
Non-POU domain-containing octamer-binding protein OS=Homo sapiens OX=9606 GN=NONO PE=1 SV=4	NONO_HUMAN	NONO	28	27
Protein PRRC2A OS=Homo sapiens OX=9606 GN=PRRC2A PE=1 SV=3	PRC2A_HUMAN	PRRC2A	51	7
Cluster of Ras GTPase-activating-like protein IQGAP1 OS=Homo sapiens OX=9606 GN=IQGAP1 PE=1 SV=1 (IQGA1_HUMAN)	IQGA1_HUMAN [2]	IQGAP1	38	15
Ras GTPase-activating-like protein IQGAP1 OS=Homo sapiens OX=9606 GN=IQGAP1 PE=1 SV=1	IQGA1_HUMAN	IQGAP1	37	15
Ras GTPase-activating-like protein IQGAP3 OS=Homo sapiens OX=9606 GN=IQGAP3 PE=1 SV=2	IQGA3_HUMAN	IQGAP3	2	0
ATP synthase subunit alpha, mitochondrial OS=Homo sapiens OX=9606 GN=ATP5F1A PE=1 SV=1	ATPA_HUMAN	ATP5F1A	29	23
Coronin-1C OS=Homo sapiens OX=9606 GN=CORO1C PE=1 SV=1	COR1C_HUMAN	CORO1C	24	29
Nuclear mitotic apparatus protein 1 OS=Homo sapiens OX=9606 GN=NUMA1 PE=1 SV=2	NUMA1_HUMAN	NUMA1	0	50
5'-3' exoribonuclease 1 OS=Homo sapiens OX=9606 GN=XRN1 PE=1 SV=1	XRN1_HUMAN	XRN1	46	6
Eukaryotic translation initiation factor 3 subunit A OS=Homo sapiens OX=9606 GN=EIF3A PE=1 SV=1	EIF3A_HUMAN	EIF3A	33	18
Fatty acid synthase OS=Homo sapiens OX=9606 GN=FASN PE=1 SV=3	FAS_HUMAN	FASN	36	16
Cluster of Probable ATP-dependent RNA helicase DDX5 OS=Homo sapiens OX=9606 GN=DDX5 PE=1 SV=1 (DDX5_HUMAN)	DDX5_HUMAN [2]	DDX5	31	26
Probable ATP-dependent RNA helicase DDX5 OS=Homo sapiens OX=9606 GN=DDX5 PE=1 SV=1	DDX5_HUMAN	DDX5	23	20
Probable ATP-dependent RNA helicase DDX17 OS=Homo sapiens OX=9606 GN=DDX17 PE=1 SV=2	DDX17_HUMAN	DDX17	19	14
60S ribosomal protein L4 OS=Homo sapiens OX=9606 GN=RPL4 PE=1 SV=5	RL4_HUMAN	RPL4	37	11
Trinucleotide repeat-containing gene 6B protein OS=Homo sapiens OX=9606 GN=TNRC6B PE=1 SV=4	TNR6B_HUMAN	TNRC6B	41	9
Cluster of Eukaryotic peptide chain release factor GTP-binding subunit ERF3A OS=Homo sapiens OX=9606 GN=GSPT1 PE=1 SV=1 (ERF3A_HUMAN)	ERF3A_HUMAN [2]	GSPT1	30	16
Eukaryotic peptide chain release factor GTP-binding subunit ERF3A OS=Homo sapiens OX=9606 GN=GSPT1 PE=1 SV=1	ERF3A_HUMAN	GSPT1	27	15
Eukaryotic peptide chain release factor GTP-binding subunit ERF3B OS=Homo sapiens OX=9606 GN=GSPT2 PE=1 SV=2	ERF3B_HUMAN	GSPT2	20	10
Acetyl-CoA carboxylase 1 OS=Homo sapiens OX=9606 GN=ACACA PE=1 SV=2	ACACA_HUMAN	ACACA	49	0
Heterogeneous nuclear ribonucleoprotein A1 OS=Homo sapiens OX=9606 GN=HNRNPA1 PE=1 SV=5	ROA1_HUMAN	HNRNPA1	14	34
Vinculin OS=Homo sapiens OX=9606 GN=VCL PE=1 SV=4	VINC_HUMAN	VCL	27	20
Plasminogen activator inhibitor 1 RNA-binding protein OS=Homo sapiens OX=9606 GN=SERBP1 PE=1 SV=2	PAIRB_HUMAN	SERBP1	25	21
Constitutive coactivator of PPAR-gamma-like protein 1 OS=Homo sapiens OX=9606 GN=FAM120A PE=1 SV=2	F120A_HUMAN	FAM120A	44	3
L-lactate dehydrogenase A chain OS=Homo sapiens OX=9606 GN=LDHA PE=1 SV=2	LDHA_HUMAN	LDHA	28	21
Protein PRRC2C OS=Homo sapiens OX=9606 GN=PRRC2C PE=1 SV=4	PRC2C_HUMAN	PRRC2C	38	9
Elongation factor 1-alpha 1 OS=Homo sapiens OX=9606 GN=EEF1A1 PE=1 SV=1	EF1A1_HUMAN (+1)	EEF1A1	21	24
Heat shock 70 kDa protein 1A OS=Homo sapiens OX=9606 GN=HSPA1A PE=1 SV=1	HS71A_HUMAN (+1)	HSPA1A	35	31
Double-stranded RNA-binding protein Staufen homolog 2 OS=Homo sapiens OX=9606 GN=STAU2 PE=1 SV=2	STAU2_HUMAN	STAU2	52	0
182 kDa tankyrase-1-binding protein OS=Homo sapiens OX=9606 GN=TNKS1BP1 PE=1 SV=4	TB182_HUMAN	TNKS1BP1	2	44
Kinectin OS=Homo sapiens OX=9606 GN=KTN1 PE=1 SV=1	KTN1_HUMAN	KTN1	35	9
Splicing factor 3B subunit 1 OS=Homo sapiens OX=9606 GN=SF3B1 PE=1 SV=3	SF3B1_HUMAN	SF3B1	5	39
T-complex protein 1 subunit alpha OS=Homo sapiens OX=9606 GN=TCP1 PE=1 SV=1	TCPA_HUMAN	TCP1	28	17
Trinucleotide repeat-containing gene 6A protein OS=Homo sapiens OX=9606 GN=TNRC6A PE=1 SV=2	TNR6A_HUMAN	TNRC6A	40	3
E3 ubiquitin/ISG15 ligase TRIM25 OS=Homo sapiens OX=9606 GN=TRIM25 PE=1 SV=2	TRI25_HUMAN	TRIM25	32	13
Methylcrotonoyl-CoA carboxylase subunit alpha, mitochondrial OS=Homo sapiens OX=9606 GN=MCCC1 PE=1 SV=3	MCCA_HUMAN	MCCC1	42	1
Ataxin-2-like protein OS=Homo sapiens OX=9606 GN=ATXN2L PE=1 SV=2	ATX2L_HUMAN	ATXN2L	37	4
Enhancer of mRNA-decapping protein 3 OS=Homo sapiens OX=9606 GN=EDC3 PE=1 SV=1	EDC3_HUMAN	EDC3	19	21
60S ribosomal protein L6 OS=Homo sapiens OX=9606 GN=RPL6 PE=1 SV=3	RL6_HUMAN	RPL6	27	17
Cluster of Protein argonaute-2 OS=Homo sapiens OX=9606 GN=AGO2 PE=1 SV=3 (AGO2_HUMAN)	AGO2_HUMAN [3]	AGO2	41	2
Protein argonaute-2 OS=Homo sapiens OX=9606 GN=AGO2 PE=1 SV=3	AGO2_HUMAN	AGO2	29	2
Protein argonaute-3 OS=Homo sapiens OX=9606 GN=AGO3 PE=1 SV=2	AGO3_HUMAN	AGO3	17	0
Protein argonaute-1 OS=Homo sapiens OX=9606 GN=AGO1 PE=1 SV=3	AGO1_HUMAN	AGO1	12	0
Cluster of Ankyrin repeat domain-containing protein 17 OS=Homo sapiens OX=9606 GN=ANKRD17 PE=1 SV=3 (ANR17_HUMAN)	ANR17_HUMAN [2]	ANKRD17	38	3
Ankyrin repeat domain-containing protein 17 OS=Homo sapiens OX=9606 GN=ANKRD17 PE=1 SV=3	ANR17_HUMAN	ANKRD17	27	3
Ankyrin repeat and KH domain-containing protein 1 OS=Homo sapiens OX=9606 GN=ANKHD1 PE=1 SV=1	ANKH1_HUMAN	ANKHD1	25	0
Annexin A6 OS=Homo sapiens OX=9606 GN=ANXA6 PE=1 SV=3	ANXA6_HUMAN	ANXA6	19	23
MICOS complex subunit MIC60 OS=Homo sapiens OX=9606 GN=IMMT PE=1 SV=1	MIC60_HUMAN	IMMT	12	26
Unconventional myosin-Ic OS=Homo sapiens OX=9606 GN=MYO1C PE=1 SV=4	MYO1C_HUMAN	MYO1C	30	14
Cluster of Poly(rC)-binding protein 1 OS=Homo sapiens OX=9606 GN=PCBP1 PE=1 SV=2 (PCBP1_HUMAN)	PCBP1_HUMAN [3]	PCBP1	31	13
Poly(rC)-binding protein 1 OS=Homo sapiens OX=9606 GN=PCBP1 PE=1 SV=2	PCBP1_HUMAN	PCBP1	22	8
Poly(rC)-binding protein 2 OS=Homo sapiens OX=9606 GN=PCBP2 PE=1 SV=1	PCBP2_HUMAN	PCBP2	16	7
Poly(rC)-binding protein 3 OS=Homo sapiens OX=9606 GN=PCBP3 PE=2 SV=2	PCBP3_HUMAN	PCBP3	11	0
Myosin light chain kinase, smooth muscle OS=Homo sapiens OX=9606 GN=MYLK PE=1 SV=4	MYLK_HUMAN	MYLK	11	28
Cluster of Scaffold attachment factor B1 OS=Homo sapiens OX=9606 GN=SAFB PE=1 SV=4 (SAFB1_HUMAN)	SAFB1_HUMAN [2]	SAFB	1	38
Scaffold attachment factor B1 OS=Homo sapiens OX=9606 GN=SAFB PE=1 SV=4	SAFB1_HUMAN	SAFB	1	30
Scaffold attachment factor B2 OS=Homo sapiens OX=9606 GN=SAFB2 PE=1 SV=1	SAFB2_HUMAN	SAFB2	0	23
Cold shock domain-containing protein E1 OS=Homo sapiens OX=9606 GN=CSDE1 PE=1 SV=2	CSDE1_HUMAN	CSDE1	34	4
Dolichyl-diphosphooligosaccharide--protein glycosyltransferase subunit 1 OS=Homo sapiens OX=9606 GN=RPN1 PE=1 SV=1	RPN1_HUMAN	RPN1	14	24
Septin-9 OS=Homo sapiens OX=9606 GN=SEPT9 PE=1 SV=2	SEPT9_HUMAN	2021-09-09	14	22
Alpha-actinin-1 OS=Homo sapiens OX=9606 GN=ACTN1 PE=1 SV=2	ACTN1_HUMAN	ACTN1	47	29
Heat shock protein HSP 90-beta OS=Homo sapiens OX=9606 GN=HSP90AB1 PE=1 SV=4	HS90B_HUMAN	HSP90AB1	49	23
Leucine zipper protein 1 OS=Homo sapiens OX=9606 GN=LUZP1 PE=1 SV=2	LUZP1_HUMAN	LUZP1	6	32
Serine/threonine-protein kinase PAK 2 OS=Homo sapiens OX=9606 GN=PAK2 PE=1 SV=3	PAK2_HUMAN	PAK2	22	15
Propionyl-CoA carboxylase beta chain, mitochondrial OS=Homo sapiens OX=9606 GN=PCCB PE=1 SV=3	PCCB_HUMAN	PCCB	32	5
T-complex protein 1 subunit delta OS=Homo sapiens OX=9606 GN=CCT4 PE=1 SV=4	TCPD_HUMAN	CCT4	21	17
Coatomer subunit alpha OS=Homo sapiens OX=9606 GN=COPA PE=1 SV=2	COPA_HUMAN	COPA	32	5
60S ribosomal protein L3 OS=Homo sapiens OX=9606 GN=RPL3 PE=1 SV=2	RL3_HUMAN	RPL3	23	13
40S ribosomal protein S3 OS=Homo sapiens OX=9606 GN=RPS3 PE=1 SV=2	RS3_HUMAN	RPS3	26	11
Bifunctional glutamate/proline--tRNA ligase OS=Homo sapiens OX=9606 GN=EPRS PE=1 SV=5	SYEP_HUMAN	EPRS	23	14
Cluster of WASH complex subunit 2A OS=Homo sapiens OX=9606 GN=WASHC2A PE=1 SV=3 (WAC2A_HUMAN)	WAC2A_HUMAN [2]	WASHC2A	1	33
WASH complex subunit 2A OS=Homo sapiens OX=9606 GN=WASHC2A PE=1 SV=3	WAC2A_HUMAN	WASHC2A	1	31
WASH complex subunit 2C OS=Homo sapiens OX=9606 GN=WASHC2C PE=1 SV=3	WAC2C_HUMAN	WASHC2C	1	23
Lymphoid-specific helicase OS=Homo sapiens OX=9606 GN=HELLS PE=1 SV=1	HELLS_HUMAN	HELLS	20	16
Cluster of Polyadenylate-binding protein 1 OS=Homo sapiens OX=9606 GN=PABPC1 PE=1 SV=2 (PABP1_HUMAN)	PABP1_HUMAN [2]	PABPC1	34	5
Polyadenylate-binding protein 1 OS=Homo sapiens OX=9606 GN=PABPC1 PE=1 SV=2	PABP1_HUMAN	PABPC1	29	5
Polyadenylate-binding protein 4 OS=Homo sapiens OX=9606 GN=PABPC4 PE=1 SV=1	PABP4_HUMAN	PABPC4	15	0
Voltage-dependent anion-selective channel protein 2 OS=Homo sapiens OX=9606 GN=VDAC2 PE=1 SV=2	VDAC2_HUMAN	VDAC2	16	20
CD2-associated protein OS=Homo sapiens OX=9606 GN=CD2AP PE=1 SV=1	CD2AP_HUMAN	CD2AP	7	27
Hexokinase-1 OS=Homo sapiens OX=9606 GN=HK1 PE=1 SV=3	HXK1_HUMAN	HK1	18	17
Prohibitin-2 OS=Homo sapiens OX=9606 GN=PHB2 PE=1 SV=2	PHB2_HUMAN	PHB2	21	15
Spectrin alpha chain, non-erythrocytic 1 OS=Homo sapiens OX=9606 GN=SPTAN1 PE=1 SV=3	SPTN1_HUMAN	SPTAN1	9	24
Endoplasmin OS=Homo sapiens OX=9606 GN=HSP90B1 PE=1 SV=1	ENPL_HUMAN	HSP90B1	27	8
60S ribosomal protein L28 OS=Homo sapiens OX=9606 GN=RPL28 PE=1 SV=3	RL28_HUMAN	RPL28	14	21
40S ribosomal protein S3a OS=Homo sapiens OX=9606 GN=RPS3A PE=1 SV=2	RS3A_HUMAN	RPS3A	21	13
Splicing factor 3B subunit 3 OS=Homo sapiens OX=9606 GN=SF3B3 PE=1 SV=4	SF3B3_HUMAN	SF3B3	21	14
Signal recognition particle 54 kDa protein OS=Homo sapiens OX=9606 GN=SRP54 PE=1 SV=1	SRP54_HUMAN	SRP54	19	13
Double-stranded RNA-specific adenosine deaminase OS=Homo sapiens OX=9606 GN=ADAR PE=1 SV=4	DSRAD_HUMAN	ADAR	30	3
Fibronectin type III domain-containing protein 3B OS=Homo sapiens OX=9606 GN=FNDC3B PE=1 SV=2	FND3B_HUMAN	FNDC3B	33	0
Plasminogen activator inhibitor 2 OS=Homo sapiens OX=9606 GN=SERPINB2 PE=1 SV=2	PAI2_HUMAN	SERPINB2	19	15
60S ribosomal protein L7 OS=Homo sapiens OX=9606 GN=RPL7 PE=1 SV=1	RL7_HUMAN	RPL7	24	8
40S ribosomal protein S2 OS=Homo sapiens OX=9606 GN=RPS2 PE=1 SV=2	RS2_HUMAN	RPS2	16	13
T-complex protein 1 subunit eta OS=Homo sapiens OX=9606 GN=CCT7 PE=1 SV=2	TCPH_HUMAN	CCT7	20	13
Annexin A7 OS=Homo sapiens OX=9606 GN=ANXA7 PE=1 SV=3	ANXA7_HUMAN	ANXA7	18	12
Dihydropyrimidinase-related protein 3 OS=Homo sapiens OX=9606 GN=DPYSL3 PE=1 SV=1	DPYL3_HUMAN	DPYSL3	19	17
Staphylococcal nuclease domain-containing protein 1 OS=Homo sapiens OX=9606 GN=SND1 PE=1 SV=1	SND1_HUMAN	SND1	26	5
AP-3 complex subunit delta-1 OS=Homo sapiens OX=9606 GN=AP3D1 PE=1 SV=1	AP3D1_HUMAN	AP3D1	20	11
Cluster of Cofilin-1 OS=Homo sapiens OX=9606 GN=CFL1 PE=1 SV=3 (COF1_HUMAN)	COF1_HUMAN [2]	CFL1	13	21
Cofilin-1 OS=Homo sapiens OX=9606 GN=CFL1 PE=1 SV=3	COF1_HUMAN	CFL1	13	20
Cofilin-2 OS=Homo sapiens OX=9606 GN=CFL2 PE=1 SV=1	COF2_HUMAN	CFL2	0	6
Eukaryotic translation initiation factor 3 subunit C OS=Homo sapiens OX=9606 GN=EIF3C PE=1 SV=1	EIF3C_HUMAN	EIF3C	17	14
C-Jun-amino-terminal kinase-interacting protein 4 OS=Homo sapiens OX=9606 GN=SPAG9 PE=1 SV=4	JIP4_HUMAN	SPAG9	11	19
LIM and calponin homology domains-containing protein 1 OS=Homo sapiens OX=9606 GN=LIMCH1 PE=1 SV=4	LIMC1_HUMAN	LIMCH1	0	29
Nuclear fragile X mental retardation-interacting protein 2 OS=Homo sapiens OX=9606 GN=NUFIP2 PE=1 SV=1	NUFP2_HUMAN	NUFIP2	23	7
Delta-1-pyrroline-5-carboxylate synthase OS=Homo sapiens OX=9606 GN=ALDH18A1 PE=1 SV=2	P5CS_HUMAN	ALDH18A1	19	9
Serpin H1 OS=Homo sapiens OX=9606 GN=SERPINH1 PE=1 SV=2	SERPH_HUMAN	SERPINH1	13	18
Zyxin OS=Homo sapiens OX=9606 GN=ZYX PE=1 SV=1	ZYX_HUMAN	ZYX	10	20
Coatomer subunit delta OS=Homo sapiens OX=9606 GN=ARCN1 PE=1 SV=1	COPD_HUMAN	ARCN1	11	17
Elongation factor Tu, mitochondrial OS=Homo sapiens OX=9606 GN=TUFM PE=1 SV=2	EFTU_HUMAN	TUFM	17	12
Fibronectin OS=Homo sapiens OX=9606 GN=FN1 PE=1 SV=4	FINC_HUMAN	FN1	21	9
Eukaryotic initiation factor 4A-I OS=Homo sapiens OX=9606 GN=EIF4A1 PE=1 SV=1	IF4A1_HUMAN	EIF4A1	22	11
Cluster of ATP-dependent 6-phosphofructokinase, platelet type OS=Homo sapiens OX=9606 GN=PFKP PE=1 SV=2 (PFKAP_HUMAN)	PFKAP_HUMAN [3]	PFKP	23	7
ATP-dependent 6-phosphofructokinase, platelet type OS=Homo sapiens OX=9606 GN=PFKP PE=1 SV=2	PFKAP_HUMAN	PFKP	19	7
ATP-dependent 6-phosphofructokinase, liver type OS=Homo sapiens OX=9606 GN=PFKL PE=1 SV=6	PFKAL_HUMAN	PFKL	6	0
ATP-dependent 6-phosphofructokinase, muscle type OS=Homo sapiens OX=9606 GN=PFKM PE=1 SV=2	PFKAM_HUMAN	PFKM	2	0
Cluster of 60S ribosomal protein L26 OS=Homo sapiens OX=9606 GN=RPL26 PE=1 SV=1 (RL26_HUMAN)	RL26_HUMAN [2]	RPL26	13	16
60S ribosomal protein L26 OS=Homo sapiens OX=9606 GN=RPL26 PE=1 SV=1	RL26_HUMAN	RPL26	11	15
60S ribosomal protein L26-like 1 OS=Homo sapiens OX=9606 GN=RPL26L1 PE=1 SV=1	RL26L_HUMAN	RPL26L1	8	6
Synergin gamma OS=Homo sapiens OX=9606 GN=SYNRG PE=1 SV=2	SYNRG_HUMAN	SYNRG	9	20
Testin OS=Homo sapiens OX=9606 GN=TES PE=1 SV=1	TES_HUMAN	TES	7	21
Thrombospondin-1 OS=Homo sapiens OX=9606 GN=THBS1 PE=1 SV=2	TSP1_HUMAN	THBS1	16	13
Cluster of Histone H1.2 OS=Homo sapiens OX=9606 GN=HIST1H1C PE=1 SV=2 (H12_HUMAN)	H12_HUMAN [2]	HIST1H1C	21	11
Histone H1.2 OS=Homo sapiens OX=9606 GN=HIST1H1C PE=1 SV=2	H12_HUMAN	HIST1H1C	15	9
Histone H1.4 OS=Homo sapiens OX=9606 GN=HIST1H1E PE=1 SV=2	H14_HUMAN	HIST1H1E	18	8
Heterogeneous nuclear ribonucleoproteins C1/C2 OS=Homo sapiens OX=9606 GN=HNRNPC PE=1 SV=4	HNRPC_HUMAN	HNRNPC	14	13
Programmed cell death 6-interacting protein OS=Homo sapiens OX=9606 GN=PDCD6IP PE=1 SV=1	PDC6I_HUMAN	PDCD6IP	22	7
Phosphoglycerate kinase 1 OS=Homo sapiens OX=9606 GN=PGK1 PE=1 SV=3	PGK1_HUMAN	PGK1	20	9
40S ribosomal protein S8 OS=Homo sapiens OX=9606 GN=RPS8 PE=1 SV=2	RS8_HUMAN	RPS8	18	11
Ataxin-2 OS=Homo sapiens OX=9606 GN=ATXN2 PE=1 SV=2	ATX2_HUMAN	ATXN2	26	0
Adenylyl cyclase-associated protein 1 OS=Homo sapiens OX=9606 GN=CAP1 PE=1 SV=5	CAP1_HUMAN	CAP1	18	10
Heterogeneous nuclear ribonucleoprotein K OS=Homo sapiens OX=9606 GN=HNRNPK PE=1 SV=1	HNRPK_HUMAN	HNRNPK	13	14
Heat shock protein beta-1 OS=Homo sapiens OX=9606 GN=HSPB1 PE=1 SV=2	HSPB1_HUMAN	HSPB1	12	13
Nucleophosmin OS=Homo sapiens OX=9606 GN=NPM1 PE=1 SV=2	NPM_HUMAN	NPM1	10	17
Ankycorbin OS=Homo sapiens OX=9606 GN=RAI14 PE=1 SV=2	RAI14_HUMAN	RAI14	4	21
60S ribosomal protein L15 OS=Homo sapiens OX=9606 GN=RPL15 PE=1 SV=2	RL15_HUMAN	RPL15	14	12
60S ribosomal protein L18a OS=Homo sapiens OX=9606 GN=RPL18A PE=1 SV=2	RL18A_HUMAN	RPL18A	16	11
Ribosomal L1 domain-containing protein 1 OS=Homo sapiens OX=9606 GN=RSL1D1 PE=1 SV=3	RL1D1_HUMAN	RSL1D1	17	10
60S ribosomal protein L7a OS=Homo sapiens OX=9606 GN=RPL7A PE=1 SV=2	RL7A_HUMAN	RPL7A	20	6
Heterogeneous nuclear ribonucleoproteins A2/B1 OS=Homo sapiens OX=9606 GN=HNRNPA2B1 PE=1 SV=2	ROA2_HUMAN	HNRNPA2B1	17	12
40S ribosomal protein S16 OS=Homo sapiens OX=9606 GN=RPS16 PE=1 SV=2	RS16_HUMAN	RPS16	14	12
40S ribosomal protein S6 OS=Homo sapiens OX=9606 GN=RPS6 PE=1 SV=1	RS6_HUMAN	RPS6	18	9
ATP-citrate synthase OS=Homo sapiens OX=9606 GN=ACLY PE=1 SV=3	ACLY_HUMAN	ACLY	20	5
Far upstream element-binding protein 3 OS=Homo sapiens OX=9606 GN=FUBP3 PE=1 SV=2	FUBP3_HUMAN	FUBP3	29	0
Glucose-6-phosphate 1-dehydrogenase OS=Homo sapiens OX=9606 GN=G6PD PE=1 SV=4	G6PD_HUMAN	G6PD	16	8
Melanoma-associated antigen D1 OS=Homo sapiens OX=9606 GN=MAGED1 PE=1 SV=3	MAGD1_HUMAN	MAGED1	22	4
Rho GTPase-activating protein 35 OS=Homo sapiens OX=9606 GN=ARHGAP35 PE=1 SV=3	RHG35_HUMAN	ARHGAP35	13	13
T-complex protein 1 subunit gamma OS=Homo sapiens OX=9606 GN=CCT3 PE=1 SV=4	TCPG_HUMAN	CCT3	20	7
Uncharacterized protein KIAA1671 OS=Homo sapiens OX=9606 GN=KIAA1671 PE=1 SV=2	K1671_HUMAN	KIAA1671	0	23
Junction plakoglobin OS=Homo sapiens OX=9606 GN=JUP PE=1 SV=3	PLAK_HUMAN	JUP	12	13
60S ribosomal protein L10 OS=Homo sapiens OX=9606 GN=RPL10 PE=1 SV=4	RL10_HUMAN	RPL10	13	10
40S ribosomal protein S9 OS=Homo sapiens OX=9606 GN=RPS9 PE=1 SV=3	RS9_HUMAN	RPS9	16	8
Spectrin beta chain, non-erythrocytic 1 OS=Homo sapiens OX=9606 GN=SPTBN1 PE=1 SV=2	SPTB2_HUMAN	SPTBN1	6	20
Signal recognition particle receptor subunit alpha OS=Homo sapiens OX=9606 GN=SRPRA PE=1 SV=2	SRPRA_HUMAN	SRPRA	16	7
Cytoskeleton-associated protein 4 OS=Homo sapiens OX=9606 GN=CKAP4 PE=1 SV=2	CKAP4_HUMAN	CKAP4	18	5
Drebrin-like protein OS=Homo sapiens OX=9606 GN=DBNL PE=1 SV=1	DBNL_HUMAN	DBNL	11	13
Phosphatidylinositol-binding clathrin assembly protein OS=Homo sapiens OX=9606 GN=PICALM PE=1 SV=2	PICAL_HUMAN	PICALM	14	11
60S ribosomal protein L30 OS=Homo sapiens OX=9606 GN=RPL30 PE=1 SV=2	RL30_HUMAN	RPL30	12	13
Symplekin OS=Homo sapiens OX=9606 GN=SYMPK PE=1 SV=2	SYMPK_HUMAN	SYMPK	0	22
Alpha-synuclein OS=Homo sapiens OX=9606 GN=SNCA PE=1 SV=1	SYUA_HUMAN	SNCA	11	14
Thioredoxin OS=Homo sapiens OX=9606 GN=TXN PE=1 SV=3	THIO_HUMAN	TXN	6	17
Ubiquitin-associated protein 2 OS=Homo sapiens OX=9606 GN=UBAP2 PE=1 SV=1	UBAP2_HUMAN	UBAP2	17	7
Cluster of Nuclease-sensitive element-binding protein 1 OS=Homo sapiens OX=9606 GN=YBX1 PE=1 SV=3 (YBOX1_HUMAN)	YBOX1_HUMAN [2]	YBX1	14	13
Nuclease-sensitive element-binding protein 1 OS=Homo sapiens OX=9606 GN=YBX1 PE=1 SV=3	YBOX1_HUMAN	YBX1	12	13
Y-box-binding protein 3 OS=Homo sapiens OX=9606 GN=YBX3 PE=1 SV=4	YBOX3_HUMAN	YBX3	7	0
Tight junction protein ZO-1 OS=Homo sapiens OX=9606 GN=TJP1 PE=1 SV=3	ZO1_HUMAN	TJP1	2	22
Prohibitin OS=Homo sapiens OX=9606 GN=PHB PE=1 SV=1	PHB_HUMAN	PHB	11	11
Serine/threonine-protein kinase N1 OS=Homo sapiens OX=9606 GN=PKN1 PE=1 SV=2	PKN1_HUMAN	PKN1	16	7
Stromal interaction molecule 1 OS=Homo sapiens OX=9606 GN=STIM1 PE=1 SV=3	STIM1_HUMAN	STIM1	10	11
T-complex protein 1 subunit zeta OS=Homo sapiens OX=9606 GN=CCT6A PE=1 SV=3	TCPZ_HUMAN	CCT6A	13	10
X-ray repair cross-complementing protein 5 OS=Homo sapiens OX=9606 GN=XRCC5 PE=1 SV=3	XRCC5_HUMAN	XRCC5	13	10
Zinc finger CCCH-type antiviral protein 1 OS=Homo sapiens OX=9606 GN=ZC3HAV1 PE=1 SV=3	ZCCHV_HUMAN	ZC3HAV1	18	4
Cluster of Serine/threonine-protein phosphatase PP1-gamma catalytic subunit OS=Homo sapiens OX=9606 GN=PPP1CC PE=1 SV=1 (PP1G_HUMAN)	PP1G_HUMAN [3]	PPP1CC	23	5
Serine/threonine-protein phosphatase PP1-gamma catalytic subunit OS=Homo sapiens OX=9606 GN=PPP1CC PE=1 SV=1	PP1G_HUMAN	PPP1CC	18	0
Serine/threonine-protein phosphatase PP1-beta catalytic subunit OS=Homo sapiens OX=9606 GN=PPP1CB PE=1 SV=3	PP1B_HUMAN	PPP1CB	15	5
Serine/threonine-protein phosphatase PP1-alpha catalytic subunit OS=Homo sapiens OX=9606 GN=PPP1CA PE=1 SV=1	PP1A_HUMAN	PPP1CA	17	0
Cluster of AP-2 complex subunit alpha-1 OS=Homo sapiens OX=9606 GN=AP2A1 PE=1 SV=3 (AP2A1_HUMAN)	AP2A1_HUMAN [2]	AP2A1	17	6
AP-2 complex subunit alpha-1 OS=Homo sapiens OX=9606 GN=AP2A1 PE=1 SV=3	AP2A1_HUMAN	AP2A1	13	5
AP-2 complex subunit alpha-2 OS=Homo sapiens OX=9606 GN=AP2A2 PE=1 SV=2	AP2A2_HUMAN	AP2A2	8	4
Alpha-enolase OS=Homo sapiens OX=9606 GN=ENO1 PE=1 SV=2	ENOA_HUMAN	ENO1	14	8
Eukaryotic translation initiation factor 4 gamma 3 OS=Homo sapiens OX=9606 GN=EIF4G3 PE=1 SV=2	IF4G3_HUMAN	EIF4G3	32	8
Acyl-protein thioesterase 2 OS=Homo sapiens OX=9606 GN=LYPLA2 PE=1 SV=1	LYPA2_HUMAN	LYPLA2	7	15
Protein LYRIC OS=Homo sapiens OX=9606 GN=MTDH PE=1 SV=2	LYRIC_HUMAN	MTDH	20	3
Paxillin OS=Homo sapiens OX=9606 GN=PXN PE=1 SV=3	PAXI_HUMAN	PXN	6	16
Protein disulfide-isomerase A3 OS=Homo sapiens OX=9606 GN=PDIA3 PE=1 SV=4	PDIA3_HUMAN	PDIA3	14	8
Receptor of activated protein C kinase 1 OS=Homo sapiens OX=9606 GN=RACK1 PE=1 SV=3	RACK1_HUMAN	RACK1	19	3
60S ribosomal protein L13 OS=Homo sapiens OX=9606 GN=RPL13 PE=1 SV=4	RL13_HUMAN	RPL13	13	10
Cluster of Pumilio homolog 1 OS=Homo sapiens OX=9606 GN=PUM1 PE=1 SV=3 (PUM1_HUMAN)	PUM1_HUMAN [2]	PUM1	21	3
Pumilio homolog 1 OS=Homo sapiens OX=9606 GN=PUM1 PE=1 SV=3	PUM1_HUMAN	PUM1	19	3
Pumilio homolog 2 OS=Homo sapiens OX=9606 GN=PUM2 PE=1 SV=2	PUM2_HUMAN	PUM2	5	0
CCR4-NOT transcription complex subunit 1 OS=Homo sapiens OX=9606 GN=CNOT1 PE=1 SV=2	CNOT1_HUMAN	CNOT1	18	2
Cluster of Heterogeneous nuclear ribonucleoprotein H OS=Homo sapiens OX=9606 GN=HNRNPH1 PE=1 SV=4 (HNRH1_HUMAN)	HNRH1_HUMAN [2]	HNRNPH1	14	19
Heterogeneous nuclear ribonucleoprotein H OS=Homo sapiens OX=9606 GN=HNRNPH1 PE=1 SV=4	HNRH1_HUMAN	HNRNPH1	13	18
Heterogeneous nuclear ribonucleoprotein H2 OS=Homo sapiens OX=9606 GN=HNRNPH2 PE=1 SV=1	HNRH2_HUMAN	HNRNPH2	7	5
Cluster of Heterogeneous nuclear ribonucleoprotein Q OS=Homo sapiens OX=9606 GN=SYNCRIP PE=1 SV=2 (HNRPQ_HUMAN)	HNRPQ_HUMAN [2]	SYNCRIP	15	6
Heterogeneous nuclear ribonucleoprotein Q OS=Homo sapiens OX=9606 GN=SYNCRIP PE=1 SV=2	HNRPQ_HUMAN	SYNCRIP	12	5
Heterogeneous nuclear ribonucleoprotein R OS=Homo sapiens OX=9606 GN=HNRNPR PE=1 SV=1	HNRPR_HUMAN	HNRNPR	8	1
Heterochromatin protein 1-binding protein 3 OS=Homo sapiens OX=9606 GN=HP1BP3 PE=1 SV=1	HP1B3_HUMAN	HP1BP3	10	11
Heat shock protein HSP 90-alpha OS=Homo sapiens OX=9606 GN=HSP90AA1 PE=1 SV=5	HS90A_HUMAN	HSP90AA1	36	16
Nucleolin OS=Homo sapiens OX=9606 GN=NCL PE=1 SV=3	NUCL_HUMAN	NCL	10	12
Perilipin-3 OS=Homo sapiens OX=9606 GN=PLIN3 PE=1 SV=3	PLIN3_HUMAN	PLIN3	10	12
60S ribosomal protein L14 OS=Homo sapiens OX=9606 GN=RPL14 PE=1 SV=4	RL14_HUMAN	RPL14	10	10
60S ribosomal protein L19 OS=Homo sapiens OX=9606 GN=RPL19 PE=1 SV=1	RL19_HUMAN	RPL19	12	9
Cluster of 60S ribosomal protein L36a-like OS=Homo sapiens OX=9606 GN=RPL36AL PE=1 SV=3 (RL36L_HUMAN)	RL36L_HUMAN [2]	RPL36AL	9	12
60S ribosomal protein L36a-like OS=Homo sapiens OX=9606 GN=RPL36AL PE=1 SV=3	RL36L_HUMAN	RPL36AL	8	9
60S ribosomal protein L36a OS=Homo sapiens OX=9606 GN=RPL36A PE=1 SV=2	RL36A_HUMAN	RPL36A	6	7
40S ribosomal protein S5 OS=Homo sapiens OX=9606 GN=RPS5 PE=1 SV=4	RS5_HUMAN	RPS5	9	12
Vesicle-trafficking protein SEC22b OS=Homo sapiens OX=9606 GN=SEC22B PE=1 SV=4	SC22B_HUMAN	SEC22B	11	10
Spartin OS=Homo sapiens OX=9606 GN=SPART PE=1 SV=1	SPART_HUMAN	SPART	14	6
Pre-mRNA-splicing factor SYF1 OS=Homo sapiens OX=9606 GN=XAB2 PE=1 SV=2	SYF1_HUMAN	XAB2	7	14
TBC1 domain family member 2A OS=Homo sapiens OX=9606 GN=TBC1D2 PE=1 SV=3	TBD2A_HUMAN	TBC1D2	13	7
Thyroid hormone receptor-associated protein 3 OS=Homo sapiens OX=9606 GN=THRAP3 PE=1 SV=2	TR150_HUMAN	THRAP3	0	21
Voltage-dependent anion-selective channel protein 1 OS=Homo sapiens OX=9606 GN=VDAC1 PE=1 SV=2	VDAC1_HUMAN	VDAC1	13	20
Apoptotic chromatin condensation inducer in the nucleus OS=Homo sapiens OX=9606 GN=ACIN1 PE=1 SV=2	ACINU_HUMAN	ACIN1	1	19
Arf-GAP domain and FG repeat-containing protein 1 OS=Homo sapiens OX=9606 GN=AGFG1 PE=1 SV=2	AGFG1_HUMAN	AGFG1	5	14
ATP synthase subunit gamma, mitochondrial OS=Homo sapiens OX=9606 GN=ATP5F1C PE=1 SV=1	ATPG_HUMAN	ATP5F1C	12	9
Drebrin OS=Homo sapiens OX=9606 GN=DBN1 PE=1 SV=4	DREB_HUMAN	DBN1	11	10
Cluster of Lamina-associated polypeptide 2, isoforms beta/gamma OS=Homo sapiens OX=9606 GN=TMPO PE=1 SV=2 (LAP2B_HUMAN)	LAP2B_HUMAN [2]	TMPO	4	17
Lamina-associated polypeptide 2, isoforms beta/gamma OS=Homo sapiens OX=9606 GN=TMPO PE=1 SV=2	LAP2B_HUMAN	TMPO	4	15
Lamina-associated polypeptide 2, isoform alpha OS=Homo sapiens OX=9606 GN=TMPO PE=1 SV=2	LAP2A_HUMAN	TMPO	0	8
LIM and SH3 domain protein 1 OS=Homo sapiens OX=9606 GN=LASP1 PE=1 SV=2	LASP1_HUMAN	LASP1	10	10
Cluster of Putative RNA-binding protein Luc7-like 2 OS=Homo sapiens OX=9606 GN=LUC7L2 PE=1 SV=2 (LC7L2_HUMAN)	LC7L2_HUMAN [2]	LUC7L2	8	10
Putative RNA-binding protein Luc7-like 2 OS=Homo sapiens OX=9606 GN=LUC7L2 PE=1 SV=2	LC7L2_HUMAN	LUC7L2	8	10
Putative RNA-binding protein Luc7-like 1 OS=Homo sapiens OX=9606 GN=LUC7L PE=1 SV=1	LUC7L_HUMAN	LUC7L	0	7
Protein phosphatase 1 regulatory subunit 12A OS=Homo sapiens OX=9606 GN=PPP1R12A PE=1 SV=1	MYPT1_HUMAN	PPP1R12A	1	19
U4/U6.U5 tri-snRNP-associated protein 1 OS=Homo sapiens OX=9606 GN=SART1 PE=1 SV=1	SNUT1_HUMAN	SART1	0	21
SURP and G-patch domain-containing protein 2 OS=Homo sapiens OX=9606 GN=SUGP2 PE=1 SV=2	SUGP2_HUMAN	SUGP2	2	17
Valine--tRNA ligase OS=Homo sapiens OX=9606 GN=VARS PE=1 SV=4	SYVC_HUMAN	VARS	18	3
Ras GTPase-activating protein-binding protein 1 OS=Homo sapiens OX=9606 GN=G3BP1 PE=1 SV=1	G3BP1_HUMAN	G3BP1	13	6
eIF-2-alpha kinase activator GCN1 OS=Homo sapiens OX=9606 GN=GCN1 PE=1 SV=6	GCN1_HUMAN	GCN1	16	4
Heterogeneous nuclear ribonucleoprotein L OS=Homo sapiens OX=9606 GN=HNRNPL PE=1 SV=2	HNRPL_HUMAN	HNRNPL	10	10
Immunoglobulin-binding protein 1 OS=Homo sapiens OX=9606 GN=IGBP1 PE=1 SV=1	IGBP1_HUMAN	IGBP1	11	8
Double-strand break repair protein MRE11 OS=Homo sapiens OX=9606 GN=MRE11 PE=1 SV=3	MRE11_HUMAN	MRE11	8	12
Nuclear pore complex protein Nup214 OS=Homo sapiens OX=9606 GN=NUP214 PE=1 SV=2	NU214_HUMAN	NUP214	2	17
Cluster of 26S proteasome regulatory subunit 8 OS=Homo sapiens OX=9606 GN=PSMC5 PE=1 SV=1 (PRS8_HUMAN)	PRS8_HUMAN [2]	PSMC5	17	7
26S proteasome regulatory subunit 8 OS=Homo sapiens OX=9606 GN=PSMC5 PE=1 SV=1	PRS8_HUMAN	PSMC5	16	7
Spermatogenesis-associated protein 5 OS=Homo sapiens OX=9606 GN=SPATA5 PE=1 SV=3	SPAT5_HUMAN	SPATA5	2	0
26S proteasome non-ATPase regulatory subunit 3 OS=Homo sapiens OX=9606 GN=PSMD3 PE=1 SV=2	PSMD3_HUMAN	PSMD3	15	4
60S ribosomal protein L8 OS=Homo sapiens OX=9606 GN=RPL8 PE=1 SV=2	RL8_HUMAN	RPL8	11	9
Transportin-1 OS=Homo sapiens OX=9606 GN=TNPO1 PE=1 SV=2	TNPO1_HUMAN	TNPO1	16	4
Cluster of Histone H2A type 1-H OS=Homo sapiens OX=9606 GN=HIST1H2AH PE=1 SV=3 (H2A1H_HUMAN)	H2A1H_HUMAN [8]	HIST1H2AH	18	6
Histone H2A type 1-H OS=Homo sapiens OX=9606 GN=HIST1H2AH PE=1 SV=3	H2A1H_HUMAN (+5)	HIST1H2AH	16	6
Histone H2A type 1-C OS=Homo sapiens OX=9606 GN=HIST1H2AC PE=1 SV=3	H2A1C_HUMAN	HIST1H2AC	15	6
Histone H2AX OS=Homo sapiens OX=9606 GN=H2AFX PE=1 SV=2	H2AX_HUMAN	H2AFX	9	0
Cluster of Nucleolar RNA helicase 2 OS=Homo sapiens OX=9606 GN=DDX21 PE=1 SV=5 (DDX21_HUMAN)	DDX21_HUMAN [2]	DDX21	13	4
Nucleolar RNA helicase 2 OS=Homo sapiens OX=9606 GN=DDX21 PE=1 SV=5	DDX21_HUMAN	DDX21	12	3
ATP-dependent RNA helicase DDX50 OS=Homo sapiens OX=9606 GN=DDX50 PE=1 SV=1	DDX50_HUMAN	DDX50	3	1
Elongation factor 1-gamma OS=Homo sapiens OX=9606 GN=EEF1G PE=1 SV=3	EF1G_HUMAN	EEF1G	13	6
OTU domain-containing protein 4 OS=Homo sapiens OX=9606 GN=OTUD4 PE=1 SV=4	OTUD4_HUMAN	OTUD4	18	0
Pre-mRNA-processing factor 40 homolog A OS=Homo sapiens OX=9606 GN=PRPF40A PE=1 SV=2	PR40A_HUMAN	PRPF40A	3	16
Rho GTPase-activating protein 29 OS=Homo sapiens OX=9606 GN=ARHGAP29 PE=1 SV=2	RHG29_HUMAN	ARHGAP29	10	13
60S ribosomal protein L11 OS=Homo sapiens OX=9606 GN=RPL11 PE=1 SV=2	RL11_HUMAN	RPL11	8	9
60S ribosomal protein L17 OS=Homo sapiens OX=9606 GN=RPL17 PE=1 SV=3	RL17_HUMAN	RPL17	11	5
60S ribosomal protein L23a OS=Homo sapiens OX=9606 GN=RPL23A PE=1 SV=1	RL23A_HUMAN	RPL23A	9	9
60S ribosomal protein L24 OS=Homo sapiens OX=9606 GN=RPL24 PE=1 SV=1	RL24_HUMAN	RPL24	11	8
60S ribosomal protein L5 OS=Homo sapiens OX=9606 GN=RPL5 PE=1 SV=3	RL5_HUMAN	RPL5	15	3
40S ribosomal protein S14 OS=Homo sapiens OX=9606 GN=RPS14 PE=1 SV=3	RS14_HUMAN	RPS14	12	5
STE20-like serine/threonine-protein kinase OS=Homo sapiens OX=9606 GN=SLK PE=1 SV=1	SLK_HUMAN	SLK	3	15
Arginine--tRNA ligase, cytoplasmic OS=Homo sapiens OX=9606 GN=RARS PE=1 SV=2	SYRC_HUMAN	RARS	12	7
Transaldolase OS=Homo sapiens OX=9606 GN=TALDO1 PE=1 SV=2	TALDO_HUMAN	TALDO1	10	8
Cluster of DNA topoisomerase 2-alpha OS=Homo sapiens OX=9606 GN=TOP2A PE=1 SV=3 (TOP2A_HUMAN)	TOP2A_HUMAN [2]	TOP2A	15	5
DNA topoisomerase 2-alpha OS=Homo sapiens OX=9606 GN=TOP2A PE=1 SV=3	TOP2A_HUMAN	TOP2A	14	5
DNA topoisomerase 2-beta OS=Homo sapiens OX=9606 GN=TOP2B PE=1 SV=3	TOP2B_HUMAN	TOP2B	6	0
Vasodilator-stimulated phosphoprotein OS=Homo sapiens OX=9606 GN=VASP PE=1 SV=3	VASP_HUMAN	VASP	7	12
Probable ATP-dependent RNA helicase YTHDC2 OS=Homo sapiens OX=9606 GN=YTHDC2 PE=1 SV=2	YTDC2_HUMAN	YTHDC2	18	0
Aldehyde dehydrogenase family 1 member A3 OS=Homo sapiens OX=9606 GN=ALDH1A3 PE=1 SV=2	AL1A3_HUMAN	ALDH1A3	11	6
Annexin A5 OS=Homo sapiens OX=9606 GN=ANXA5 PE=1 SV=2	ANXA5_HUMAN	ANXA5	10	5
ATP synthase subunit beta, mitochondrial OS=Homo sapiens OX=9606 GN=ATP5F1B PE=1 SV=3	ATPB_HUMAN	ATP5F1B	12	5
Cullin-associated NEDD8-dissociated protein 1 OS=Homo sapiens OX=9606 GN=CAND1 PE=1 SV=2	CAND1_HUMAN	CAND1	13	5
60 kDa heat shock protein, mitochondrial OS=Homo sapiens OX=9606 GN=HSPD1 PE=1 SV=2	CH60_HUMAN	HSPD1	11	6
Calponin-2 OS=Homo sapiens OX=9606 GN=CNN2 PE=1 SV=4	CNN2_HUMAN	CNN2	11	8
Cullin-4B OS=Homo sapiens OX=9606 GN=CUL4B PE=1 SV=4	CUL4B_HUMAN	CUL4B	4	13
Lamin-B receptor OS=Homo sapiens OX=9606 GN=LBR PE=1 SV=2	LBR_HUMAN	LBR	6	11
Myosin phosphatase Rho-interacting protein OS=Homo sapiens OX=9606 GN=MPRIP PE=1 SV=3	MPRIP_HUMAN	MPRIP	1	16
Phosphatidylinositol 4-phosphate 3-kinase C2 domain-containing subunit alpha OS=Homo sapiens OX=9606 GN=PIK3C2A PE=1 SV=2	P3C2A_HUMAN	PIK3C2A	16	2
60S ribosomal protein L13a OS=Homo sapiens OX=9606 GN=RPL13A PE=1 SV=2	RL13A_HUMAN	RPL13A	11	6
60S ribosomal protein L23 OS=Homo sapiens OX=9606 GN=RPL23 PE=1 SV=1	RL23_HUMAN	RPL23	11	6
40S ribosomal protein S18 OS=Homo sapiens OX=9606 GN=RPS18 PE=1 SV=3	RS18_HUMAN	RPS18	13	4
Protein transport protein Sec16A OS=Homo sapiens OX=9606 GN=SEC16A PE=1 SV=3	SC16A_HUMAN	SEC16A	3	14
TAR DNA-binding protein 43 OS=Homo sapiens OX=9606 GN=TARDBP PE=1 SV=1	TADBP_HUMAN	TARDBP	10	8
YTH domain-containing family protein 3 OS=Homo sapiens OX=9606 GN=YTHDF3 PE=1 SV=1	YTHD3_HUMAN	YTHDF3	29	5
Cluster of CUGBP Elav-like family member 1 OS=Homo sapiens OX=9606 GN=CELF1 PE=1 SV=2 (CELF1_HUMAN)	CELF1_HUMAN [2]	CELF1	17	0
CUGBP Elav-like family member 1 OS=Homo sapiens OX=9606 GN=CELF1 PE=1 SV=2	CELF1_HUMAN	CELF1	14	0
CUGBP Elav-like family member 2 OS=Homo sapiens OX=9606 GN=CELF2 PE=1 SV=1	CELF2_HUMAN	CELF2	6	0
Coiled-coil and C2 domain-containing protein 1A OS=Homo sapiens OX=9606 GN=CC2D1A PE=1 SV=1	C2D1A_HUMAN	CC2D1A	9	8
Probable ATP-dependent RNA helicase DDX46 OS=Homo sapiens OX=9606 GN=DDX46 PE=1 SV=2	DDX46_HUMAN	DDX46	2	15
7-dehydrocholesterol reductase OS=Homo sapiens OX=9606 GN=DHCR7 PE=1 SV=1	DHCR7_HUMAN	DHCR7	5	12
Clathrin interactor 1 OS=Homo sapiens OX=9606 GN=CLINT1 PE=1 SV=1	EPN4_HUMAN	CLINT1	7	9
Protein FAM192A OS=Homo sapiens OX=9606 GN=FAM192A PE=1 SV=1	F192A_HUMAN	FAM192A	1	15
Niban-like protein 1 OS=Homo sapiens OX=9606 GN=FAM129B PE=1 SV=3	NIBL1_HUMAN	FAM129B	4	12
Protein disulfide-isomerase A6 OS=Homo sapiens OX=9606 GN=PDIA6 PE=1 SV=1	PDIA6_HUMAN	PDIA6	9	7
GTP-binding nuclear protein Ran OS=Homo sapiens OX=9606 GN=RAN PE=1 SV=3	RAN_HUMAN	RAN	11	6
ATP-dependent DNA helicase Q1 OS=Homo sapiens OX=9606 GN=RECQL PE=1 SV=3	RECQ1_HUMAN	RECQL	15	2
Leucine--tRNA ligase, cytoplasmic OS=Homo sapiens OX=9606 GN=LARS PE=1 SV=2	SYLC_HUMAN	LARS	9	8
Tensin-3 OS=Homo sapiens OX=9606 GN=TNS3 PE=1 SV=2	TENS3_HUMAN	TNS3	5	10
Tropomodulin-3 OS=Homo sapiens OX=9606 GN=TMOD3 PE=1 SV=1	TMOD3_HUMAN	TMOD3	9	8
Sarcoplasmic/endoplasmic reticulum calcium ATPase 2 OS=Homo sapiens OX=9606 GN=ATP2A2 PE=1 SV=1	AT2A2_HUMAN	ATP2A2	13	3
Centrosome-associated protein 350 OS=Homo sapiens OX=9606 GN=CEP350 PE=1 SV=1	CE350_HUMAN	CEP350	10	6
Ceruloplasmin OS=Homo sapiens OX=9606 GN=CP PE=1 SV=1	CERU_HUMAN	CP	10	6
Eukaryotic peptide chain release factor subunit 1 OS=Homo sapiens OX=9606 GN=ETF1 PE=1 SV=3	ERF1_HUMAN	ETF1	7	9
Exosome component 10 OS=Homo sapiens OX=9606 GN=EXOSC10 PE=1 SV=2	EXOSX_HUMAN	EXOSC10	3	11
Flotillin-1 OS=Homo sapiens OX=9606 GN=FLOT1 PE=1 SV=3	FLOT1_HUMAN	FLOT1	9	7
Hyaluronan mediated motility receptor OS=Homo sapiens OX=9606 GN=HMMR PE=1 SV=2	HMMR_HUMAN	HMMR	13	3
Heterogeneous nuclear ribonucleoprotein H3 OS=Homo sapiens OX=9606 GN=HNRNPH3 PE=1 SV=2	HNRH3_HUMAN	HNRNPH3	7	9
Keratin, type II cytoskeletal 80 OS=Homo sapiens OX=9606 GN=KRT80 PE=1 SV=2	K2C80_HUMAN	KRT80	6	13
Leucine-rich repeat flightless-interacting protein 1 OS=Homo sapiens OX=9606 GN=LRRFIP1 PE=1 SV=2	LRRF1_HUMAN	LRRFIP1	5	11
Myosin light polypeptide 6 OS=Homo sapiens OX=9606 GN=MYL6 PE=1 SV=2	MYL6_HUMAN	MYL6	8	8
Dolichyl-diphosphooligosaccharide--protein glycosyltransferase 48 kDa subunit OS=Homo sapiens OX=9606 GN=DDOST PE=1 SV=4	OST48_HUMAN	DDOST	8	6
60S ribosomal protein L18 OS=Homo sapiens OX=9606 GN=RPL18 PE=1 SV=2	RL18_HUMAN	RPL18	8	7
Heterogeneous nuclear ribonucleoprotein A0 OS=Homo sapiens OX=9606 GN=HNRNPA0 PE=1 SV=1	ROA0_HUMAN	HNRNPA0	9	7
40S ribosomal protein S11 OS=Homo sapiens OX=9606 GN=RPS11 PE=1 SV=3	RS11_HUMAN	RPS11	10	6
Protein SMG7 OS=Homo sapiens OX=9606 GN=SMG7 PE=1 SV=2	SMG7_HUMAN	SMG7	16	0
Dolichyl-diphosphooligosaccharide--protein glycosyltransferase subunit STT3A OS=Homo sapiens OX=9606 GN=STT3A PE=1 SV=2	STT3A_HUMAN	STT3A	7	7
Glutamine--tRNA ligase OS=Homo sapiens OX=9606 GN=QARS PE=1 SV=1	SYQ_HUMAN	QARS	12	3
X-ray repair cross-complementing protein 6 OS=Homo sapiens OX=9606 GN=XRCC6 PE=1 SV=2	XRCC6_HUMAN	XRCC6	7	9
B-cell receptor-associated protein 31 OS=Homo sapiens OX=9606 GN=BCAP31 PE=1 SV=3	BAP31_HUMAN	BCAP31	6	8
Developmentally-regulated GTP-binding protein 1 OS=Homo sapiens OX=9606 GN=DRG1 PE=1 SV=1	DRG1_HUMAN	DRG1	6	8
EF-hand domain-containing protein D2 OS=Homo sapiens OX=9606 GN=EFHD2 PE=1 SV=1	EFHD2_HUMAN	EFHD2	7	6
Ephrin type-A receptor 2 OS=Homo sapiens OX=9606 GN=EPHA2 PE=1 SV=2	EPHA2_HUMAN	EPHA2	12	3
Four and a half LIM domains protein 2 OS=Homo sapiens OX=9606 GN=FHL2 PE=1 SV=3	FHL2_HUMAN	FHL2	5	8
Glutamine--fructose-6-phosphate aminotransferase [isomerizing] 1 OS=Homo sapiens OX=9606 GN=GFPT1 PE=1 SV=3	GFPT1_HUMAN	GFPT1	10	4
Stress-70 protein, mitochondrial OS=Homo sapiens OX=9606 GN=HSPA9 PE=1 SV=2	GRP75_HUMAN	HSPA9	8	7
Probable helicase with zinc finger domain OS=Homo sapiens OX=9606 GN=HELZ PE=1 SV=2	HELZ_HUMAN	HELZ	15	0
Hornerin OS=Homo sapiens OX=9606 GN=HRNR PE=1 SV=2	HORN_HUMAN	HRNR	8	7
RelA-associated inhibitor OS=Homo sapiens OX=9606 GN=PPP1R13L PE=1 SV=4	IASPP_HUMAN	PPP1R13L	6	9
Meiosis regulator and mRNA stability factor 1 OS=Homo sapiens OX=9606 GN=MARF1 PE=1 SV=6	MARF1_HUMAN	MARF1	15	0
Cluster of Misshapen-like kinase 1 OS=Homo sapiens OX=9606 GN=MINK1 PE=1 SV=2 (MINK1_HUMAN)	MINK1_HUMAN [2]	MINK1	7	9
Misshapen-like kinase 1 OS=Homo sapiens OX=9606 GN=MINK1 PE=1 SV=2	MINK1_HUMAN	MINK1	7	8
Mitogen-activated protein kinase kinase kinase kinase 4 OS=Homo sapiens OX=9606 GN=MAP4K4 PE=1 SV=2	M4K4_HUMAN	MAP4K4	0	3
Phosphate carrier protein, mitochondrial OS=Homo sapiens OX=9606 GN=SLC25A3 PE=1 SV=2	MPCP_HUMAN	SLC25A3	8	5
Glycogen phosphorylase, brain form OS=Homo sapiens OX=9606 GN=PYGB PE=1 SV=5	PYGB_HUMAN	PYGB	9	3
40S ribosomal protein S23 OS=Homo sapiens OX=9606 GN=RPS23 PE=1 SV=3	RS23_HUMAN	RPS23	7	8
Protein transport protein Sec61 subunit alpha isoform 1 OS=Homo sapiens OX=9606 GN=SEC61A1 PE=1 SV=2	S61A1_HUMAN	SEC61A1	7	8
Serine/arginine repetitive matrix protein 2 OS=Homo sapiens OX=9606 GN=SRRM2 PE=1 SV=2	SRRM2_HUMAN	SRRM2	1	13
Synaptotagmin-like protein 4 OS=Homo sapiens OX=9606 GN=SYTL4 PE=1 SV=2	SYTL4_HUMAN	SYTL4	4	10
Cluster of Pre-mRNA-splicing factor ATP-dependent RNA helicase DHX15 OS=Homo sapiens OX=9606 GN=DHX15 PE=1 SV=2 (DHX15_HUMAN)	DHX15_HUMAN [2]	DHX15	12	1
Pre-mRNA-splicing factor ATP-dependent RNA helicase DHX15 OS=Homo sapiens OX=9606 GN=DHX15 PE=1 SV=2	DHX15_HUMAN	DHX15	11	1
Pre-mRNA-splicing factor ATP-dependent RNA helicase DHX16 OS=Homo sapiens OX=9606 GN=DHX16 PE=1 SV=2	DHX16_HUMAN	DHX16	2	0
Annexin A11 OS=Homo sapiens OX=9606 GN=ANXA11 PE=1 SV=1	ANX11_HUMAN	ANXA11	9	7
Cluster of ATPase family AAA domain-containing protein 3A OS=Homo sapiens OX=9606 GN=ATAD3A PE=1 SV=2 (ATD3A_HUMAN)	ATD3A_HUMAN [2]	ATAD3A	11	8
ATPase family AAA domain-containing protein 3A OS=Homo sapiens OX=9606 GN=ATAD3A PE=1 SV=2	ATD3A_HUMAN	ATAD3A	9	8
[truncated: 1,186 more rows]

## Sheet: Supp Table S4
Suppementary Table S4
[truncated: 23 more rows]

## Sheet: Supp Table S5
Suppementary Table S5
[truncated: 23 more rows]

## Sheet: Supp Table S6
Suppementary Table S6
[truncated: 23 more rows]
